# Supplementary material for: An organelle-specific protein landscape identifies novel diseases and molecular mechanisms
Source: Nat Commun. 2016 May 13;7:11491. doi: 10.1038/ncomms11491 (PMC4869170; doi:10.1038/ncomms11491)
Supplement: Supplementary Data 1 — SF-TAP constructs used for purification of protein complexes. List of clones used for expression and subsequent SF-TAP purifications. [file ncomms11491-s2.xlsx]

## Sheet: README_TableS1
Supplementary data file 1. SF-TAP constructs used for purification of protein complexes. Column A-B display the different SF-tagged proteins. Column C displays the identifiers for each SF-TAP experiment performed (matching with the TAP analysis results displayed in TableS2. Column D displays the location of the SF-TAP tag, N-terminally or C-terminally of the protein of interest. Column E-H displa…
Column	Column name	Notes
A	entrez_genesymbol	http://www.ncbi.nlm.nih.gov/gene
B	entrez_geneid	http://www.ncbi.nlm.nih.gov/gene
C	syscilia_tap_experimentid	syscilia experiment identifier for each seperate TAP experiment corresponding TableS2 with all TAP purifications
D	tap-tagsite	TAP-tag fusion site, n- or c-terminally fused to coding sequence
E	ciliopathy_associated	mutant gene showing human ciliopathy phenotype
F	cilia_vertebratemutant	mutant homologous gene showing vertebrate cilia phenotype
G	ift_associated	IFT associated gene
H	ciliaryproteome_studycount_>3	subset from the ciliary proteome database (Gherman et al., 2006) (type: non-reciprocal; e-value cut-off: 1E-10; study selection all, total count >3 studies)
I	cloned_codingsequence	cloned coding sequence gene of interest

## Sheet: SF-TAP tagged proteins
entrez_genesymbol	entrez_geneid	syscilia_tap_experimentid	tap-tagsite	ciliopathy_associated	cilia_vertebratemutant	ift_associated	ciliaryproteome_studycount_>3	cloned_codingsequence
AHI1	54806	201.732	n-term	x	x			ATGCCTACAGCTGAGAGTGAAGCAAAAGTAAAAACCAAAGTTCGCTTTGAAGAATTGCTTAAGACCCACAGTGATCTAATGCGTGAAAAGAAAAAACTGAAGAAAAAACTTGTCAGGTCTGAAGAAAACATCTCACCTGACACTATTAGAAGCAATCTTCACTATATGAAAGAAACTACAAGTGATGATCCCGACACTATTAGAAGCAATCTTCCCCATATTAAAGAAACTACAAGTGATGATGTAAGTGCTGCTAACACTAACAACCTGAAGAAGAGCACGAGAGTCACTAAAAACAAATTGAGGAACACACAGTTAGCAACTGAAAATCCTAATGGTGATGCTAGTGTAGAGGAAGACAAACAAGGAAAGCCAAATAAAAAGGTGATAAAGACGGTG…
AHI1	54806	898,917,922	n-term	x	x			CCTACAGCTGAGAGTGAAGCAAAAGTAAAAACCAAAGTTCGCTTTGAAGAATTGCTTAAGACCCACAGTGATCTAATGCGTGAAAAGAAAAAACTGAAGAAAAAACTTGTCAGGTCTGAAGAAAACATCTCACCTGACACTATTAGAAGCAATCTTCACTATATGAAAGAAACTACAAGTGATGATCCCGACACTATTAGAAGCAATCTTCCCCATATTAAAGAAACTACAAGTGATGATGTAAGTGCTGCTAACACTAACAACCTGAAGAAGAGCACGAGAGTCACTAAAAACAAATTGAGGAACACACAGTTAGCAACTGAAAATCCTAATGGTGATGCTAGTGTAGAGGAAGACAAACAAGGAAAGCCAAATAAAAAGGTGATAAAGACGGTGCCC…
AHI1	54806	872,927,934	c-term	x	x			ATGCCTACAGCTGAGAGTGAAGCAAAAGTAAAAACCAAAGTTCGCTTTGAAGAATTGCTTAAGACCCACAGTGATCTAATGCGTGAAAAGAAAAAACTGAAGAAAAAACTTGTCAGGTCTGAAGAAAACATCTCACCTGACACTATTAGAAGCAATCTTCACTATATGAAAGAAACTACAAGTGATGATCCCGACACTATTAGAAGCAATCTTCCCCATATTAAAGAAACTACAAGTGATGATGTAAGTGCTGCTAACACTAACAACCTGAAGAAGAGCACGAGAGTCACTAAAAACAAATTGAGGAACACACAGTTAGCAACTGAAAATCCTAATGGTGATGCTAGTGTAGAGGAAGACAAACAAGGAAAGCCAAATAAAAAGGTGATAAAGACGGTG…
AIPL1	23746	685	n-term					ATGGATGCCGCTCTGCTCCTGAACGTGGAAGGGGTCAAGAAAACCATTCTGCACGGGGGCACGGGCGAGCTCCCAAACTTCATCACCGGATCCCGAGTGATCTTTCATTTCCGCACCATGAAATGTGATGAGGAGCGGACAGTCATTGACGACAGTCGGCAGGTGGGCCAGCCCATGCACATCATCATCGGAAACATGTTCAAGCTCGAGGTCTGGGAGATCCTGCTTACCTCCATGCGGGTGCACGAGGTGGCCGAGTTCTGGTGCGACACCATCCACACGGGGGTCTACCCCATCCTGTCCCGGAGCCTGAGGCAGATGGCCCAGGGCAAGGACCCCACAGAGTGGCACGTGCACACGTGCGGGCTGGCCAACATGTTCGCCTACCACACGCTGGGC…
ANKS3	124401	519	n-term					ATGAAAGACATCCAGGGCTGGACAGCCCTCTTCCACTGTACCAGCGCCGGGCACCAGCACATGGTCAGGTTCCTCTTGGACAGTGGAGCCAATGCCAACGTGAGGGAGCCGATATGTGGATTTACTCCCTTGATGGAAGCAGCTGCTGCTGGCCATGAGATAATCGTGCAGTATTTTCTGAATCACGGAGTCAAGGTGGACGCGAGAGACCACAGTGGAGCCACAGCCCGGATGCTGGCCAAGCAGTACGGACACATGAAGATCGTGGCCTTGATGGACACTTACTCGCCCTCTCTGCCCAAGAGCCTCTATCGGAGCCCAGAAAAGTACGAAGATCTGAGCTCTTCTGACGAGTCCTGCCCTGCTCCTCAGAGACAGAGGCCTTGCCGGAAGAAGGGT…
ANKS6	203286	452.784	n-term	x				ATGGGCGAGGGCGGGCTGCCCCCGGCCTTCCAGCTGCTGCTGCGCGCGTGTGACCAGGGCGACACGGAGACGGCGCGGCGGCTGCTGGAGCCGGGGGCGGCGGAGCCAGCCGAGCGCGGCGCGGAGCCGGAGGCGGGCGCGGAGCCGGCGGGGGCCGAGGTGGCCGGGCCCGGGGCCGCAGCGGCGGGGGCAGTCGGGGCTCCGGTGCCCGTGGATTGCTCGGACGAGGCGGGCAACACCGCACTGCAGTTCGCCGCGGCCGGGGGCCACGAACCGCTGGTGCGCTTCCTGCTGCGCCGCGGTGCCTCGGTCAACAGCCGCAACCACTACGGCTGGAGCGCGCTCATGCAGGCGGCCAGATTTGGGCATGTGAGTGTGGCACACCTCCTGTTGGATCAC…
ARL13B	200894	172.213	n-term	x	x			TTCAGTCTGATGGCCAGTTGCTGCGGCTGGTTCAAGCGGTGGCGGGAGCCTGTCAGAAAGGTGACTCTTTTGATGGTGGGACTTGATAATGCTGGTAAAACCGCAACAGCAAAGGGAATCCAAGGAGAATACCCTGAAGATGTAGCTCCTACTGTTGGATTTTCAAAAATTAACCTTAGACAAGGAAAGTTTGAAGTCACCATCTTTGACTTGGGAGGTGGAATAAGAATTCGGGGAATCTGGAAGAATTACTATGCTGAATCCTATGGGGTAATATTTGTTGTGGATTCCAGTGATGAAGAGAGAATGGAAGAGACAAAAGAGGCTATGTCAGAAATGCTAAGACATCCTAGGATATCGGGAAAGCCTATATTGGTGTTGGCAAATAAACAAGATAAA…
ARL13B	200894	171.574	c-term	x	x			ATGTTCAGTCTGATGGCCAGTTGCTGCGGCTGGTTCAAGCGGTGGCGGGAGCCTGTCAGAAAGGTGACTCTTTTGATGGTGGGACTTGATAATGCTGGTAAAACCGCAACAGCAAAGGGAATCCAAGGAGAATACCCTGAAGATGTAGCTCCTACTGTTGGATTTTCAAAAATTAACCTTAGACAAGGAAAGTTTGAAGTCACCATCTTTGACTTGGGAGGTGGAATAAGAATTCGGGGAATCTGGAAGAATTACTATGCTGAATCCTATGGGGTAATATTTGTTGTGGATTCCAGTGATGAAGAGAGAATGGAAGAGACAAAAGAGGCTATGTCAGAAATGCTAAGACATCCTAGGATATCGGGAAAGCCTATATTGGTGTTGGCAAATAAACAAGAT…
ARL3	403	298,351,389	n-term				5	ATGGGCTTGCTCTCAATTTTGCGCAAGTTGAAAAGTGCACCAGACCAGGAGGTGAGAATACTTCTCCTGGGCTTGGATAATGCTGGCAAGACCACTCTTCTGAAGCAGCTTGCATCTGAAGACATCAGCCACATCACACCTACACAGGGTTTCAACATCAAAAGTGTACAATCACAAGGTTTTAAACTGAATGTATGGGACATTGGTGGACAGAGGAAAATCAGACCATACTGGAAGAATTATTTTGAAAATACCGATATTCTTATATATGTAATCGACAGTGCAGACAGAAAAAGATTTGAAGAGACGGGTCAGGAACTAGCGGAATTACTGGAGGAAGAAAAACTAAGTTGTGTGCCAGTGCTCATCTTTGCTAATAAGCAGGATTTGCTCACAGCA…
ARL6	84100	179.971	n-term	x			6	ATGGGATTGCTAGACAGACTTTCAGTCTTGCTTGGCCTGAAGAAGAAGGAGGTTCATGTTTTGTGCCTTGGGCTAGATAATAGTGGCAAAACGACGATCATTAACAAACTTAAACCTTCAAATGCTCAATCTCAAAATATCCTTCCAACAATAGGATTCAGCATAGAGAAATTCAAATCATCCAGTTTGTCATTTACAGTGTTTGACATGTCAGGTCAAGGAAGATACAGAAATCTCTGGGAACACTATTATAAAGAAGGCCAAGCTATTATTTTTGTCATTGATAGTAGTGATAGATTAAGAATGGTTGTGGCCAAAGAAGAACTCGATACTCTTCTGAATCATCCAGATATTAAACACCGTCGAATTCCAATCTTATTCTTTGCAAATAAAATGGAT…
ARMC8	25852	168.447	n-term					ATGGAAGTAACAGCTAGCAGTCGCCACTATGTTGACAGGCTATTTGACCCTGATCCCCAGAAAGTTCTACAAGGTGTCATAGACATGAAAAATGCTGTAATTGGAAACAACAAGCAGAAAGCCAATCTCATTGTTTTAGGAGCTGTTCCAAGATTGTTGTACTTGCTTCAGCAAGAAACCTCAAGCACAGAGCTGAAAACTGAATGTGCAGTGGTGTTGGGAAGTCTTGCTATGGGTACTGAAAACAATGTCAAGTCTCTACTGGACTGCCATATTATCCCTGCCTTATTGCAAGGACTACTGTCCCCAGACCTGAAGTTTATTGAAGCTTGCCTCCGATGCCTGCGTACCATCTTCACCAGTCCTGTCACTCCAGAGGAGCTACTGTATACAGATGCC…
B9D1	27077	852.867	n-term	x			4	ATGGCGACCGCGAGTCCTAGCGTCTTTCTACTCATGGTCAACGGGCAGGTGGAGAGCGCCCAGTTTCCAGAGTATGATGACCTCTACTGCAAGTACTGCTTTGTGTACGGCCAGGACTGGGCCCCCACAGCGGGTCTGGAGGAGGGGATCTCACAGATCACATCCAAGAGCCAAGATGTGCGGCAAGCACTGGTGTGGAACTTCCCCATTGATGTCACCTTTAAAAGCACCAACCCCTACGGCTGGCCACAGATCGTGCTCAGCGTGTATGGACCAGATGTGTTCGGGAACGATGTGGTTCGAGGCTATGGGGCCGTGCACGTGCCCTTCTCACCTGGCCGGCACAAAAGGACCATCCCCATGTTTGTCCCAGAATCTACGTCTAAACTGCAGAAGTTT…
B9D2	80776	272.737	n-term	x	x		5	ATGGCTGAGGTGCACGTGATCGGGCAGATCATGGGGGCCAGCGGTTTCTCGGAAAGTAGCCTCTTCTGCAAGTGGGGCATTCACACAGGGGCGGCATGGAAGCTCCTGTCAGGCGTGCGGGAGGGCCAAACGCAAGTGGACACCCCGCAGATAGGGGACATGGCTTACTGGTCCCACCCCATCGACCTGCACTTCGCCACCAAAGGTCTTCAAGGCTGGCCCCGGCTCCATTTCCAGGTGTGGTCCCAGGACAGCTTTGGCCGCTGCCAGCTTGCAGGCTATGGATTTTGCCATGTGCCCAGTAGCCCGGGCACCCACCAGCTGGCCTGCCCCACGTGGCGGCCCCTGGGCAGTTGGCGAGAACAGTTGGCACGGGCTTTCGTGGGTGGTGGGCCGCAG…
BBS1	582	177.746	n-term	x	x	x	5	ATGGCCGCTGCGTCCTCATCGGATTCCGACGCCTGCGGAGCTGAGAGCAATGAGGCCAATTCGAAGTGGTTGGATGCGCACTACGACCCAATGGCCAATATCCACACCTTTTCTGCCTGCCTAGCGCTGGCAGATTTACATGGGGATGGGGAATACAAGCTGGTGGTAGGGGACCTTGGCCCTGGTGGGCAGCAGCCCCGCCTGAAGGTGCTCAAAGGACCACTGGTGATGACCGAAAGCCCGCTACCTGCTCTGCCAGCTGCTGCTGCCACCTTCCTCATGGAGCAACATGAGCCCCGGACCCCAGCTCTGGCACTTGCTTCAGGCCCTTGTGTCTATGTGTATAAGAATCTCAGACCCTACTTCAAGTTCAGCCTGCCCCAATTGCCTCCAAATCCT…
BBS10	79738	187.761	n-term	x				ATGTTAAGTTCTATGGCCGCTGCAGGGTCTGTGAAGGCGGCGTTGCAGGTGGCCGAGGTGCTGGAAGCCATCGTGAGCTGCTGCGTGGGGCCCGAGGGACGGCAAGTTTTGTGTACGAAGCCCACTGGCGAGGTGCTTCTCAGCCGGAATGGAGGCCGCCTCCTGGAGGCGCTACACTTAGAGCATCCCATAGCCAGGATGATAGTGGACTGTGTTTCCAGTCATCTCAAAAAAACAGGAGATGGTGCAAAAACATTTATTATCTTTCTTTGCCATTTGCTTAGAGGACTTCATGCAATCACAGACAGAGAAAAGGATCCTTTGATGTGTGAAAACATTCAAACCCATGGAAGGCATTGGAAAAATTGTTCTCGGTGGAAATTTATTTCCCAGGCTCTC…
BBS12	166379	195.762	n-term	x				ATGGTGATGGCTTGCAGAGTCGTAAACAAAAGAAGACACATGGGACTTCAACAACTTTCATCATTCGCGGAAACAGGAAGAACTTTCCTAGGCCCACTAAAATCATCCAAATTTATTATAGATGAAGAATGTCATGAAAGTGTATTAATCAGTTCAACAGTAAGGCTTCTTGAAAGTTTGGATTTAACCAGTGCAGTGGGACAACTTCTCAATGAAGCAGTTCAAGCACAAAACAACACATATAGAACTGGAATCAGTACTCTTTTGTTTCTTGTTGGTGCTTGGAGCAGTGCAGTTGAAGAATGTCTTCATCTTGGTGTCCCCATTTCCATAATAGTATCAGTAATGTCAGAAGGCTTAAACTTTTGTAGTGAAGAGGTAGTTTCTCTTCATGTACCT…
BBS2	583	178.189	n-term	x	x	x	4	ATGCTGCTGCCTGTGTTCACCCTGAAACTGCGCCACAAAATCAGCCCCCGAATGGTGGCCATAGGGCGCTACGACGGGACTCACCCGTGCCTGGCGGCCGCCACCCAAACGGGCAAGGTTTTTATTCATAATCCTCATACACGGAACCAGCATGTCAGTGCATCCAGGGTCTTCCAGAGCCCCCTGGAATCTGATGTTTCTCTTCTCAGCATTAACCAGGCAGTCAGCTGTCTGACTGCAGGCGTATTGAACCCTGAGCTTGGCTATGATGCCCTTTTAGTGGGGACACAGACTAATCTTTTGGCTTATGATGTCTACAATAATTCGGATTTGTTCTACAGAGAGGTAGCAGATGGGGCAAATGCAATTGTGCTGGGGACATTGGGAGACATTTCTTCC…
BBS4	585	180.755	n-term	x	x	x		ATGGCTGAGGAGAGAGTCGCGACGAGAACTCAATTTCCTGTATCTACTGAGTCTCAAAAACCCCGGCAGAAAAAAGCTCCAGAGTTTCCTATTTTGGAGAAGCAGAACTGGTTGATTCATCTTCATTATATCCGGAAAGATTATGAAGCCTGCAAGGCTGTTATCAAAGAACAGCTTCAAGAGACTCAGGGATTGTGTGAATATGCTATCTATGTCCAAGCATTGATATTTCGCCTAGAAGGAAATATCCAAGAATCCCTAGAACTCTTCCAGACATGTGCAGTTCTTAGTCCTCAGAGTGCTGATAACCTCAAGCAGGTGGCCAGATCTTTATTTCTTTTGGGAAAACATAAAGCTGCCATTGAAGTATATAATGAAGCAGCTAAACTCAACCAGAAA…
BBS5	129880	62.745	n-term	x		x	5	TCGGTGCTGGATGCGCTTTGGGAGGATCGGGATGTCCGTTTCGACCTGTCCGCGCAGCAAATGAAAACAAGACCTGGAGAAGTCCTTATTGATTGTTTAGATTCCATTGAAGACACCAAAGGAAATAATGGAGATAGAGGTAGACTCTTGGTAACAAATTTAAGAATTCTCTGGCACTCTTTGGCATTATCAAGAGTCAATGTTTCTGTCGGTTACAATTGCATATTGAATATTACAACAAGGACTGCTAACTCTAAATTACGAGGCCAAACTGAAGCTCTCTATATACTAACAAAATGTAACAGTACTCGTTTTGAATTTATATTTACAAATTTGGTTCCTGGAAGCCCTAGACTTTTTACTTCTGTGATGGCAGTACACAGAGCTTATGAAACTTCT…
BBS7	55212	182.753	n-term	x	x	x	4	ATGGATCTGATTTTAAACCGAATGGATTATCTGCAGGTGGGAGTAACATCTCAGAAGACTATGAAGCTAATTCCTGCCTCAAGACACAGAGCTACACAAAAGGTGGTTATTGGAGATCATGATGGGGTAGTTATGTGCTTTGGCATGAAGAAAGGAGAAGCAGCAGCAGTGTTCAAGACTTTACCCGGGCCGAAGATTGCAAGGCTGGAACTGGGAGGGGTTATCAACACACCTCAGGAGAAAATTTTTATTGCTGCAGCATCTGAGATTAGAGGCTTCACAAAAAGAGGAAAACAGTTCCTCTCCTTTGAAACAAACCTCACTGAAAGCATTAAAGCTATGCACATATCTGGCTCAGACCTCTTTCTCAGTGCAAGTTACATCTATAACCATTATTGT…
BBS9	27241	185.747	n-term	x		x		ATGTCTTTATTTAAAGCCCGTGATTGGTGGTCTACTATTCTGGGAGATAAAGAAGAATTTGATCAAGGCTGTTTGTGTCTGGCTAATGTTGACAATAGTGGAAATGGACAAGATAAAATAATTGTGGGTAGCTTTATGGGATACCTAAGGATCTTTAGCCCCCATCCTGCAAAAACAGGAGATGGAGCTCAAGCCGAAGATTTGCTTCTAGAAGTGGATCTACGAGATCCAGTACTTCAAGTGGAAGTAGGAAAGTTTGTTTCAGGTACCGAAATGCTACATTTGGCTGTGTTACATTCTAGAAAACTTTGTGTCTACTCTGTCTCAGGAACCTTGGGTAATGTGGAACATGGGAACCAATGTCAGATGAAATTGATGTATGAACATAATCTTCAGAGA…
C15orf26	161502	300,353,391	n-term				4	ATGGCGCAGAACGTGTATGGTCCGGGAGTCCGGATAGGCAACTGGAATGAGGATGTCTACCTGGAGGAGGAGCTCATGAAAGACTTCTTAGAGAAGAGAGACAAGGGGAAACTTCTCATACAGAGAAGTAGAAGACTAAAACAGAATCTCTTGAGACCGATGCAACTTTCCGTAACTGAAGATGGCTATATTCATTACGGTGACAAAGTGATGCTTGTGAATCCTGATGATCCTGACACAGAAGCTGATGTGTTTCTGCGTGGGGACCTGAGCCTGTGTATGACTCCAGATGAAATTCAGTCCCATCTGAAAGACGAATTAGAGGTACCCTGTGGCCTGAGCGCAGTTCAAGCCAAGACCCCAATTGGCAGAAACACTTTTATCATTTTGAGTGTACAC…
C21orf2	755	518,679,680	n-term	x				ATGAAGCTGACGCGGAAGATGGTTCTGACCCGGGCCAAGGCCTCGGAGCTGCACAGCGTGCGCAAGCTCAACTGCTGGGGCAGCCGCCTCACAGATATCTCCATTTGCCAGGAGATGCCCAGCCTGGAGGTGATCACGCTCAGTGTCAACAGCATCTCCACCCTGGAGCCTGTGAGCCGGTGCCAGCGCCTGAGTGAGCTGTACCTGCGGAGGAACCGCATCCCCAGCCTGGCTGAGCTCTTCTACCTGAAGGGGCTGCCGCGTCTGCGGGTGCTGTGGCTGGCCGAGAACCCGTGCTGCGGCACCAGCCCCCACCGCTACCGCATGACCGTGCTGCGCACCCTGCCGCGCCTACAGAAGCTGGACAACCAGGCTGTGACGGAGGAGGAGCTGTCCCGT…
C21orf2	755	604.678	c-term	x				ATGAAGCTGACGCGGAAGATGGTTCTGACCCGGGCCAAGGCCTCGGAGCTGCACAGCGTGCGCAAGCTCAACTGCTGGGGCAGCCGCCTCACAGATATCTCCATTTGCCAGGAGATGCCCAGCCTGGAGGTGATCACGCTCAGTGTCAACAGCATCTCCACCCTGGAGCCTGTGAGCCGGTGCCAGCGCCTGAGTGAGCTGTACCTGCGGAGGAACCGCATCCCCAGCCTGGCTGAGCTCTTCTACCTGAAGGGGCTGCCGCGTCTGCGGGTGCTGTGGCTGGCCGAGAACCCGTGCTGCGGCACCAGCCCCCACCGCTACCGCATGACCGTGCTGCGCACCCTGCCGCGCCTACAGAAGCTGGACAACCAGGCTGTGACGGAGGAGGAGCTGTCCCGT…
C2orf71	388939	876.881	n-term	x				GGGTGTACACCTTCACACAGTGACCTTGTAAACAGCGTTGCAAAGAGTGGCATTCAGTTCTTGAAAAAGCCCAAAGCAATTCGGCCAGGATGTCAGGGCGGAAGTGAAAGAGGTTCCATCCCTTTGCTGGTTAAAAACTCCACCTGCTATGACGCTGGGGAGGGCCTGGCAGAGGAGCAGCCAAGTCCCAGGAGGAACCAAACCACAGCTAAAGGTCTTTGTCAGCTCATGGGAGATCCTGCTTCAGGCAAAAGGAAAGATATGGAAGGACTGATCCCAGGAACCAAAACCTCTTCATCCCAGCTGAACAAATCACAAAGCCACATGGCTAAGGATATTCCGTTCAAGACACAGGGTTCCCATGGATCACAAGGGGCAGACTTTTCTGGAGATGAGAGT…
C2orf71	388939	874.878	c-term	x				ATGGGGTGTACACCTTCACACAGTGACCTTGTAAACAGCGTTGCAAAGAGTGGCATTCAGTTCTTGAAAAAGCCCAAAGCAATTCGGCCAGGATGTCAGGGCGGAAGTGAAAGAGGTTCCATCCCTTTGCTGGTTAAAAACTCCACCTGCTATGACGCTGGGGAGGGCCTGGCAGAGGAGCAGCCAAGTCCCAGGAGGAACCAAACCACAGCTAAAGGTCTTTGTCAGCTCATGGGAGATCCTGCTTCAGGCAAAAGGAAAGATATGGAAGGACTGATCCCAGGAACCAAAACCTCTTCATCCCAGCTGAACAAATCACAAAGCCACATGGCTAAGGATATTCCGTTCAAGACACAGGGTTCCCATGGATCACAAGGGGCAGACTTTTCTGGAGATGAG…
C8orf37	157657	154.726	n-term	x				GCGGAGGACCTGGACGAGCTCTTGGATGAAGTCGAGTCCAAGTTTTGCACACCTGACCTTCTAAGACGGGGTATGGTCGAGCAGCCCAAAGGCTGCGGCGGCGGCACCCACAGTAGCGACCGGAACCAAGCCAAGGCGAAAGAGACGCTCAGATCAACAGAAACATTTAAAAAAGAAGATGATCTTGACAGTCTTATTAATGAAATACTTGAAGAGCCCAACTTGGACAAAAAACCCTCTAAATTAAAATCTAAATCTTCAGGTAACACATCTGTCAGAGCTTCCATTGAAGGCCTTGGTAAAAGTTGCAGTCCGGTGTACCTTGGTGGAAGCTCTATTCCATGTGGGATTGGAACAAATATTTCATGGAGAGCATGTGACCATCTGCGTTGTATAGCC…
C8orf37	157657	263	c-term	x				ATGGCGGAGGACCTGGACGAGCTCTTGGATGAAGTCGAGTCCAAGTTTTGCACACCTGACCTTCTAAGACGGGGTATGGTCGAGCAGCCCAAAGGCTGCGGCGGCGGCACCCACAGTAGCGACCGGAACCAAGCCAAGGCGAAAGAGACGCTCAGATCAACAGAAACATTTAAAAAAGAAGATGATCTTGACAGTCTTATTAATGAAATACTTGAAGAGCCCAACTTGGACAAAAAACCCTCTAAATTAAAATCTAAATCTTCAGGTAACACATCTGTCAGAGCTTCCATTGAAGGCCTTGGTAAAAGTTGCAGTCCGGTGTACCTTGGTGGAAGCTCTATTCCATGTGGGATTGGAACAAATATTTCATGGAGAGCATGTGACCATCTGCGTTGTATA…
CALM2	805	303,350,388	n-term				4	ATGGCTGACCAACTGACTGAAGAGCAGATTGCAGAATTCAAAGAAGCTTTTTCACTATTTGACAAAGATGGTGATGGAACTATAACAACAAAGGAATTGGGAACTGTAATGAGATCTCTTGGGCAGAATCCCACAGAAGCAGAGTTACAGGACATGATTAATGAAGTAGATGCTGATGGTAATGGCACAATTGACTTCCCTGAATTTCTGACAATGATGGCAAGAAAAATGAAAGACACAGACAGTGAAGAAGAAATTAGAGAAGCATTCCGTGTGTTTGATAAGGATGGCAATGGCTATATTAGTGCTGCAGAACTTCGCCATGTGATGACAAACCTTGGAGAGAAGTTAACAGATGAAGAAGTTGATGAAATGATCAGGGAAGCAGATATTGATGGT…
CAMK2A	815	302,349,387	n-term				4	ATGGCCACCATCACCTGCACCCGCTTCACGGAAGAGTACCAGCTCTTCGAGGAATTGGGCAAGGGAGCCTTCTCGGTGGTGCGAAGGTGTGTGAAGGTGCTGGCTGGCCAGGAGTATGCTGCCAAGATCATCAACACAAAGAAGCTGTCAGCCAGAGACCATCAGAAGCTGGAGCGTGAAGCCCGCATCTGCCGCCTGCTGAAGCACCCCAACATCGTCCGACTACATGACAGCATCTCAGAGGAGGGACACCACTACCTGATCTTCGACCTGGTCACTGGTGGGGAACTGTTTGAAGATATCGTGGCCCGGGAGTATTACAGTGAGGCGGATGCCAGTCACTGTATCCAGCAGATCCTGGAGGCTGTGCTGCACTGCCACCAGATGGGGGTGGTGCAC…
CBY1	25776	451,681,682	n-term		x			ATGCCTTTCTTTGGGAATACGTTCAGTCCGAAGAAGACACCTCCTCGGAAGTCGGCATCTCTCTCCAACCTGCATTCTTTGGATCGATCAACCCGGGAGGTGGAGCTGGGCTTGGAATACGGATCCCCGACTATGAACCTGGCAGGGCAAAGCCTGAAGTTTGAAAATGGCCAGTGGATAGCAGAGACAGGGGTTAGTGGCGGTGTGGACCGGAGGGAGGTTCAGCGCCTTCGCAGGCGGAACCAGCAGTTGGAGGAAGAGAACAATCTCTTGCGGCTGAAAGTGGACATCTTATTAGACATGCTTTCAGAGTCCACTGCTGAATCCCACTTAATGGAGAAGGAACTGGATGAACTGAGGATCAGCCGGAAGAGAAAATAG
CC2D2A	57545	316.514	n-term	x	x			ATGAATCCCAGGGAAGAAAAAGTAAAAATAATTACAGAGGAGTTCATTGAAAATGATGAGGATGCAGACATGGGAAGACAGAATAAGAACTCAAAGGTTCGAAGACAGCCAAGAAAGAAACAGCCACCAACTGCTGTCCCCAAGGAAATGGTGTCCGAAAAATCCCACCTTGGCAACCCCCAGGAGCCTGTGCAGGAGGAGCCCAAGACCCGCCTCCTGAGTATGACAGTCCGGAGAGGCCCACGGAGCTTACCTCCAATTCCTTCAACTTCCAGAACAGGCTTTGCAGAATTTTCCATGAGGGGACGCATGAGGGAGAAATTGCAAGCAGCGAGGTCCAAAGCAGAAAGTGCATTGCTGCAGGAAATCCCCACTCCTCGGCCCAGACGCTTACGAAGT…
CCDC103	388389	521.97	n-term	x				ATGGAAAGGAATGACATCATCAACTTCAAGGCTTTGGAGAAAGAGCTGCAGGCTGCACTCACTGCTGATGAGAAGTACAAACGGGAGAATGCTGCCAAGTTACGGGCAGTGGAACAGAGGGTGGCTTCCTATGAGGAGTTCAGGGGTATTGTCCTTGCATCACATCTGAAGCCACTGGAGCGGAAGGATAAGATGGGAGGAAAGAGAACTGTGCCCTGGAACTGTCACACTATTCAGGGAAGGACCTTCCAGGATGTGGCCACTGAAATCTCCCCGGAGAAAGCCCCCCTCCAGCCCGAGACGTCTGCTGACTTCTATCGTGATTGGCGACGACACTTGCCAAGTGGGCCAGAGCGCTACCAGGCTCTACTGCAGCTTGGGGGTCCAAGGCTCGGCTGC…
CCDC28B	79140	629.727	n-term	x				ATGGATGACAAAAAGAAGAAACGGAGTCCCAAGCCCTGCCTGGCCCAGCCAGCCCAGGCCCCAGGCACACTACGGAGGGTCCCTGTGCCTACCAGCCACAGCGGCTCCTTGGCCCTAGGACTTCCTCATCTGCCATCCCCCAAGCAGCGGGCCAAGTTCAAGAGAGTAGGCAAAGAGAAGTGCCGCCCAGTCCTGGCTGGAGGTGGAAGCGGCTCTGCAGGCACGCCCCTGCAGCACTCCTTCCTGACCGAGGTGACTGATGTCTATGAGATGGAGGGGGGACTCCTGAACCTGCTCAATGATTTCCACTCTGGCCGGCTGCAGGCCTTCGGGAAGGAATGCTCCTTTGAGCAGCTGGAGCACGTTCGGGAGATGCAGGAGAAGCTAGCCCGGCTGCAC…
CCDC28B	79140	630	c-term	x				ATGGATGACAAAAAGAAGAAACGGAGTCCCAAGCCCTGCCTGGCCCAGCCAGCCCAGGCCCCAGGCACACTACGGAGGGTCCCTGTGCCTACCAGCCACAGCGGCTCCTTGGCCCTAGGACTTCCTCATCTGCCATCCCCCAAGCAGCGGGCCAAGTTCAAGAGAGTAGGCAAAGAGAAGTGCCGCCCAGTCCTGGCTGGAGGTGGAAGCGGCTCTGCAGGCACGCCCCTGCAGCACTCCTTCCTGACCGAGGTGACTGATGTCTATGAGATGGAGGGGGGACTCCTGAACCTGCTCAATGATTTCCACTCTGGCCGGCTGCAGGCCTTCGGGAAGGAATGCTCCTTTGAGCAGCTGGAGCACGTTCGGGAGATGCAGGAGAAGCTAGCCCGGCTGCAC…
CCDC40	55036	289	n-term	x				ATGGCGGAACCGGGCGGCGCGGCGGGCCGGTCCCATCCGGAAGATGGATCGGCTTCTGAGGGAGAGAAGGAAGGGAATAATGAAAGCCACATGGTGTCACCACCAGAGAAGGATGATGGCCAGAAAGGTGAAGAAGCTGTCGGTAGCACAGAGCATCCTGAGGAAGTCACAACCCAAGCGGAAGCTGCAATTGAAGAGGGGGAGGTCGAGACAGAAGGGGAAGCAGCAGTGGAAGGGGAAGAGGAGGCTGTGTCCTATGGAGATGCTGAAAGCGAAGAGGAATATTACTATACAGAAACTTCATCCCCGGAAGGGCAAATCAGTGCTGCAGATACGACTTACCCGTATTTCAGTCCTCCTCAGGAACTGCCTGGAGAGGAGGCATACGATAGTGTTAGC…
CCDC65	85478	290.763	n-term	x			4	ATGCCTAAGAAAGAAAAAATGGCCAAGACGCCCCTGTCCGATGAGAAGCAGCTGCTTCTGTTTCAGCAGAAGTTGCTGGCAGAGGAGGAGATGGCCAAAAAGAAGGAGAGGCTCCTCAGCCAGTTCTTGAAGGACAAGCTGGCCAAGGAGGAACACAACAGTGCTCTGAACCTTAATAAGATTAACACACAGTGGAGAACTGTCCTTCGGGAAGTCAAGACCAGAGAACTTCATAAGGACATTGAGATCCTCAGCCAAACATTTGAACGAGTGGTGGACTGTAAGGACAATGTCATCAAGTCTTTAGCTAAAGACCTGTCCGAAGCCGAGGAGCAGTACGCCCATGCCCTGCGCAGCCACTTGCACAATGTTGACCAGCTCTTGGCCCTGCAGAGGCAC…
CCP110	9738	595.607	n-term					ATGGAGGAGTATGAGAAGTTCTGTGAAAAAAGTCTTGCCAGAATACAAGAAGCATCACTATCCACAGAGAGCTTTCTCCCTGCTCAGTCTGAAAGTATCTCACTTATTCGCTTTCATGGAGTGGCTATCCTTTCTCCACTGCTTAACATTGAGAAAAGAAAGGAAATGCAACAAGAAAAGCAGAAAGCACTTGATGTAGAAGCAAGAAAGCAGGTTAACAGGAAGAAAGCTTTACTGACTCGTGTCCAGGAGATTCTTGACAATGTTCAGGTTAGAAAAGCACCTAATGCCAGTGATTTTGATCAGTGGGAGATGGAAACAGTTTACTCTAATTCAGAAGTCAGAAACTTGAATGTTCCTGCTACATTTCCAAATAGCTTTCCAAGCCATACGGAACAC…
CDC23	8697	146	n-term					GTCCCGGTGGCTGTGACGGCGGCAGTGGCGCCTGTCCTGTCCATAAACAGCGATTTCTCAGATTTGCGGGAAATTAAAAAGCAACTGCTGCTTATTGCGGGCCTTACCCGGGAGCGGGGCCTACTACACAGTAGCAAATGGTCGGCGGAGTTGGCTTTCTCTCTCCCTGCATTGCCTCTGGCCGAGCTGCAACCGCCTCCGCCTATTACAGAGGAAGATGCCCAGGATATGGATGCCTATACCCTGGCCAAGGCCTACTTTGACGTTAAAGAGTATGATCGGGCAGCACATTTCCTGCATGGCTGCAATAGCAAGAAAGCCTATTTTCTGTATATGTATTCCAGATATCTGTCTGGAGAAAAAAAGAAGGACGATGAAACAGTTGATAGCTTAGGCCCC…
CDH23	64072	64	n-term	x	x			AGGACTGTACACAAGAGGAAGCTCAAGGCCATTGTGGCTGGCTCAGCTGGGAATCGTGGCTTCATCGACATCATGGACATGCCTAACACCAACAAGTACTCCTTTGATGGAGCCAACCCTGTGTGGCTGGATCCCTTCTGTCGGAACCTGGAGCTGGCCGCCCAGGCGGAGCATGAGGATGACCTACCGGAGAACCTGAGTGAGATCGCCGACCTGTGGAACAGCCCCACGCGCACCCATGGAACTTTTGGGCGTGAGCCAGCAGCTGTCAAGCCTGATGATGACCGATACCTGCGGGCTGCCATCCAGGAGTATGACAACATTGCCAAGCTGGGCCAGATCATTCGTGAGGGGCCAATCAAGCTGATACAGACTGAGCTGGACGAGGAGCCAGGAGAC…
CDH23	64072	65	n-term	x	x			AGGACTGTACACAAGAGGAAGCTCAAGGCCATTGTGGCTGGCTCAGCTGGGAATCGTGGCTTCATCGACATCATGGACATGCCTAACACCAACAAGTACTCCTTTGATGGAGCCAACCCTGTGTGGCTGGATCCCTTCTGTCGGAACCTGGAGCTGGCCGCCCAGGCGGAGCATGAGGATGACCTACCGGAGAACCTGAGTGAGATCGCCGACCTGTGGAACAGCCCCACGCGCACCCAGGGAACTTTTGGGCGTGAGCCAGCAGCTGTCAAGCCTGATGATGACCGATACCTGCGGGCTGCCATCCAGGAGTATGACAACATTGCCAAGCTGGGCCAGATCATTCGTGAGGGGCCAATCAAGGGCTCGCTGCTGAAGGTGGTCCTGGAGGATTACCTG…
CDR2	1039	87	n-term					CTGGCGGAAAACCTGGTAGAGGAGTTTGAGATGAAGGAGGACGAGCCGTGGTACGACCACCAGGACCTCCAGCAAGATCTTCAACTTGCTGCTGAGCTTGGGAAGACATTACTGGATCGGAACACAGAGTTGGAGGACTCTGTTCAGCAGATGTATACAACCAATCAGGAGCAGTTACAGGAAATTGAGTATCTGACGAAGCAAGTGGAACTTCTACGGCAGATGAACGAACAACATGCAAAGGTTTATGAACAATTAGACGTCACAGCAAGGGAACTGGAAGAAACAAATCAAAAGCTAGTTGCTGACAGCAAGGCCTCACAGCAAAAGATTCTGAGCCTGACTGAAACGATTGAATGCCTGCAAACCAACATTGATCACCTCCAGAGCCAAGTGGAG…
CEP170	9859	644,648,649	n-term					AGCTTAACATCCTGGTTTTTGGTGAGCAGTGGAGGCACTCGCCACAGGCTGCCACGAGAAATGATTTTTGTTGGAAGAGATGACTGTGAGCTCATGTTGCAGTCTCGTAGTGTGGATAAGCAACACGCTGTCATCAACTATGATGCGTCTACGGATGAGCATTTAGTGAAGGATTTGGGCAGCCTCAATGGGACTTTTGTGAATGATGTAAGGATTCCGGAACAGACTTATATCACCTTGAAACTTGAAGATAAGCTGAGATTTGGATATGATACAAATCTTTTCACTGTAGTACAAGGAGAAATGAGGGTCCCTGAAGAAGCTCTTAAGCATGAGAAGTTTACCATTCAGCTTCAGTTGTCCCAAAAATCTTCAGAATCAGAATTATCCAAATCTGCA…
CEP170	9859	645,650,651	c-term					ATGAGCTTAACATCCTGGTTTTTGGTGAGCAGTGGAGGCACTCGCCACAGGCTGCCACGAGAAATGATTTTTGTTGGAAGAGATGACTGTGAGCTCATGTTGCAGTCTCGTAGTGTGGATAAGCAACACGCTGTCATCAACTATGATGCGTCTACGGATGAGCATTTAGTGAAGGATTTGGGCAGCCTCAATGGGACTTTTGTGAATGATGTAAGGATTCCGGAACAGACTTATATCACCTTGAAACTTGAAGATAAGCTGAGATTTGGATATGATACAAATCTTTTCACTGTAGTACAAGGAGAAATGAGGGTCCCTGAAGAAGCTCTTAAGCATGAGAAGTTTACCATTCAGCTTCAGTTGTCCCAAAAATCTTCAGAATCAGAATTATCCAAATCT…
CEP41	95681	692.739	n-term	x				ATGTCCCTCCGGAGGCACATTGGGAACCCTGAGTATCTGATGAAAAGGATACCACAGAACCCAAGATACCAGCATATCAAATCAAGACTGGACACTGGTAACAGTATGACTAAATATACTGAGAAGCTCGAAGAGATTAAGAAAAATTATAGATACAAAAAAGATGAGCTTTTCAAGAGACTAAAAGTTACAACTTTTGCCCAGCTGATCATCCAAGTTGCTTCCCTCTCTGATCAAACACTGGAAGTGACAGCTGAGGAGATTCAAAGGCTGGAAGACAATGATTCTGCAGCTTCAGACCCTGATGCTGAAACCACTGCCAGGACCAATGGGAAAGGAAATCCAGGTGAGCAGTCGCCGAGCCCTGAGCAGTTCATAAACAACGCAGGAGCAGGGGAC…
CEP97	79598	589,596,608	n-term					ATGGCGGTGGCGCGCGTGGACGCGGCTTTGCCTCCCGGAGAAGGATCAGTGGTCAATTGGTCAGGACAGGGACTACAGAAATTAGGTCCAAATTTACCCTGTGAAGCTGATATTCACACTTTGATTCTGGATAAAAATCAGATTATTAAATTGGAAAATCTGGAGAAATGCAAACGATTAATACAGTTATCAGTAGCTAATAATCGGCTGGTTCGGATGATGGGTGTGGCCAAGCTGACGTTGCTTCGTGTATTAAATTTGCCTCATAATAGCATTGGCTGTGTGGAAGGGCTAAAGGAACTAGTACATCTGGAATGGCTGAATTTGGCAGGAAATAATCTTAAGGCCATGGAACAGATCAATAGCTGCACAGCTCTACAGCATCTCGATTTATCAGAC…
CEP97	79598	588.606	c-term					ATGGCGGTGGCGCGCGTGGACGCGGCTTTGCCTCCCGGAGAAGGATCAGTGGTCAATTGGTCAGGACAGGGACTACAGAAATTAGGTCCAAATTTACCCTGTGAAGCTGATATTCACACTTTGATTCTGGATAAAAATCAGATTATTAAATTGGAAAATCTGGAGAAATGCAAACGATTAATACAGTTATCAGTAGCTAATAATCGGCTGGTTCGGATGATGGGTGTGGCCAAGCTGACGTTGCTTCGTGTATTAAATTTGCCTCATAATAGCATTGGCTGTGTGGAAGGGCTAAAGGAACTAGTACATCTGGAATGGCTGAATTTGGCAGGAAATAATCTTAAGGCCATGGAACAGATCAATAGCTGCACAGCTCTACAGCATCTCGATTTATCAGAC…
CFAP20	29105	437	n-term				6	ATGTTCAAAAACACGTTCCAGAGCGGCTTCCTCTCCATCCTCTACAGCATCGGCAGCAAGCCTCTGCAAATCTGGGACAAAAAGGTACGGAATGGCCACATCAAAAGAATCACTGATAATGACATCCAGTCCCTGGTGCTAGAGATTGAAGGGACAAATGTAAGCACCACATATATCACATGCCCTGCAGACCCCAAGAAGACGCTGGGAATTAAACTTCCTTTCCTTGTCATGATTATCAAAAACCTGAAGAAGTATTTTACCTTCGAAGTGCAGGTACTAGATGACAAGAATGTGCGTCGTCGCTTTCGGGCAAGTAACTACCAGAGCACCACCCGGGTCAAACCCTTCATCTGCACCATGCCCATGCGGCTGGATGACGGCTGGAACCAGATTCAG…
CFAP52	146845	398.417	n-term				6	ATGGATAACAAAATTTCGCCGGAGGCCCAAGTGGCGGAGCTGGAACTTGACGCCGTGATCGGCTTCAATGGACATGTGCCCACTGGTCTCAAATGCCATCCTGACCAGGAGCATATGATTTATCCTCTTGGTTGCACAGTCCTCATTCAGGCAATAAATACTAAAGAGCAGAACTTCCTACAGGGTCATGGCAACAACGTCTCCTGCTTGGCCATCTCCAGGTCTGGAGAGTACATCGCCTCCGGACAAGTCACATTCATGGGGTTCAAGGTAGACATCATTTTGTGGGATTATAAGAACAGAGAGCTGCTTGCTCGGCTGTCCCTTCACAAAGGCAAAATTGAAGCTCTGGCCTTTTCTCCAAATGATTTGTACTTGGTATCACTAGGAGGCCCAGAT…
CFAP61	26074	436	n-term				4	ATGAGTTATGCTTTAAGCCATACAAACAGAAAACTAACATTGGAACCTAAAATTACTGTCAATGCCAAGATCATTGTGGTTGGTGCATCCAGTGTTGGAATTTCCTTCCTAGAGACATTGGTATTTTGCTCTCACATGAAGTTTAATAATCTTACCCTGATTTCAACTCATGGACTCCCAGGAAAAAAACTTCTGGACACTGAACAAAGGAAATTTTTAGCCAGCGACCACTGTTTTAATGATAAAGATTATGCACTGATGTCACTGTGCTCCTGGGTTAATGTCGTGGTGGGTAGAATGACCGGCATAGACCGAGCAGCCAAGCACGTTGTGCTTTCCACGGACGAGATCGTGCCCTACGACCACCTCATCCTCTGCACCGGGCAGCAGTACCAGGTC…
CIB2	10518	787	n-term					GGGAACAAGCAGACCATCTTCACCGAAGAGCAGCTAGACAACTACCAGGACTGCACCTTCTTCAATAAGAAGGACATCCTCAAGCTGCATTCGCGATTCTATGAGCTGGCCCCCAACCTCGTCCCAATGGACTACAGGAAGAGCCCCATCGTCCACGTGCCCATGAGCCTCATCATCCAGATGCCAGAGCTCCGGGAGAATCCCTTCAAAGAAAGGATCGTGGCGGCGTTTTCCGAGGATGGTGAGGGGAACCTCACTTTCAACGACTTTGTGGACATGTTTTCCGTGCTCTGCGAGTCGGCTCCCCGAGAGCTCAAGGCAAACTATGCCTTCAAGATCTATGACTTCAACACTGACAACTTCATCTGCAAGGAGGACCTGGAGCTGACGCTGGCCCGG…
CLUAP1	23059	246,811,812	n-term		x	x	7	ATGAGAACAGAAGCCATTGCCAGACCTCTGGAAATAAACGAGACTGAAAAAGTGATGAGAATTGCAATAAAAGAGATTTTGACACAGGTTCAGAAGACTAAAGACCTGCTCAATAATGTGGCCTCTGATGAAGCTAATTTAGAAGCCAAAATCGAAAAGAGAAAATTAGAACTGGAAAGAAATCGGAAGCGACTAGAGACTCTGCAGAGTGTCAGGCCATGTTTTATGGATGAGTATGAGAAGACTGAGGAAGAATTACAAAAGCAGTATGACACTTATCTGGAGAAATTTCAAAATCTGACTTATCTGGAACAACAGCTTGAAGACCATCATAGGATGGAGCAAGAAAGGTTTGAGGAAGCTAAAAACACTCTCTGCCTGATACAGAACAAGCTCAAG…
COPS8	10920	929	n-term					ATGCCAGTGGCGGTGATGGCGGAAAGCGCCTTTAGTTTCAAAAAGTTGCTGGATCAGTGCGAGAACCAGGAGCTCGAGGCCCCTGGAGGAATTGCTACACCCCCAGTGTATGGTCAGCTTCTAGCTTTATATTTGCTCCATAATGACATGAATAATGCAAGATATCTTTGGAAAAGAATACCACCTGCTATAAAATCTGCAAATTCTGAACTTGGGGGAATTTGGTCAGTAGGACAAAGAATCTGGCAGAGAGATTTCCCTGGGATCTATACAACCATCAACGCTCACCAGTGGTCTGAGACGGTCCAGCCAATTATGGAAGCACTTAGAGATGCAACAAGGAGACGCGCCTTTGCCCTGGTCTCTCAAGCGTATACTTCAATCATCGCCGATGATTTT…
CSPP1	79848	526.55	n-term	x				ATGCTGTTCCCGCTCCAGGTGGCCGCTGTAACCTCTTCGGTCCGCGACGATCCTCTAGAGCACTGTGTGTCTCCCCGGACGCGAGCCCGCTCCCCTGAAATCTGCAAAATGGCTGATAATTTGGATGAATTTATTGAAGAGCAAAAAGCCAGATTGGCCGAAGACAAAGCAGAGTTGGAAAGTGATCCACCTTACATGGAAATGAAGGGAAAGTTGTCAGCGAAGCTTTCTGAAAACAGTAAGATACTGATCTCTATGGCTAAGGAAAACATACCACCAAATAGTCAACAGACCAGGGGTTCCTTAGGAATTGATTATGGATTAAGTTTACCACTTGGAGAAGACTATGAACGGAAGAAACATAAATTAAAAGAAGAATTGCGGCAAGATTACAGACGT…
DCAF7	10238	660,670,671	n-term					ATGTCCCTGCACGGCAAACGGAAGGAGATCTACAAGTATGAAGCGCCCTGGACAGTCTACGCGATGAACTGGAGTGTGCGGCCCGATAAGCGCTTTCGCTTGGCGCTGGGCAGCTTCGTGGAGGAGTACAACAACAAGGTTCAGCTTGTTGGTTTAGATGAGGAGAGTTCAGAGTTTATTTGCAGAAACACCTTTGACCACCCATACCCCACCACAAAGCTCATGTGGATCCCTGACACAAAAGGCGTCTATCCAGACCTACTGGCAACAAGCGGTGACTATCTCCGTGTGTGGAGGGTTGGTGAAACAGAGACCAGGCTGGAGTGTTTGCTAAACAATAATAAGAACTCTGATTTCTGTGCTCCCCTGACCTCCTTTGACTGGAATGAGGTGGATCCT…
DCTN1	1639	153,709,710	n-term		x			GCACAGAGCAAGAGGCACGTGTACAGCCGGACGCCCAGCGGCAGCAGGATGAGTGCGGAGGCAAGCGCCCGGCCTCTGCGGGTGGGCTCCCGTGTAGAGGTGATTGGAAAAGGCCACCGAGGCACTGTGGCCTATGTTGGAGCCACACTGTTTGCCACTGGCAAATGGGTAGGCGTGATTCTGGATGAAGCAAAGGGCAAAAATGATGGAACTGTTCAAGGCAGGAAGTACTTCACTTGTGATGAAGGGCATGGCATCTTTGTGCGCCAGTCCCAGATCCAGGTATTTGAAGATGGAGCAGATACTACTTCCCCAGAGACACCTGATTCTTCTGCTTCAAAAGTCCTCAAAAGAGAGGGAACTGATACAACTGCAAAGACTAGCAAACTGCGGGGACTG…
DCTN2	10540	209,718,720	n-term					GCGGACCCTAAATACGCCGACCTTCCCGGCATTGCCAGGAATGAGCCAGATGTTTATGAAACTAGCGACCTACCTGAGGATGATCAAGCGGAGTTCGATGCGGAGGAGCTGACAAGCACAAGTGTGGAACACATCATTGTCAATCCTAATGCTGCCTATGACAAGTTCAAGGACAAGAGAGTGGGGACAAAGGGACTTGATTTCTCAGATCGTATTGGAAAAACCAAGAGGACAGGATATGAATCTGGAGAATATGAGATGCTTGGAGAGGGTCTGGGAGTGAAGGAGACACCCCAGCAAAAGTACCAGCGCCTACTGCATGAGGTCCAAGAGCTGACAACTGAAGTTGAAAAAATCAAGACGACAGTGAAGGAGTCAGCCACAGAGGAGAAGCTGACC…
DFNB31	25861	53,174,919	n-term	x	x			AACGCGCCGCTGGACGGCCTGTCGGTGAGCTCGTCCTCCACCGGCTCGCTGGGCTCGGCGGCCGGGGCGGGCGGCGGCGGGGGCGCGGGGCTGCGGTTACTGTCTGCCAACGTGCGCCAGCTGCACCAAGCGCTGACCGCGCTGCTGAGCGAGGCGGAGCGGGAGCAGTTCACCCACTGCCTGAACGCTTACCACGCGCGCCGCAACGTCTTCGACCTGGTGCGCACCCTGCGCGTGCTGCTGGACAGTCCGGTCAAGCGGCGCCTGCTGCCCATGCTTCGTCTGGTCATCCCGCGCTCCGACCAGCTGCTCTTCGACCAATACACGGCCGAGGGCCTCTACCTGCCCGCCACCACCCCCTACAGGCAGCCCGCCTGGGGCGGCCCCGACAGCGCGGGG…
DNAAF1	123872	149,161,965	n-term	x	x			ATGCACCCTGAGCCCTCGGAGCCTGCGACAGGTGGTGCAGCAGAGCTGGATTGCGCGCAGGAGCCCGGCGTGGAGGAGTCTGCGGGTGACCACGGGAGCGCAGGCCGAGGGGGCTGCAAGGAAGAAATTAATGATCCTAAGGAAATATGTGTGGGTTCTTCTGACACATCCTACCACAGCCAGCAGAAACAGAGTGGTGATAATGGGTCAGGTGGTCACTTCGCACACCCAAGAGAAGACAGGGAAGATCGGGGCCCCAGAATGACTAAAAGTTCCCTGCAAAAACTCTGCAAGCAGCACAAGCTTTATATTACCCCAGCATTGAATGATACGCTGTATTTACACTTTAAAGGTTTTGATCGCATTGAGAACCTGGAAGAGTACACAGGGCTGCGCTGT…
DNAAF2	55172	291,656,659	n-term	x	x			ATGGCCAAAGCGGCGGCCTCCTCGTCGCTGGAGGACTTGGACCTGAGCGGAGAGGAGGTCCAGCGGCTCACCTCCGCCTTCCAGGACCCGGAGTTCCGGCGAATGTTCTCCCAGTACGCCGAGGAGCTCACCGACCCGGAGAACCGGCGGCGCTACGAGGCGGAGATCACCGCGCTAGAGCGTGAGCGCGGGGTGGAAGTGCGGTTCGTGCACCCGGAGCCCGGCCATGTGCTGCGCACCAGCCTGGACGGGGCGCGGCGCTGCTTTGTGAATGTCTGCAGCAACGCGTTGGTGGGCGCGCCCAGCAGCCGGCCCGGCTCCGGTGGCGACCGGGGCGCAGCTCCTGGCAGCCACTGGTCCCTGCCCTACAGCCTGGCGCCCGGCCGCGAGTACGCGGGG…
DNAAF3	352909	524	n-term	x				ATGACCACACCTGCCGGCTCCGGCAGCGGCTTCGGCTCCGTGTCCTGGTGGGGCCTGTCCCCGGCGCTGGACCTGCAGGCTGAAAGTCCTCCTGTGGACCCAGACTCCCAGGCCGATACAGTGCACAGCAACCCCGAGCTAGATGTGCTGCTTCTGGGCTCTGTGGATGGACGGCACCTGCTGCGGACCCTGTCCCGAGCGAAGTTCTGGCCTCGCAGGAGGTTCAACTTCTTTGTGCTGGAGAATAATCTGGAAGCTGTGGCCCGACACATGCTGATCTTCAGCCTAGCCCTGGAGGAACCGGAGAAGATGGGGCTGCAAGAGCGAAGCGAGACCTTCCTGGAAGTGTGGGGGAACGCGCTGCTGCGCCCGCCAGTGGCCGCCTTCGTGCGTGCCCAG…
DNAI1	27019	320,555,560	n-term	x			7	ATGATTCCTGCTTCTGCGAAGGCTCCCCATAAACAGCCTCATAAGCAGAGCATCAGCATAGGCAGAGGAACCAGGAAGAGAGATGAAGATTCAGGGACTGAAGTGGGAGAAGGCACAGATGAATGGGCCCAATCCAAAGCCACAGTTAGACCCCCTGACCAGCTGGAGTTGACCGATGCGGAGTTAAAGGAGGAGTTCACTCGGATTTTGACAGCCAACAACCCACACGCACCCCAGAACATTGTCAGGTACAGCTTCAAAGAAGGCACATATAAGCCTATTGGCTTTGTGAACCAACTGGCAGTTCACTACACCCAGGTTGGGAACCTGATCCCCAAAGACTCAGATGAAGGACGGCGGCAGCATTACCGCGATGAATTAGTGGCAGGTTCTCAGGAG…
DNAI2	64446	214.764	n-term	x			7	ATGAGAACTACGTTAACGCCATCATGCAGCTCGGCTCTGGACCCCCAGGAAATCAAGAGGGCTGCCACACACCTCTCCTGGCACCCCGATGGCAACAGGAAGTTGGCAGTGGCATACTCCTGCTTGGATTTTCAGCGGGCACCTGTGGGCATGAGCAGCGATTCATACATCTGGGACCTGGAAAACCCCAACAAGCCTGAACTTGCTCTGAAGCCATCGTCTCCACTCGTGACGTTGGAGTTCAACCCCAAAGATTCCCACGTACTCCTGGGTGGCTGCTACAATGGACAGATAGCCTGCTGGGACACCCGAAAGGGCAGCCTGGTGGCGGAGCTATCCACCATTGAGTCCAGCCACCGAGACCCTGTGTATGGCACCATCTGGCTGCAGTCGAAGACG…
DNALI1	7802	285	n-term				7	ATGATTCCGCCCGCAGACTCTTTGCTCAAGTACGACACCCCAGTGCTGGTGAGCCGGAACACGGAGAAACGGAGCCCCAAGGCTCGGCTACTGAAAGTCAGCCCCCAGCAGCCTGGACCTTCAGGTTCAGCCCCACAGCCACCCAAGACCAAGCTCCCCTCAACTCCCTGTGTCCCAGATCCTACAAAGCAGGCAGAAGAAATCTTGAATGCCATACTACCCCCAAGGGAGTGGGTGGAAGACACGCAGCTATGGATCCAGCAGGTGTCCAGCACCCCTAGCACCAGGATGGACGTGGTGCACCTCCAGGAGCAGTTAGACTTAAAGCTGCAGCAGCGGCAGGCCAGGGAAACAGGCATCTGCCCTGTCCGCAGGGAACTCTACTCACAGTGTTTTGAT…
DYNC2LI1	51626	208.765	n-term	x		x		ATGCCCAGTGAAACTCTCTGGGAAATTGCAAAAGCTGAAGTGGAAAAAAGGGGAATTAATGGAAGTGAAGGTGATGGAGCTGAAATTGCAGAAAAATTTGTTTTCTTCATTGGCAGTAAAAATGGGGGAAAGACTACTATTATTCTAAGGTGTCTTGACAGAGATGAACCACCAAAACCAACCTTAGCTTTGGAATATACATATGGAAGAAGAGCAAAAGGGCACAACACACCAAAAGATATCGCTCACTTTTGGGAACTCGGTGGAGGAACCTCTTTATTGGACTTAATCAGCATACCCATCACAGGTGACACCTTACGGACGTTTTCTCTTGTTCTCGTTCTGGATCTTTCAAAACCTAATGATCTCTGGCCCACCATGGAAAATCTCTTGCAAGCC…
DYNLL1	8655	707,712,713	n-term			x		TGCGACCGAAAGGCCGTGATCAAAAATGCGGACATGTCGGAAGAGATGCAACAGGACTCGGTGGAGTGCGCTACTCAGGCGCTGGAGAAATACAACATAGAGAAGGACATTGCGGCTCATATCAAGAAGGAATTTGACAAGAAGTACAATCCCACCTGGCATTGCATCGTGGGGAGGAACTTCGGTAGTTATGTGACACATGAAACCAAACACTTCATCTACTTCTACCTGGGCCAAGTGGCCATTCTTCTGTTCAAATCTGGT
DYNLL2	140735	184,717,721	n-term			x	6	ATGTCTGACCGGAAGGCAGTGATCAAGAACGCAGACATGTCTGAGGACATGCAACAGGATGCCGTTGACTGCGCCACGCAGGCCATGGAGAAGTACAATATAGAGAAGGACATTGCTGCCTATATCAAGAAGGAATTTGACAAGAAATATAACCCTACCTGGCATTGTATCGTGGGCCGAAATTTTGGCAGCTACGTCACACACGAGACAAAGCACTTCATCTATTTTTACTTGGGTCAAGTTGCAATCCTCCTCTTCAAGTCAGGCTAG
DYNLRB2	83657	286	n-term			x	5	ATGGCAGAGGTGGAGGAAACCTTAAAGAGGATCCAGAGTCATAAAGGGGTTATTGGAACTATGGTTGTAAATGCAGAAGGTATTCCCATCCGAACAACCTTGGACAACTCAACAACTGTTCAATATGCAGGCCTTCTTCATCACCTGACAATGAAAGCCAAAAGCACAGTTCGTGATATTGATCCTCAGAACGACCTGACTTTTCTTAGGATCAGATCAAAGAAACATGAAATCATGGTAGCTCCAGATAAGGAATATCTTCTGATCGTCATTCAGAATCCATGTGAATAG
DYNLT1	6993	313,715,719	n-term			x	6	ATGGAAGACTACCAGGCTGCGGAGGAGACTGCTTTTGTTGTTGATGAAGTGAGCAACATTGTAAAAGAGGCTATAGAAAGCGCAATTGGTGGTAACGCTTATCAACACAGCAAAGTGAACCAGTGGACCACAAATGTAGTAGAACAAACTTTAAGCCAACTCACCAAGCTGGGAAAACCATTTAAATACATCGTGACCTGTGTAATTATGCAGAAGAATGGAGCTGGATTACACACAGCAAGTTCCTGCTTCTGGGACAGCTCTACTGACGGGAGCTGCACTGTGCGATGGGAGAATAAGACCATGTACTGCATCGTCAGTGCCTTCGGACTGTCTATTTAG
DYX1C1	161582	522,523,984	n-term	x	x			ATGCCTCTTCAGGTTAGCGATTACAGCTGGCAGCAGACGAAGACTGCGGTCTTTCTGTCTCTGCCCCTCAAAGGCGTGTGCGTCAGAGACACGGACGTGTTCTGCACGGAAAACTATCTGAAGGTCAACTTTCCTCCATTTTTATTTGAGGCATTTCTTTATGCTCCCATAGACGATGAGAGCAGCAAAGCAAAGATTGGGAATGACACCATTGTCTTCACCTTGTATAAAAAAGAAGCGGCCATGTGGGAGACCCTTTCTGTGACGGGTGTTGACAAAGAGATGATGCAAAGAATTAGAGAAAAATCTATTTTACAAGCACAAGAGAGAGCAAAAGAAGCTACAGAAGCAAAAGCTGCAGCAAAGCGGGAAGATCAAAAATACGCACTAAGTGTCATG…
DZANK1	55184	317,516,716	n-term					ACTGCTGGTTCAGTGTGTGTCCCTCAGATCATACCACTACGAGTGCCTCAGCCTGGAAAAGCTAACCATGAAATTGATAACAATACGCTTTTGGAAATGAAATCAGACACTCCAGATGTCAACATATATTATACTCTGGATGGCAGCAAACCTGAATTTCTAAAGAGAATTGGTTATGGGGAAAATAACACATTTAAGTATATAAAACCTATTACTCTGCCTGATGGAAAAATACAAGTTAAAGCTATTGCTGTCTCTAAAGACTGCAGACAGAGTGGCATTGTGACAAAGGTGTTTCACGTAGACTATGAACCACCAAATATAGTCTCTCCTGAAGACAATGTTGAAAATGTTCTCAAAGATTCTTCAAGTCAGGAATTCAAAAATGGATTTGTTGGA…
DZANK1	55184	199	c-term					ACTGCTGGTTCAGTGTGTGTCCCTCAGATCATACCACTACGAGTGCCTCAGCCTGGAAAAGCTAACCATGAAATTGATAACAATACGCTTTTGGAAATGAAATCAGACACTCCAGATGTCAACATATATTATACTCTGGATGGCAGCAAACCTGAATTTCTAAAGAGAATTGGTTATGGGGAAAATAACACATTTAAGTATATAAAACCTATTACTCTGCCTGATGGAAAAATACAAGTTAAAGCTATTGCTGTCTCTAAAGACTGCAGACAGAGTGGCATTGTGACAAAGGTGTTTCACGTAGACTATGAACCACCAAATATAGTCTCTCCTGAAGACAATGTTGAAAATGTTCTCAAAGATTCTTCAAGTCAGGAATTCAAAAATGGATTTGTTGGA…
DZIP1	22873	446	n-term		x			ATGCAAGCTGAGGCAGCGGATTGGTTTTCAAGCATGCCCTTCCAGAAGCATGTCTACTACCCGCTCGCCAGCGGCCCAGAGGGGCCCGACGTCGCTGTGGCCGCCGCCGCCGCGGGTGCGGCCTCCATGGCCTGTGCGCCCCCCAGCGCGGCTTCGGGGCCCCTGCCCTTCTTCCAGTTCAGGCCGCGGCTGGAGAGTGTGGACTGGCGGCGGCTGAGCGCCATCGACGTGGACAAGGTGGCGGGGGCTGTGGACGTGCTGACGCTGCAGGAGAACATCATGAACATCACCTTCTGCAAGCTGGAAGACGAGAAGTGCCCACACTGCCAGTCGGGGGTGGACCCGGTGCTGCTGAAGCTCATCCGTCTGGCGCAGTTCACCATCGAGTACTTGCTGCAC…
E2F4	1874	450	n-term		x			ATGGCGGAGGCCGGGCCACAGGCGCCGCCGCCCCCGGGCACTCCAAGCCGGCACGAAAAGAGCCTGGGACTGCTCACCACCAAGTTCGTGTCCCTTCTGCAGGAGGCCAAGGACGGCGTGCTTGACCTCAAGCTGGCAGCTGACACCCTAGCTGTACGCCAGAAGCGGCGGATTTACGACATTACCAATGTTTTGGAAGGTATCGGGCTAATCGAGAAAAAGTCCAAGAACAGCATCCAGTGGAAGGGTGTGGGGCCTGGCTGCAATACCCGGGAGATTGCTGACAAACTGATTGAGCTCAAGGCAGAGATCGAGGAGCTGCAGCAGCGGGAGCAAGAACTAGACCAGCACAAGGTGTGGGTGCAGCAGAGCATCCGGAACGTCACAGAGGACGTGCAG…
EFHC1	114327	325	n-term		x		7	ATGGTGTCCAATCCCGTGCATGGCTTGCCCTTTCTTCCGGGCACGTCCTTTAAGGACTCTACGAAAACAGCCTTCCACAGAAGTCAGACGCTGAGCTACAGGAACGGCTATGCAATTGTTCGACGTCCAACAGTTGGGATAGGCGGAGACCGGCTCCAGTTCAACCAGCTGTCCCAGGCTGAGCTGGATGAGTTGGCCAGTAAGGCACCAGTCTTAACTTATGGCCAACCTAAACAAGCCCCACCTGCGGATTTTATTCCTGCGCATGTGGCCTTTGACAAAAAGGTACTGAAATTTGATGCCTATTTCCAAGAAGATGTTCCTATGTCAACTGAGGAACAGTATAGGATCCGTCAGGTGAACATTTACTATTATCTAGAAGATGACAGCATGTCTGTC…
EFHC2	80258	324	n-term				5	ATGGCCCTGCCTCTGCTGCCGGGCAACAGCTTCAACCGCAACGTGGGAAAGGAGAAGTTTCACAAATCCCAACATTGGGGCTTTTGCAACAATGTTATGATGTTGGTGAGTGATGAAAAGCCTGGAATAGGTGGAGAACCACTTCTGGGGCAAAAGATAAAGCCTAAATGTAGCATATATCCTAAAGGAGATGGAAGTGATGTACCATCATGGGTAGCCTTTGATAAACAGGTATTATCTTTTGATGCCTATTTGGAAGAGGAAGTACTTGATAAAAGCCAAACCAACTACAGAATAAGATACTATAAAATCTACTTCTACCCTGAAGATGACACAATTCAAGTAAATGAACCAGAGGTGAAAAATAGTGGATTACTTCAAGGGACTTCTATCCGGCGT…
EXOC1	55763	615.705	n-term					ATGACAGCAATCAAGCATGCATTACAAAGAGACATTTTTACACCAAATGATGAACGCCTGCTGAGCATTGTGAATGTCTGCAAAGCAGGAAAAAAGAAAAAGAACTGTTTTTTATGTGCCACAGTGACAACTGAACGCCCTGTGCAGGTTAAGGTGGTCAAAGTCAAGAAATCCGATAAGGGAGATTTCTACAAAAGGCAGATTGCATGGGCCCTTCGAGATCTTGCGGTGGTAGATGCCAAAGATGCTATCAAAGAAAATCCTGAATTTGATTTACACTTTGAAAAAATATATAAATGGGTTGCCAGCAGCACTGCTGAAAAGAATGCATTTATTTCATGCATTTGGAAATTGAATCAGCGATATCTCCGGAAGAAAATTGATTTTGTCAATGTTAGC…
EXOC2	55770	614.74	n-term					ATGTCTCGATCACGACAACCCCCCCTTGTGACCGGCATCTCTCCAAATGAAGGGATACCATGGACGAAGGTCACAATCAGGGGAGAAAATCTGGGGACTGGCCCCACCGACCTCATAGGCTTGACCATTTGTGGACATAATTGCCTCCTGACGGCAGAATGGATGTCTGCAAGTAAAATAGTATGTCGAGTGGGACAAGCCAAAAATGACAAAGGAGACATTATTGTCACCACTAAGTCAGGTGGCAGAGGAACCTCAACAGTCTCTTTCAAGCTACTCAAACCTGAGAAAATAGGCATTTTGGATCAGTCTGCTGTGTGGGTTGATGAAATGAATTATTATGATATGCGCACTGACAGGAACAAAGGAATTCCGCCCTTGTCCTTACGTCCTGCTAAC…
EXOC3	11336	581.724	n-term					ATGAAGGAGACAGACCGGGAGGCCGTTGCGACAGCAGTGCAAAGGGTTGCTGGGATGCTCCAGCGCCCGGACCAGCTGGACAAGGTGGAGCAGTATCGCAGGAGAGAAGCGCGGAAGAAGGCCTCCGTGGAGGCCAGATTGAAGGCCGCCATCCAGTCACAGTTGGACGGGGTGCGCACAGGCCTCAGCCAGCTCCACAACGCCCTGAATGACGTCAAAGACATCCAGCAGTCGCTGGCAGACGTCAGCAAGGACTGGAGGCAGAGCATCAACACCATTGAGAGCCTCAAGGACGTCAAAGACGCCGTGGTGCAGCACAGCCAGCTCGCCGCAGCCGTGGAGAACCTCAAGAACATCTTCTCAGTGCCTGAGATTGTGAGGGAGACCCAGGACCTAATT…
EXOC4	60412	616.783	n-term	x				ATGGCGGCAGAAGCAGCTGGTGGGAAATACAGAAGCACAGTCAGCAAAAGCAAAGACCCCTCGGGGCTGCTCATCTCTGTGATCAGGACTCTGTCTACTAGTGACGATGTCGAAGACAGGGAAAATGAAAAGGGTCGCCTTGAAGAAGCCTACGAGAAATGTGACCGTGACCTGGATGAATTGATTGTACAGCACTACACAGAATTGACGACAGCCATTCGCACATACCAGAGCATCACAGAGCGCATCACTAACTCCCGAAATAAAATAAAGCAGGTAAAAGAGAACCTGCTTTCATGCAAGATGCTGCTGCACTGCAAACGGGATGAGCTTCGGAAACTGTGGATTGAAGGAATTGAGCATAAGCATGTCCTGAACTTGTTGGATGAAATTGAGAAT…
EXOC5	10640	582.802	n-term					ATGGCTACCACGGCCGAGCTCTTCGAGGAGCCTTTTGTGGCAGATGAATATATTGAACGTCTTGTATGGAGAACCCCAGGAGGAGGCTCTAGAGGTGGACCTGAAGCTTTTGATCCTAAAAGATTATTAGAAGAATTTGTAAATCATATTCAGGAACTCCAGATAATGGATGAAAGGATTCAGAGGAAAGTAGAGAAACTAGAGCAACAATGTCAGAAAGAAGCCAAGGAATTTGCCAAGAAGGTACAAGAGCTGCAGAAAAGCAATCAGGTTGCCTTCCAACATTTCCAAGAACTAGATGAGCACATTAGCTATGTAGCAACTAAAGTCTGTCACCTTGGAGACCAGTTAGAGGGGGTAAACACACCCAGACAACGGGCAGTGGAGGCTCAGAAATTG…
EXOC6	54536	583.786	n-term					ATGGCGGAGAACAGCGAGAGTCTGGGCACCGTCCCCGAGCACGAGCGGATCTTGCAGGAGATCGAGAGCACCGACACCGCCTGTGTGGGGCCCACCCTCCGGTCTGTGTATGATGACCAACCAAATGCGCACAAGAAGTTTATGGAAAAGTTAGATGCTTGTATCCGTAATCATGACAAGGAAATTGAAAAGATGTGTAATTTTCATCATCAGGGTTTTGTAGATGCTATTACAGAACTCCTTAAAGTAAGGACTGATGCAGAAAAACTGAAGGTGCAAGTTACTGATACCAACCGAAGGTTTCAAGATGCTGGAAAAGAGGTGATAGTCCACACAGAAGATATCATTCGATGTAGAATTCAGCAGAGAAATATTACAACTGTAGTAGAAAAATTGCAG…
EXOC6B	23233	918,928,935	n-term					GAGCGGGGTAAGATGGCGGAGGCGGAGAGCCTGGAGACAGCGGCAGAGCACGAGCGGATCCTGCGAGAGATCGAGAGCACTGACACGGCCTGCATCGGGCCCACGCTCAGGTCTGTTTATGATGGTGAAGAACATGGACGTTTCATGGAGAAGCTTGAAACTCGTATCCGTAATCACGACCGAGAAATTGAGAAAATGTGCAACTTTCATTACCAGGGCTTTGTGGACTCTATAACTGAACTGCTGAAAGTGAGAGGAGAAGCCCAGAAACTCAAAAATCAAGTGACGGATACTAATAGAAAACTACAACATGAGGGAAAGGAACTGGTAATAGCAATGGAAGAGCTGAAGCAGTGTCGACTACAACAGAGAAATATTTCTGCCACTGTTGATAAATTA…
EXOC6B	23233	921	c-term					ATGGAGCGGGGTAAGATGGCGGAGGCGGAGAGCCTGGAGACAGCGGCAGAGCACGAGCGGATCCTGCGAGAGATCGAGAGCACTGACACGGCCTGCATCGGGCCCACGCTCAGGTCTGTTTATGATGGTGAAGAACATGGACGTTTCATGGAGAAGCTTGAAACTCGTATCCGTAATCACGACCGAGAAATTGAGAAAATGTGCAACTTTCATTACCAGGGCTTTGTGGACTCTATAACTGAACTGCTGAAAGTGAGAGGAGAAGCCCAGAAACTCAAAAATCAAGTGACGGATACTAATAGAAAACTACAACATGAGGGAAAGGAACTGGTAATAGCAATGGAAGAGCTGAAGCAGTGTCGACTACAACAGAGAAATATTTCTGCCACTGTTGATAAA…
EXOC7	23265	592.794	n-term					ATGATTCCCCCACAGGAGGCATCCGCTCGACGGCGGGAGATTGAGGACAAGCTGAAGCAGGAGGAGGAGACTCTGTCCTTCATCCGAGACAGCCTGGAGAAGAGCGACCAGCTCACTAAGAACATGGTGTCTATCTTATCATCCTTTGAGAGCCGCCTTATGAAGCTGGAGAACTCCATCATCCCTGTGCACAAGCAGACGGAGAATCTGCAGCGGCTGCAGGAGAATGTTGAGAAGACGCTGTCCTGCCTGGACCATGTCATCAGCTACTACCATGTGGCCAGTGACACTGAGAAGATCATCAGAGAGGGCCCCACAGGTAGGCTGGAAGAGTACCTGGGAAGCATGGCCAAGATTCAGAAGGCAGTGGAGTATTTCCAGGACAACAGCCCAGACAGC…
EXOC8	149371	593.725	n-term	x				ATGGCGATGGCGATGTCGGACAGTGGGGCGAGCCGCCTGCGTCGGCAGCTGGAGTCAGGGGGTTTTGAGGCGCGGCTGTACGTGAAGCAGCTCTCGCAGCAGTCGGATGGGGACCGGGACCTCCAGGAGCACCGGCAGCGCATCCAGGCGCTGGCGGAGGAGACGGCGCAGAACCTGAAGCGCAACGTCTACCAGAACTACCGGCAGTTCATAGAGACGGCCCGCGAGATCTCCTACCTGGAGAGCGAGATGTACCAGCTCAGCCATTTGCTGACCGAGCAGAAAAGCAGCCTGGAGAGCATCCCGCTTACGTTGCTGCCTGCCGCTGCTGCCGCCGGAGCCGCCGCCGCCTCTGGAGGGGAGGAGGGAGTCGGTGGGGCGGGGGGCCGAGACCACCTC…
FAM161A	84140	188.8	n-term	x				ATGGCCACCTCCCACCGAGTGGCGAAGCTGGTGGCCTCCAGTCTCCAGACCCCGGTAAATCCCATCACTGGAGCGCGGGTCGCCCAGTACGAACGCGAAGACCCCTTAAAGGCCCTGGCGGCAGCGGAGGCGATCTTGGAGGACGAAGAGGAGGAGAAAGTGGCGCAGCCCGCTGGGGCATCGGCTGATTTGAACACCAGCTTTTCTGGGGTGGATGAACATGCACCGATAAGCTATGAGGACTTTGTGAACTTTCCTGATATTCACCACTCTAATGAGGAGTATTTCAAGAAAGTAGAAGAGTTGAAGGCTGCCCACATAGAAACTATGGCAAAATTAGAGAAAATGTACCAGGATAAATTACATTTAAAGGAAGTTCAGCCAGTGGTCATCAGAGAA…
FOXJ1	2302	287.653	n-term		x			ATGGCGGAGAGCTGGCTGCGCCTCTCGGGAGCCGGGCCGGCGGAGGAGGCCGGGCCGGAGGGCGGCCTGGAGGAGCCCGACGCCCTGGATGACAGCCTGACCAGCCTGCAGTGGCTGCAGGAATTCTCCATTCTCAACGCCAAGGCCCCCGCCCTGCCCCCGGGGGGCACCGACCCCCACGGCTACCACCAGGTGCCAGGTTCAGCGGCGCCCGGGTCCCCCCTGGCGGCCGACCCCGCCTGCCTGGGGCAGCCACACACGCCGGGCAAGCCCACGTCGTCGTGCACGTCGCGGAGCGCGCCCCCGGGGCTGCAGGCCCCACCCCCCGACGACGTGGACTACGCCACCAATCCGCACGTGAAGCCTCCCTACTCGTATGCCACGCTCATCTGCATGGCC…
FUZ	80199	439	n-term		x			ATGGGGGAGGAGGGGACGGGCGGCACTGTGCATCTGCTGTGCCTCGCGGCCTCCAGCGGGGTCCCCCTATTCTGCAGGAGCAGTCGCGGCGGCGCCCCCGCCCGTCAGCAGCTCCCGTTCTCTGTCATCGGTTCCCTCAATGGAGTCCACATGTTTGGGCAGAATCTGGAGGTGCAGCTGAGCTCTGCGAGGACCGAGAACACGACTGTGGTGTGGAAAAGCTTCCATGACAGCATCACCCTCATTGTTCTGTCATCTGAGGTGGGCATCTCTGAGCTGAGGCTGGAGAGACTACTCCAAATGGTGTTTGGAGCCATGGTCCTTCTTGTGGGACTTGAAGAACTGACCAATATCCGCAACGTGGAGAGACTGAAGAAGGACTTGAGGGCCAGTTATTGC…
GID8	54994	107	n-term					AGTTATGCAGAAAAACCCGATGAAATCACGAAAGATGAGTGGATGGAAAAGCTCAATAACTTGCATGTCCAGAGAGCAGACATGAACCGCCTCATCATGAACTACCTGGTCACAGAGGGCTTTAAGGAAGCAGCGGAGAAGTTTCGAATGGAATCTGGAATCGAACCTAGTTTGGATCTGGAAACACTTGATGAACGAATCAAGATCCGGGAGATGATACTGAAAGGTCAGATTCAGGAGGCCATCGCCTTGATCAACAGCCTCCACCCAGAGCTCTTGGACACAAACCGGTATCTTTACTTCCATTTGCAGCAACAGCATTTGATCGAGCTGATCCGCCAGCGGGAGACAGAGGCGGCGCTGGAGTTTGCACAGACTCAGCTGGCGGAGCAGGGCGAG…
GID8	54994	133	c-term					ATGAGTTATGCAGAAAAACCCGATGAAATCACGAAAGATGAGTGGATGGAAAAGCTCAATAACTTGCATGTCCAGAGAGCAGACATGAACCGCCTCATCATGAACTACCTGGTCACAGAGGGCTTTAAGGAAGCAGCGGAGAAGTTTCGAATGGAATCTGGAATCGAACCTAGTTTGGATCTGGAAACACTTGATGAACGAATCAAGATCCGGGAGATGATACTGAAAGGTCAGATTCAGGAGGCCATCGCCTTGATCAACAGCCTCCACCCAGAGCTCTTGGACACAAACCGGTATCTTTACTTCCATTTGCAGCAACAGCATTTGATCGAGCTGATCCGCCAGCGGGAGACAGAGGCGGCGCTGGAGTTTGCACAGACTCAGCTGGCGGAGCAGGGC…
HSF1	3297	453	n-term		x			ATGGATCTGCCCGTGGGCCCCGGCGCGGCGGGGCCCAGCAACGTCCCGGCCTTCCTGACCAAGCTGTGGACCCTCGTGAGCGACCCGGACACCGACGCGCTCATCTGCTGGAGCCCGAGCGGGAACAGCTTCCACGTGTTCGACCAGGGCCAGTTTGCCAAGGAGGTGCTGCCCAAGTACTTCAAGCACAACAACATGGCCAGCTTCGTGCGGCAGCTCAACATGTATGGCTTCCGGAAAGTGGTCCACATCGAGCAGGGCGGCCTGGTCAAGCCAGAGAGAGACGACACGGAGTTCCAGCACCCATGCTTCCTGCGTGGCCAGGAGCAGCTCCTTGAGAACATCAAGAGGAAAGTGACCAGTGTGTCCACCCTGAAGAGTGAAGACATAAAGATCCGC…
HSPA1L	3305	346,375,412	n-term				4	ATGGCTACTGCCAAGGGAATCGCCATAGGCATCGACCTGGGCACCACCTACTCCTGTGTGGGGGTGTTCCAGCACGGCAAGGTGGAGATCATCGCCAACGACCAGGGCAACCGCACCACCCCCAGCTACGTGGCCTTCACAGACACCGAGCGGCTCATTGGGGATGCGGCCAAGAACCAGGTAGCAATGAATCCCCAGAACACTGTTTTTGATGCTAAACGTCTGATCGGCAGGAAATTTAATGATCCTGTTGTACAAGCAGATATGAAACTTTGGCCTTTTCAAGTGATTAATGAAGGAGGCAAGCCCAAAGTCCTTGTGTCCTACAAAGGGGAGAATAAAGCTTTCTACCCTGAGGAAATCTCTTCGATGGTATTGACTAAGTTGAAGGAGACTGCT…
HSPA5	3309	336,366,405	n-term				5	ATGAAGCTCTCCCTGGTGGCCGCGATGCTGCTGCTGCTCAGCGCGGCGCGGGCCGAGGAGGAGGACAAGAAGGAGGACGTGGGCACGGTGGTCGGCATCGACCTGGGGACCACCTACTCCTGCGTCGGCGTGTTCAAGAACGGCCGCGTGGAGATCATCGCCAACGATCAGGGCAACCGCATCACGCCGTCCTATGTCGCCTTCACTCCTGAAGGGGAACGTCTGATTGGCGATGCCGCCAAGAACCAGCTCACCTCCAACCCCGAGAACACGGTCTTTGACGCCAAGCGGCTCATCGGCCGCACGTGGAATGACCCGTCTGTGCAGCAGGACATCAAGTTCTTGCCGTTCAAGGTGGTTGAAAAGAAAACTAAACCATACATTCAAGTTGATATTGGA…
HSPB11	51668	243,805,806	n-term			x		ATGAGAAAAATTGATCTCTGTCTGAGCTCTGAAGGGTCCGAAGTGATTTTAGCTACATCAAGTGATGAAAAACACCCACCTGAAAATATCATTGATGGGAATCCAGAAACGTTTTGGACCACCACAGGAATGTTTCCCCAGGAATTCATTATTTGTTTCCACAAACATGTAAGGATTGAAAGGCTTGTAATCCAAAGTTACTTTGTACAGACCTTGAAGATTGAAAAAAGCACGTCTAAAGAGCCAGTTGATTTTGAGCAATGGATTGAAAAAGATTTGGTACACACAGAGGGGCAGCTTCAAAATGAAGAAATTGTGGCACATGATGGCTCCGCTACTTACTTGAGATTCATTATTGTATCAGCCTTTGATCATTTTGCATCTGTGCATAGCGTTTCT…
HYLS1	219844	312.738	n-term	x				ATGGAAGAACTTCTACCTGATGGACAAATATGGGCTAATATGGATCCAGAAGAACGAATGTTGGCAGCTGCTACAGCTTTTACCCACATCTGTGCAGGGCAGGGTGAAGGAGATGTCAGGAGAGAAGCCCAATCTATCCAATATGATCCCTACAGTAAAGCTTCAGTAGCCCCAGGGAAGCGACCTGCTCTTCCTGTGCAACTACAGTACCCACATGTAGAAAGTAATGTCCCTTCAGAAACAGTCTCTGAGGCCTCCCAAAGACTCCGAAAGCCAGTGATGAAGAGAAAGGTGCTGCGCAGAAAGCCAGATGGGGAAGTATTAGTAACAGATGAGTCGATTATCAGTGAATCAGAATCTGGTACAGAAAATGATCAGGATCTCTGGGACTTAAGACAA…
ICK	22858	684.699	n-term					ATGAATAGATACACAACAATCAGGCAGCTCGGGGATGGAACCTACGGTTCCGTCCTGCTGGGAAGAAGCATTGAGTCTGGGGAGCTGATCGCTATTAAAAAAATGAAAAGAAAATTTTATTCCTGGGAGGAATGCATGAACCTTCGGGAGGTTAAGTCTTTAAAGAAGCTCAACCATGCCAATGTAGTCAAATTAAAAGAAGTTATCAGGGAAAATGATCATCTTTATTTTATCTTCGAGTACATGAAGGAAAATCTTTACCAGCTCATTAAAGAGAGAAATAAGTTGTTTCCTGAGTCTGCTATAAGGAATATCATGTATCAGATATTACAAGGACTCGCATTTATTCACAAACACGGCTTCTTTCATCGAGACTTAAAGCCTGAGAACCTCCTCTGC…
IFT122	55764	165,586,598,964	n-term	x	x	x		AGGGCCGTGTTGACGTGGAGAGATAAAGCCGAGCACTGTATAAATGACATCGCATTTAAGCCTGATGGAACTCAACTGATTTTGGCTGCCGGAAGCAGATTACTGGTTTATGACACCTCTGATGGCACCTTACTTCAGCCCCTCAAGGGACACAAAGACACTGTGTACTGTGTGGCATATGCGAAGGATGGCAAGCGCTTTGCTTCTGGATCAGCTGACAAAAGCGTTATTATCTGGACATCAAAACTGGAAGGCATTCTGAAGTACACGCACAATGATGCTATACAATGTGTCTCCTACAATCCTATTACTCATCAACTGGCATCTTGTTCCTCCAGTGACTTTGGGTTGTGGTCTCCTGAACAGAAGTCTGTCTCCAAACACAAATCAAGCAGCAAG…
IFT140	9742	166,585,597,975	n-term	x		x	6	GCCCTCTATTATGACCACCAGATAGAAGCCCCGGATGCAGCAGGGTCACCCTCATTTATCAGCTGGCACCCTGTCCATCCATTCTTGGCAGTTGCTTACATCAGCACAACCTCAACAGGCAGCGTGGATATTTACCTGGAGCAAGGGGAGTGCGTGCCAGATACACACGTCGAGAGGCCGTTCCGGGTTGCTTCCCTGTGCTGGCACCCGACGCGGCTGGTGCTGGCTGTGGGCTGGGAGACTGGAGAAGTGACGGTGTTTAACAAGCAGGACAAGGAGCAGCACACGATGCCCCTGACACACACAGCCGACATCACCGTGCTCCGTTGGAGCCCCAGTGGAAACTGCCTGCTGTCTGGGGACAGGCTTGGTGTCTTGCTCTTGTGGAGGTTGGACCAA…
IFT172	26160	471,641,642	n-term	x	x	x		CACTTGAAGCACCTGAGGACCCTGCTGAGCCCTCAGGATGGAGCTGCAAAGGTGACCTGCATGGCTTGGTCCCAGAACAATGCCAAATTTGCTGTCTGCACAGTGGACCGAGTGGTCTTGCTGTATGATGAACATGGAGAACGGAGAGATAAATTCTCCACCAAACCAGCTGACATGAAGTATGGCAGGAAGAGCTATATGGTGAAGGGCATGGCTTTTTCTCCTGATTCCACTAAAATTGCCATAGGACAGACTGACAACATCATCTATGTCTACAAGATTGGAGAAGATTGGGGTGACAAGAAAGTCATCTGCAACAAGTTCATCCAGACGAGTGCTGTCACTTGTCTGCAATGGCCGGCAGAATACATCATTGTCTTTGGACTGGCTGAAGGGAAG…
IFT20	90410	215,481,983	n-term		x	x		ACACACCTCCTCCTGACTGCCACTGTCACTCCTTCAGAGCAGAACTCCTCTAGGGAACCTGGATGGGAAACAGCCATGGCCAAGGACATCCTGGGTGAAGCAGGGCTACACTTTGATGAACTGAACAAGCTGAGGGTGTTGGACCCAGAGGTTACCCAGCAGACCATAGAGCTGAAGGAAGAGTGCAAAGACTTTGTGGACAAAATTGGCCAGTTTCAGAAAATAGTTGGTGGTTTAATTGAGCTTGTTGATCAACTTGCAAAAGAAGCAGAAAATGAAAAGATGAAGGCCATCGGTGCTCGGAACTTGCTCAAATCTATAGCAAAGCAGAGAGAAGCTCAACAGCAGCAACTTCAAGCCCTAATAGCAGAAAAGAAAATGCAGCTAGAAAGGTATCGG…
IFT22	64792	245,809,810	n-term			x	4	ATGCTGAAAGCCAAGATCCTCTTCGTGGGGCCTTGCGAGAGTGGAAAAACTGTTTTGGCCAACTTTCTGACAGAATCTTCTGACATCACTGAATACAGCCCAACCCAAGGAGTGAGGATCCTAGAATTTGAGAACCCGCATGTTACCAGCAACAACAAAGGCACGGGCTGTGAATTCGAGCTATGGGACTGTGGTGGCGATGCTAAGTTTGAGTCCTGCTGGCCGGCCCTGATGAAGGATGCTCATGGAGTGGTGATCGTCTTCAATGCTGACATCCCAAGCCACCGGAAGGAAATGGAGATGTGGTATTCCTGCTTTGTCCAACAGCCGTCCTTACAGGACACACAGTGTATGCTAATTGCACACCACAAACCAGGCTCTGGAGATGATAAAGGAAGC…
IFT27	11020	216.483	n-term	x		x	4	GTGAAGCTGGCAGCCAAATGCATCCTGGCAGGAGACCCAGCAGTGGGCAAGACCGCCCTGGCACAGATCTTCCGCAGTGATGGAGCCCATTTCCAGAAAAGCTACACCCTGACAACAGGAATGGATTTGGTGGTGAAGACAGTGCCAGTTCCTGACACGGGAGACAGTGTGGAACTCTTCATTTTTGACTCTGCTGGCAAGGAGCTGTTTTCGGAAATGCTGGATAAATTGTGGGAGAGTCCCAATGTCTTATGTCTCGTCTATGATGTGACCAATGAAGAATCCTTCAACAACTGCAGCAAGTGGCTGGAGAAGGCTCGGTCACAGGCTCCAGGCATCTCTCTCCCAGGTGTTTTAGTTGGGAACAAGACAGACCTGGCCGGCAGACGAGCAGTGGAC…
IFT43	112752	117,591,612	n-term	x		x		ATGGAGGATTTGCTCGACTTGGACGAGGAGCTTCGCTACAGCTTGGCTACCTCCAGGGCCAAGATGGGTCGCCGAGCTCAACAGGAGTCAGCGCAGGCCGAGAATCACCTCAATGGCAAGAATTCCTCTTTGACTCTGACTGGAGAGACTTCCTCTGCTAAATTACCTCGCTGCCGACAGGGAGGCTGGGCAGGTGATTCCGTGAAGGCTTCGAACGGTACCCAAACAGGCAAACAACAGCTGGATCTGAACGCATGCTATCACAAAACGCATCACAGAAATTTGGGGCTGGCTTCATTGGAAGAGGCAGATATTCCTATCATTCCGGATCTGGAGGAAGTACAGGAAGAAGACTTTGTTTTGCAGGTGGCAGCCCCTCCCAGCATCCAGATAAAGCGG…
IFT43	112752	116,590,611	c-term	x		x		ATGGAGGATTTGCTCGACTTGGACGAGGAGCTTCGCTACAGCTTGGCTACCTCCAGGGCCAAGATGGGTCGCCGAGCTCAACAGGAGTCAGCGCAGGCCGAGAATCACCTCAATGGCAAGAATTCCTCTTTGACTCTGACTGGAGAGACTTCCTCTGCTAAATTACCTCGCTGCCGACAGGGAGGCTGGGCAGGTGATTCCGTGAAGGCTTCGAACGGTACCCAAACAGGCAAACAACAGCTGGATCTGAACGCATGCTATCACAAAACGCATCACAGAAATTTGGGGCTGGCTTCATTGGAAGAGGCAGATATTCCTATCATTCCGGATCTGGAGGAAGTACAGGAAGAAGACTTTGTTTTGCAGGTGGCAGCCCCTCCCAGCATCCAGATAAAGCGG…
IFT43	112752	119	c-term	x		x		GTTTCCAGGAAGTGACGTCAGGCGGCCGCGGAGATGGAGGATTTGCTCGACTTGGACGAGGAGCTTCGCTACAGCTTGGCTACCTCCAGGGCCAAGATGGGTCGCCGAGCTCAACAGGAGTCAGCGCAGGCCGAGAATCACCTCAATGGCAAGAATTCCTCTTTGACTCTGACTGGAGAGACTTCCTCTGCTAAATTACCTCGCTGCCGACAGGGAGGCTGGGCAGGTGATTCCGTGAAGGCTTCGAACGGTACCCAAACAGGCAAACAACAGCTGGATCTGAACGCATGCTATCACAAAACGCATCACAGAAATTTGGGGCTGGCTTCATTGGAAGAGGCAGATATTCCTATCATTCCGGATCTGGAGGAAGTACAGGAAGAAGACTTTGTTTTGCAG…
IFT46	56912	268,813,814,967	n-term			x	6	ATGGCTGATAACAGCAGTGATGAGTGTGAAGAGGAAAATAACAAGGAGAAGAAGAAGACCTCACAGTTGACACCTCAACGGGGCTTTAGTGAAAATGAGGATGACGATGATGATGATGATGATTCATCTGAAACTGATTCTGATTCTGATGATGATGATGAAGAGCATGGAGCCCCTCTGGAAGGGGCCTATGACCCTGCAGACTATGAGCATTTGCCAGTTTCTGCTGAAATTAAGGAACTCTTCCAGTACATCAGTAGGTACACACCTCAGTTGATTGACCTGGACCACAAACTGAAGCCTTTCATTCCTGATTTTATCCCAGCTGTCGGGGATATTGATGCATTCTTAAAGGTCCCACGTCCTGATGGAAAGCCTGACAACCTTGGCCTATTGGTA…
IFT52	51098	59,217,485	n-term			x	7	GAGAAAGAGCTGCGGAGCACCATTCTTTTCAATGCCTACAAAAAGGAGATATTTACCACCAACAATGGCTACAAATCCATGCAGAAAAAACTTCGGAGTAATTGGAAGATTCAGAGCTTAAAAGATGAAATCACATCTGAGAAGTTAAATGGAGTAAAACTGTGGATTACAGCTGGGCCAAGGGAAAAATTTACTGCAGCTGAGTTTGAAATCCTGAAGAAATATCTTGACACTGGTGGAGATGTCTTTGTGATGCTAGGAGAAGGTGGAGAATCCAGATTTGACACCAATATTAACTTTTTACTAGAAGAATATGGAATCATGGTTAATAATGATGCTGTGGTTAGAAATGTATATCACAAATATTTCCATCCTAAAGAAGCTCTAGTTTCCAGTGGA…
IFT57	55081	60,218,487	n-term		x	x		ACTGCTGCTCTGGCCGTCGTCACGACGTCGGGTTTGGAAGATGGGGTGCCTAGGTCCCGTGGCGAAGGGACCGGGGAAGTGGTCTTGGAGCGGGGGCCCGGCGCGGCCTACCACATGTTCGTGGTGATGGAGGACTTGGTGGAGAAGCTGAAGCTGCTCCGCTACGAGGAGGAGTTCCTCCGGAAGAGCAACCTGAAGGCCCCGTCCAGACACTATTTTGCACTGCCTACCAACCCTGGCGAACAGTTCTACATGTTTTGTACTCTTGCTGCTTGGTTGATTAATAAAGCGGGACGTCCCTTTGAGCAGCCTCAAGAATATGATGACCCTAATGCAACAATATCTAACATACTATCCGAGCTTCGGTCATTTGGAAGAACTGCAGATTTTCCTCCTTCA…
IFT74	80173	120,134,662,663	n-term			x	4	GCCAGCAATCACAAATCTTCAGCAGCTCGCCCTGTTTCAAGAGGTGGAGTTGGGTTAACAGGAAGGCCTCCTTCTGGGATACGACCCCTATCAGGAAATATTCGAGTGGCAACTGCAATGCCACCTGGGACAGCAAGACCAGGTTCTCGTGGTTGTCCCATAGGGACTGGTGGAGTTCTGTCTTCTCAAATCAAAGTTGCCCATCGCCCTGTAACACAACAAGGTTTGACTGGAATGAAAACTGGGACGAAAGGTCCCCAGAGGCAAATTTTAGACAAATCTTACTATCTTGGGCTTCTTAGAAGTAAAATAAGTGAACTTACAACTGAAGTTAATAAACTTCAGAAGGGAATAGAAATGTACAATCAAGAGAATTCAGTATATTTGTCATATGAAAAG…
IFT80	57560	636,829,831,834	n-term	x		x	8	AGACTAAAGATATCTCTTTTAAAAGAACCAAAGCATCAAGAATTAGTAAGCTGTGTGGGCTGGACTACTGCTGAAGAGCTGTATTCATGTAGTGATGATCACCAGATAGTGAAGTGGAACTTGTTAACCAGTGAAACAACTCAAATAGTAAAGCTTCCTGATGATATTTACCCTATTGATTTTCACTGGTTTCCAAAAAGTTTGGGTGTAAAGAAACAAACCCAGGCAGAAAGCTTTGTCCTCACAAGTTCTGATGGTAAATTTCATCTGATTTCCAAGTTAGGAAGAGTGGAAAAAAGTGTAGAAGCTCACTGTGGAGCAGTACTTGCAGGAAGATGGAATTATGAAGGAACAGCATTAGTTACAGTTGGAGAAGATGGACAAATAAAAATTTGGTCA…
IFT80	57560	828,830,833	c-term	x		x	8	ATGAGACTAAAGATATCTCTTTTAAAAGAACCAAAGCATCAAGAATTAGTAAGCTGTGTGGGCTGGACTACTGCTGAAGAGCTGTATTCATGTAGTGATGATCACCAGATAGTGAAGTGGAACTTGTTAACCAGTGAAACAACTCAAATAGTAAAGCTTCCTGATGATATTTACCCTATTGATTTTCACTGGTTTCCAAAAAGTTTGGGTGTAAAGAAACAAACCCAGGCAGAAAGCTTTGTCCTCACAAGTTCTGATGGTAAATTTCATCTGATTTCCAAGTTAGGAAGAGTGGAAAAAAGTGTAGAAGCTCACTGTGGAGCAGTACTTGCAGGAAGATGGAATTATGAAGGAACAGCATTAGTTACAGTTGGAGAAGATGGACAAATAAAAATTTGG…
IFT81	28981	664,665,838,840,842	n-term	x	x	x	5	AGTGATCAAATTAAATTCATTATGGACAGTCTCAATAAGGAGCCCTTTAGGAAGAACTATAATTTAATCACGTTTGATTCCTTGGAGCCAATGCAACTATTACAAGTTCTCAGTGATGTTCTGGCTGAGATTGACCCAAAGCAACTTGTGGATATCAGAGAGGAGATGCCAGAGCAGACAGCCAAACGAATGTTGAGCCTTCTTGGTATTCTTAAGTACAAACCTTCAGGAAATGCCACAGATATGAGTACTTTTCGTCAGGGTTTGGTGATTGGAAGTAAACCTGTAATTTACCCAGTGCTCCACTGGCTTCTTCAGAGGACTAATGAACTGAAGAAAAGAGCATATTTAGCTCGTTTTTTAATAAAACTTGAGGTACCAAGTGAGTTTCTTCAGGAT…
IFT88	8100	475,476,477,957,960	n-term		x	x	7	AAATTCACAAACACTAAGGTACAAATGATGCAAAATGTGCACCTGGCTCCAGAGACAGATGAAGATGATCTTTATTCCGGCTATAATGACTACAATCCAATCTATGATATCGAGGAATTGGAGAATGATGCAGCTTTTCAGCAAGCTGTGAGGACTAGTCATGGCAGAAGACCTCCAATAACTGCTAAAATATCAAGCACGGCAGTTACTAGACCTATAGCTACTGGATATGGGTCCAAGACATCTCTGGCATCATCAATAGGAAGACCAATGACAGGGGCTATTCAGGATGGAGTTACTAGACCCATGACAGCAGTGAGAGCAGCTGGTTTTACCAAAGCAGCTTTGAGAGGCTCTGCATTTGACCCCCTTAGTCAGTCAAGGGGCCCTGCTTCCCCT…
INPP5E	56623	163.702	n-term	x	x			ATGCCGTCCAAGGCGGAGAATCTGCGGCCCTCCGAGCCGGCCCCGCAGCCGCCGGAAGGGAGGACGCTCCAAGGACAGCTTCCCGGCGCTCCGCCGGCCCAGCGCGCGGGGTCCCCACCCGATGCTCCGGGCTCCGAGAGCCCCGCGCTTGCCTGCAGCACTCCGGCCACGCCCAGCGGCGAGGACCCGCCAGCCCGAGCAGCACCCATCGCCCCGCGGCCCCCCGCCAGGCCTCGACTGGAGCGAGCCCTGTCCCTGGACGACAAGGGCTGGAGGAGGAGGCGTTTTCGAGGCAGCCAGGAGGACCTGGAAGCCCGGAATGGGACCAGTCCCTCCAGGGGCTCAGTGCAGAGCGAGGGCCCCGGGGCCCCCGCCCACAGCTGCTCCCCGCCCTGCCTG…
INTU	27152	322	n-term		x			ATGGCCTCTGTGGCTTCGTGCGATTCGCGTCCGAGCTCAGACGAGCTCCCTGGAGACCCCTCTTCACAAGAAGAAGATGAGGACTATGATTTTGAAGATCGGGTCAGCGACTCGGGTTCATATTCCTCAGCGAGTAGCGATTATGATGATCTTGAGCCTGAATGGCTGGACAGTGTGCAGAAAAATGGAGAGCTGTTTTATTTGGAATTGAGTGAGGATGAAGAAGAAAGCCTCCTTCCTGAGACACCAACTGTGAACCATGTCAGGTTCAGTGAAAATGAGATTATCATTGAAGATGACTACAAAGAAAGAAAAAAGTATGAACCCAAACTCAAGCAGTTTACCAAAATTTTAAGAAGGAAAAGACTTTTACCCAAGCGCTGCAATAAAAAAAATAGC…
INVS	27130	206	n-term	x	x			ATGAACAAGTCAGAGAACCTGCTGTTTGCTGGTTCATCATTAGCATCACAAGTCCATGCTGCTGCCGTTAATGGAGATAAGGGTGCTCTACAGAGGCTCATCGTAGGAAACTCTGCTCTTAAAGACAAAGAAGATCAGTTTGGGAGAACACCACTTATGTATTGCGTGTTGGCTGACAGATTGGATTGTGCAGATGCTCTTCTGAAGGCAGGAGCAGATGTGAATAAAACTGACCATAGCCAGAGAACAGCCCTCCATCTTGCAGCCCAGAAGGCATTGAGAACAATCAGCACAGGCAGGATCTAG
INVS	27130	801	n-term	x	x			ATGAACAAGTCAGAGAACCTGCTGTTTGCTGGTTCATCATTAGCATCACAAGTCCATGCTGCTGCCGTTAATGGAGATAAGGGTGCTCTACAGAGGCTCATCGTAGGAAACTCTGCTCTTAAAGACAAAGAAGATCAGTTTGGGAGAACACCACTTATGTATTGCGTGTTGGCTGACAGATTGGATTGTGCAGATGCTCTTCTGAAGGCAGGAGCAGATGTGAATAAAACTGACCATAGCCAGAGAACAGCCCTCCATCTTGCAGCCCAGAAGGCATTGAGAACAATCAGCACAGGCAGGATCTAG
IQCB1	9657	192.723	n-term	x				ATGAAGCCAACAGGTACAGACCCAAGGATCTTATCTATAGCTGCTGAAGTTGCAAAAAGCCCTGAGCAGAATGTCCCTGTTATACTGTTGAAGTTAAAAGAAATAATAAACATCACACCTTTAGGAAGCTCAGAGTTGAAGAAAATCAAACAAGATATATATTGTTATGATCTCATTCAATATTGCCTCTTGGTCCTCAGTCAAGATTATTCTCGAATCCAGGGTGGTTGGACTACAATTTCCCAGCTTACACAGATATTAAGCCATTGCTGTGTGGGCTTGGAGCCAGGAGAAGATGCAGAGGAATTTTACAATGAATTACTTCCATCAGCTGCAGAAAATTTTCTAGTTTTGGGGAGACAATTACAAACATGTTTTATCAATGCAGCTAAGGCTGAA…
KIAA0556	23247	318,515,729,866,885	n-term					ATGGACGGTCAGACTCTGCGAAAGGCCGAGAGAAGCTGGTCCTGCTCACGAGAGAAAAAGGAGGGTTACGCTAAGGACATGGTGACAGACTTTGATGAGAAACATGATGAGTATTTAATATTGCTTCAGCAGAGGAACCGGATATTAAAGCATTTGAAAAGCAAGGACCCCGTGCAATTGAGGCTGGAGCACTTGGAGCAAGGTTTCTCTGTCTATGTCAACGGTGCCAATTCGGAGCTGAAATCATCACCGCGGAAAGCTATTCACTCTGACTTCTCCAGAAGTGCCTCCCACACGGAGGGGACACACGATTATGGACGAAGAACTCTGTTTCGAGAAGCTGAAGAAGCCTTAAGACGCAGTTCACGGACAGCCCCCAGTAAAGTCCAGCGCCGAGGA…
KIF3A	11127	155.749	n-term		x	x	4	ATGCCGATCAATAAATCAGAGAAGCCAGAAAGCTGCGATAATGTGAAGGTTGTTGTTAGGTGCCGGCCCCTCAATGAGAGAGAGAAATCAATGTGCTACAAACAGGCTGTCAGTGTGGATGAGATGAGGGGAACTATCACTGTACATAAGACTGATTCTTCCAATGAACCTCCAAAGACATTTACTTTTGATACTGTTTTTGGACCAGAGAGTAAACAACTTGATGTTTATAACTTAACTGCAAGACCTATTATTGATTCTGTACTTGAAGGCTACAATGGGACTATTTTTGCATATGGACAAACCGGAACAGGCAAAACTTTTACCATGGAAGGTGTTCGAGCTATTCCTGAACTTAGAGGAATAATTCCCAATTCATTTGCTCACATATTTGGTCAT…
KIF3B	9371	148.748	n-term		x	x		ATGTCAAAGTTGAAAAGCTCAGAGTCAGTCAGGGTGGTGGTTCGCTGTCGGCCCATGAATGGCAAGGAAAAGGCTGCTTCGTATGACAAAGTGGTGGATGTGGATGTTAAGCTGGGGCAGGTGTCTGTGAAGAACCCCAAAGGGACGGCCCATGAAATGCCCAAGACCTTCACCTTTGATGCCGTCTATGACTGGAATGCCAAGCAGTTTGAACTGTACGATGAGACGTTCCGACCACTTGTTGACTCTGTCCTGCAAGGTTTCAATGGAACCATTTTTGCCTATGGACAAACTGGGACAGGAAAAACCTACACCATGGAAGGAATCCGTGGTGACCCTGAAAAAAGAGGAGTCATTCCTAACTCATTTGACCATATCTTCACCCACATCTCTCGATCC…
KIFAP3	22920	151.754	n-term			x	4	CAAGGGGAGGACGCCAGATACCTCAAAAGGAAAGTTAAAGGAGGGAATATAGATGTACATCCATCAGAAAAAGCACTCATTGTTCACTATGAAGTGGAAGCTACCATTCTTGGAGAAATGGGGGACCCCATGTTGGGAGAACGAAAAGAATGTCAAAAAATCATTCGACTTAAGAGTCTCAATGCCAACACAGATATAACTTCCCTGGCAAGGAAGGTGGTTGAAGAATGTAAACTCATTCATCCTTCAAAACTAAATGAGGTAGAACAGCTGTTGTACTATCTACAGAACCGCCGTGATTCATTGTCAGGAAAAGAGAAAAAAGAAAAATCAAGCAAGCCTAAAGATCCACCTCCTTTTGAAGGAATGGAGATTGATGAAGTTGCTAACATTAATGAC…
LCA5	167691	478,479,480,956,959	n-term	x	x			ATGGGGGAAAGAGCAGGAAGTCCAGGTACTGATCAAGAAAGAGAGGCAGGCAAACACCATTATTCTTACTCATCTGATTTTGAAACGCCACAGTCTTCTGGCCGATCATCGCTGGTCAGTTCTTCACCTGCAAGTGTTAGGAGAAAAAATCCTAAAAGACAAACTTCAGATGGCCAAGTACATCACCAAGCCCCTCGGAAACCAAGCCCTAAGGGTCTACCAAACAGAAAGGGAGTCCGAGTGGGATTTCGCTCCCAGAGCCTCAATAGAGAGCCACTTCGGAAAGATACTGATCTTGTTACAAAACGGATTCTGTCTGCAAGACTGCTAAAAATCAATGAGTTGCAGAATGAAGTATCTGAACTCCAGGTCAAGTTAGCTGAGCTGCTAAAAGAAAAT…
LCA5L	150082	86,127,792	n-term					TCTTTGGCTGATCTAACAAAAACAAATATAGATGAGCATTTCTTCGGCGTGGCATTAGAAAACAATAGGAGGTCTGCAGCATGCAAGAGAAGCCCAGGCACAGGCGATTTTTCACGGAACAGTAATGCTTCCAATAAGAGTGTTGATTATAGCAGATCTCAGTGCTCCTGTGGAAGTTTAAGTTCTCAGTATGATTATTCAGAAGACTTTCTCTGTGATTGTTCAGAAAAGGCTATTAATAGAAATTATTTAAAGCAGCCTGTGGTAAAAGAAAAGGAGAAGAAAAAGTATAATGTTTCTAAAATCTCCCAATCTAAAGGCCAGAAGGAAATATCAGTTGAAAAAAAGCACACCTGGAATGCATCACTCTTTAATTCTCAAATCCATATGATTGCCCAA…
LRRC6	23639	330.556	n-term	x	x			ATGGGCTGGATCACAGAAGATCTTATTAGACGGAATGCTGAACACAACGACTGTGTCATTTTTTCCCTGGAGGAACTCTCGTTGCATCAGCAAGAAATAGAAAGACTAGAACACATTGATAAATGGTGCCGGGATTTAAAAATTCTCTATCTTCAAAATAATCTTATTGGGAAAATTGAAAATGTTAGCAAACTCAAGAAACTTGAATATTTGAATTTAGCTTTAAACAACATTGAAAAAATAGAAAACTTGGAAGGATGTGAAGAGCTGGCAAAACTTGACCTGACTGTGAATTTCATTGGAGAGCTGAGCAGCATTAAAAACTTGCAGCACAATATCCATCTGAAGGAGCTCTTTCTCATGGGGAACCCATGTGCTTCCTTTGACCACTATAGGGAG…
LZTFL1	54585	757.767	n-term	x				ATGGCAGAGTTGGGCCTAAATGAGCACCATCAAAATGAAGTTATTAATTATATGCGTTTTGCTCGTTCAAAGAGAGGCTTGAGACTCAAAACTGTAGATTCCTGCTTCCAAGACCTCAAGGAGAGCAGGCTGGTGGAGGACACCTTCACCATAGATGAAGTCTCTGAAGTCCTCAATGGATTACAAGCTGTGGTTCATAGTGAGGTGGAATCTGAGCTCATCAACACTGCCTATACCAATGTGTTACTTCTGCGACAGCTGTTTGCACAAGCTGAGAAGTGGTATCTTAAGCTACAGACAGACATCTCTGAACTTGAAAACCGAGAATTATTAGAACAAGTTGCAGAATTTGAAAAAGCAGAGATTACATCTTCAAACAAAAAGCCCATCTTAGATGTC…
MAATS1	89876	299,348,386	n-term				4	ATGAGCCACGCAGTAACCATCGAGGAGCCCCAGGCCCAGCCGCAGGTGTCTCAAACTCGGTACCGGGAGAGGTCGCGGGCTGGGAGCCACATCTCCTCCAATCGAGCGTATGATTTTCTGTACGATCCATTGTTTATTGTGTCAAGTGAGAAAGACCATACACAGGCAAATATCCAAGCTACCCTGATTCGCAGCAGACTGAGAAAAGTTCCCAGGTTTAAAACCATGTTCAGTAACCTGATCCATTATCCAAGATACTCTCTATATTGGAGCAAGTCAGATCCTGTCCCACCATTTATCAGTCGGGAATGGAAGGGACATAAGGAGAAACACAGAGAAGCCCTCCGGCAGCTCACCACAACTGACGCTTCTTTTCAGATGCCTAAAGAAGTTTATGAA…
MAEA	10296	90.142	n-term					GCGGTGCAGGAGTCGGCGGCTCAGTTGTCCATGACCCTGAAGGTCCAGGAGTACCCGACCCTCAAGGTGCCCTACGAGACGCTGAACAAACGCTTTCGCGCCGCTCAGAAGAACATTGACCGGGAGACCAGCCACGTCACCATGGTGGTGGCCGAGCTGGAGAAGACGTTGAGCGGCTGCCCCGCCGTGGACTCCGTGGTCAGCCTGCTGGACGGCGTGGTGGAGAAGCTCAGCGTCCTCAAGAGGAAGGCGGTGGAATCCATCCAGGCCGAGGACGAGAGCGCCAAGCTGTGCAAGCGCCGGATCGAGCACCTCAAAGAGCATAGCAGCGACCAGCCCGCGGCGGCCAGCGTGTGGAAGAGGAAGCGCATGGATCGCATGATGGTGGAGCACCTGCTG…
MAK	4117	698.979	n-term	x				ATGAACCGATACACAACCATGAGACAGTTGGGGGACGGCACGTATGGGAGTGTGCTTATGGGCAAGAGTAATGAATCCGGGGAGCTGGTGGCCATCAAAAGGATGAAGAGAAAGTTCTATTCTTGGGATGAATGCATGAACTTGAGAGAAGTTAAGTCTCTGAAGAAACTTAATCATGCCAATGTTATTAAATTGAAAGAAGTTATCAGAGAAAATGACCATCTTTATTTTATATTTGAATATATGAAAGAAAACCTCTATCAATTAATGAAAGACAGAAACAAGTTGTTCCCTGAATCAGTCATCAGAAATATTATGTATCAAATATTGCAAGGGCTGGCTTTTATCCATAAACATGGCTTTTTTCATAGGGACATGAAACCAGAAAACTTGCTTTGT…
MAPRE1	22919	89.75	n-term			x		GCAGTGAACGTATACTCAACGTCAGTGACCAGTGATAACCTAAGTCGACATGACATGCTGGCCTGGATCAATGAGTCTCTGCAGTTGAATCTGACAAAGATCGAACAGTTGTGCTCAGGGGCTGCGTATTGTCAGTTTATGGACATGCTGTTCCCTGGCTCCATTGCCTTGAAGAAAGTGAAATTCCAAGCTAAGCTAGAACACGAGTACATCCAGAACTTCAAAATACTACAAGCAGGTTTTAAGAGAATGGGTGTTGACAAAATAATTCCTGTGGACAAATTAGTAAAAGGAAAGTTTCAGGACAATTTTGAATTCGTTCAGTGGTTCAAGAAGTTTTTCGATGCAAACTATGATGGAAAAGACTATGACCCTGTGGCTGCCAGACAAGGTCAAGAA…
MAPRE2	10982	203.768	n-term			x		ATGCCTGGGCCGACCCAAACCCTGTCCCCAAATGGCGAGAACAACAACGACATCATCCAGGATAATAACGGGACCATCATTCCTTTCCGGAAGCACACAGTGCGCGGGGAGCGTTCCTACAGTTGGGGAATGGCGGTCAATGTGTATTCTACCTCGATAACCCAAGAGACTATGAGCAGACATGACATCATTGCATGGGTTAATGACATAGTATCTTTAAACTACACAAAAGTGGAACAGCTTTGTTCAGGAGCGGCCTATTGCCAATTCATGGACATGCTCTTCCCTGGCTGCATTAGTTTGAAGAAAGTAAAATTTCAAGCAAAGCTGGAACATGAATATATTCACAATTTTAAACTTCTGCAAGCATCATTTAAGCGAATGAACGTTGATAAGGTA…
MKKS	8195	194.744	n-term	x	x			ATGTCTCGTTTGGAAGCTAAGAAGCCATCATTGTGTAAGAGTGAACCACTGACAACTGAGAGAGTCAGGACCACACTTTCTGTCTTGAAAAGAATTGTAACATCATGCTATGGCCCCTCAGGTAGGCTGAAGCAGCTGCACAATGGCTTTGGAGGTTACGTGTGTACAACCTCACAGTCCTCAGCTCTGCTCAGTCACCTTTTGGTCACACATCCCATTTTAAAGATCCTGACAGCCTCCATACAGAATCATGTGTCAAGCTTCAGTGATTGTGGCTTATTCACAGCTATTCTTTGCTGCAACCTGATTGAAAATGTTCAGAGATTAGGCTTGACACCCACCACTGTCATTAGATTAAATAAACATCTTTTGAGTCTTTGCATCAGTTATCTCAAGTCT…
MKLN1	4289	106.131	n-term					GCGGCTGGCGGAGCTGTCGCTGCGGCGCCCGAGTGCCGGCTTCTCCCCTACGCGCTACACAAGTGGAGCTCCTTTTCCTCCACCTACCTTCCCGAGAACATTTTAGTGGACAAACCAAATGACCAATCTTCAAGATGGTCTTCAGAGAGCAACTATCCTCCCCAGTACTTGATTCTAAAGCTCGAAAGGCCTGCTATAGTTCAGAATATCACATTTGGAAAATATGAGAAAACTCATGTTTGCAATTTGAAGAAATTTAAAGTCTTTGGTGGAATGAATGAAGAAAATATGACAGAGCTGTTGTCCAGTGGCTTAAAGAATGATTATAACAAAGAAACATTCACCTTGAAGCATAAAATTGATGAACAGATGTTCCCTTGTCGATTCATTAAAATAGTT…
MNS1	55329	327,554,559,568	n-term		x		4	ATGGGTTCCAAAAGGAGAAATTTGAGCTGTAGTGAAAGGCATCAGAAATTAGTAGATGAAAACTACTGCAAAAAATTACATGTCCAAGCTCTAAAAAACGTCAACAGTCAAATCAGGAATCAAATGGTGCAGAATGAAAATGATAACCGTGTTCAGCGCAAGCAATTTCTCAGATTATTACAAAATGAACAATTTGAGTTGGATATGGAAGAGGCCATTCAAAAGGCAGAAGAAAACAAGAGATTGAAAGAACTCCAGCTCAAACAAGAAGAAAAACTGGCTATGGAATTGGCAAAACTGAAACATGAAAGTCTAAAGGACGAAAAGATGAGGCAACAAGTAAGAGAAAACAGCATTGAGCTTAGAGAATTGGAGAAGAAATTAAAAGCAGCTTACATG…
MYO7A	4647	63.799	n-term	x	x			ATGGCCATCACCGACAGAGTCATCCTCCTTCAGAAAGTCATCCGGGGATTCAAAGACAGGTCTAACTTTCTGAAGCTGAAGAACGCTGCCACACTGATCCAGAGGCACTGGCGGGGTCACAACTGTAGGAAGAACTACGGGCTGATGCGTCTGGGCTTCCTGCGGCTGCAGGCCCTGCACCGCTCCCGGAAGCTGCACCAGCAGTACCGCCTGGCCCGCCAGCGCATCATCCAGTTCCAGGCCCGCTGCCGCGCCTATCTGGTGCGCAAGGCCTTCCGCCACCGCCTCTGGGCTGTGCTCACCGTGCAGGCCTATGCCCGGGGCATGATCGCCCGCAGGCTGCACCAACGCCTCAGGGCTGAGTATCTGTGGCGCCTCGAGGCTGAGAAAATGCGGCTG…
NEK1	4750	527,549,603	n-term	x	x			ATGGAGAAGTATGTTAGACTACAGAAGATTGGAGAAGGTTCATTTGGAAAAGCCATTCTTGTTAAATCTACAGAAGATGGCAGACAGTATGTTATCAAGGAAATTAACATCTCAAGAATGTCCAGTAAAGAAAGAGAAGAATCAAGGAGAGAAGTTGCAGTATTGGCAAACATGAAGCATCCAAATATTGTCCAGTATAGAGAATCATTTGAAGAAAATGGCTCTCTCTACATAGTAATGGATTACTGTGAGGGAGGGGATCTGTTTAAGCGAATAAATGCTCAGAAAGGCGTTTTGTTTCAAGAGGATCAGATTTTGGACTGGTTTGTACAGATATGTTTGGCCCTGAAACATGTACATGATAGAAAAATTCTTCATCGAGACATTAAATCTCAGAAC…
NEK4	6787	51	n-term					CCCCTGGCCGCCTACTGCTACCTGCGGGTCGTGGGCAAGGGGAGCTATGGAGAGGTGACGCTTGTGAAGCACCGGCGGGACGGCAAGCAGTATGTTATCAAAAAACTGAACCTCCGAAATGCCTCTAGCCGAGAGCGGCGAGCTGCTGAACAGGAAGCCCAGCTCTTGTCTCAGTTGAAGCATCCCGACATTGTCACCTACAAGGAGTCATGGGAAGGAGGAGATGGTCTGCTCTACATTGTCATGGGCTTCTGTGAAGGAGGTGATTTGTACCGAAAGCTCAAGGAGCAGAAAGGGCAGCTTCTGCCGGAGAATCAGGTGGTAGAGTGGTTTGTACAGATCGCCATGGCTTTGCAGTATTTACATGAAAAACACATCCTTCATCGAGATCTGAAAACT…
NEK4	6787	88	c-term					ATGCCCCTGGCCGCCTACTGCTACCTGCGGGTCGTGGGCAAGGGGAGCTATGGAGAGGTGACGCTTGTGAAGCACCGGCGGGACGGCAAGCAGTATGTTATCAAAAAACTGAACCTCCGAAATGCCTCTAGCCGAGAGCGGCGAGCTGCTGAACAGGAAGCCCAGCTCTTGTCTCAGTTGAAGCATCCCGACATTGTCACCTACAAGGAGTCATGGGAAGGAGGAGATGGTCTGCTCTACATTGTCATGGGCTTCTGTGAAGGAGGTGATTTGTACCGAAAGCTCAAGGAGCAGAAAGGGCAGCTTCTGCCGGAGAATCAGGTGGTAGAGTGGTTTGTACAGATCGCCATGGCTTTGCAGTATTTACATGAAAAACACATCCTTCATCGAGATCTGAAA…
NEK7	140609	275	n-term		x			ATGGATGAGCAATCACAAGGAATGCAAGGGCCACCTGTTCCTCAGTTCCAACCACAGAAGGCCTTACGACCGGATATGGGCTATAATACATTAGCCAACTTTCGAATAGAAAAGAAAATTGGTCGCGGACAATTTAGTGAAGTTTATAGAGCAGCCTGTCTCTTGGATGGAGTACCAGTAGCTTTAAAAAAAGTGCAGATATTTGATTTAATGGATGCCAAAGCACGTGCTGATTGCATCAAAGAAATAGATCTTCTTAAGCAACTCAACCATCCAAATGTAATAAAATATTATGCATCATTCATTGAAGATAATGAACTAAACATAGTTTTGGAACTAGCAGATGCTGGCGACCTATCCAGAATGATCAAGCATTTTAAGAAGCAAAAGAGGCTAATT…
NEK8	284086	115.741	n-term	x	x			GAGAAGTACGAGCGGATCCGAGTGGTGGGGAGAGGTGCCTTCGGGATTGTGCACCTGTGCCTGCGAAAGGCTGACCAGAAGCTGGTGATCATCAAGCAGATTCCAGTGGAACAGATGACCAAGGAAGAGCGGCAGGCAGCCCAGAATGAGTGCCAGGTCCTCAAGCTGCTCAACCACCCCAATGTCATTGAGTACTACGAGAACTTCCTGGAAGACAAAGCCCTTATGATCGCCATGGAATATGCACCAGGCGGCACTCTGGCTGAGTTCATCCAAAAGCGCTGTAATTCCCTGCTGGAGGAGGAGACCATCCTGCACTTCTTCGTGCAGATCCTGCTTGCACTGCATCATGTGCACACCCACCTCATCCTGCACCGAGACCTCAAGACCCAGAACATC…
NINL	22981	156	n-term					GATGAAGAAGAGAACCACTATGTCTCGCAGCTCAGGGAAGTCTACAGCAGCTGCGACACCACGGGGACTGGCTTTCTGGACCGCCAGGAGCTGACCCAGCTCTGCCTTAAGCTTCACCTGGAGCAGCAGCTGCCCGTCCTCCTGCAGACGCTTCTCGGAAACGACCATTTCGCCAGGGTTAACTTTGAGGAATTTAAGGAAGGTTTTGTGGCTGTGTTGTCTTCAAATGCTGGTGTTCGCCCCTCAGATGAAGACAGTAGTTCTTTGGAATCAGCTGCCTCCAGTGCCATCCCTCCAAAGTATGTGAATGGTTCTAAGTGGTATGGCCGTCGGAGCCGGCCTGAGCTATGTGACGCTGCCACAGAAGCCAGACGCGTGCCGGAGCAGCAAACCCAGGCC…
NINL	22981	32,67,708,711,871,875,879,883	n-term					GATGAAGAAGAGAACCACTATGTCTCGCAGCTCAGGGAAGTCTACAGCAGCTGCGACACCACGGGGACTGGCTTTCTGGACCGCCAGGAGCTGACCCAGCTCTGCCTTAAGCTTCACCTGGAGCAGCAGCTGCCCGTCCTCCTGCAGACGCTTCTCGGAAACGACCATTTCGCCAGGGTTAACTTTGAGGAATTTAAGGAAGGTTTTGTGGCTGTGTTGTCTTCAAATGCTGGTGTTCGCCCCTCAGATGAAGACAGTAGTTCTTTGGAATCAGCTGCCTCCAGTGCCATCCCTCCAAAGTATGTGAATGGTTCTAAGTGGTATGGCCGTCGGAGCCGGCCTGAGCTATGTGACGCTGCCACAGAAGCCAGACGCGTGCCGGAGCAGCAAACCCAGGCC…
NME7	29922	329	n-term				9	ATGAATCATAGTGAAAGATTCGTTTTCATTGCAGAGTGGTATGATCCAAATGCTTCACTTCTTCGACGTTATGAGCTTTTATTTTACCCAGGGGATGGATCTGTTGAAATGCATGATGTAAAGAATCATCGCACCTTTTTAAAGCGGACCAAATATGATAACCTGCACTTGGAAGATTTATTTATAGGCAACAAAGTGAATGTCTTCTCTCGACAACTGGTATTAATTGACTATGGGGATCAATATACAGCTCGCCAGCTGGGCAGTAGGAAAGAAAAAACGCTAGCCCTAATTAAACCAGATGCAATATCAAAGGCTGGAGAAATAATTGAAATAATAAACAAAGCTGGATTTACTATAACCAAACTCAAAATGATGATGCTTTCAAGGAAAGAAGCA…
NME8	51314	264	n-term	x				ATGGCAAGCAAAAAACGAGAAGTCCAGTTACAGACAGTCATCAATAATCAAAGCCTGTGGGATGAGATGTTGCAGAACAAAGGCTTAACAGTGATTGATGTTTACCAAGCCTGGTGTGGACCTTGCAGAGCAATGCAACCTTTATTCAGAAAATTGAAAAATGAACTGAACGAAGACGAAATTCTGCATTTTGCTGTCGCAGAAGCTGACAACATTGTGACTTTGCAGCCATTTAGAGATAAATGTGAACCTGTTTTTCTCTTTAGTGTTAATGGCAAAATTATCGAAAAGATTCAGGGTGCAAATGCACCGCTTGTTAATAAAAAAGTTATTAATTTGATCGATGAGGAGAGAAAAATTGCAGCAGGTGAAATGGCTCGACCTCAGTATCCTGAAATT…
NPHP3	27031	517.701	n-term	x	x			ATGGGGACCGCCTCGTCGCTCGTGAGCCCCGCGGGCGGGGAAGTGATCGAGGACACGTACGGGGCGGGCGGCGGCGAGGCCTGCGAGATCCCGGTGGAGGTGAAGCCCAAGGCCCGCCTGCTGCGCAACTCGTTCCGCCGAGGCGCGGGGGCGGCAGCAGGGGCCGGGCCCGGGTCGCTGCCCCGCGGGGTGGGCGCGGGCGGGCTGCTGGGGGCCAGCTTCAAGTCCACTGGCTCGTCGGTGCCAGAGCTGGAGTACGCGGCGGCCGAGTACGAGCGGCTCAGGAAGGAGTACGAGATCTTTCGCGTCAGCAAGAACCAGGAGTTGTTGTCCATGGGCCGCCGCGAGGCCAAGCTGGACACGGAGAACAAGCGGCTGCGGGCCGAACTGCAGGCACTT…
NPHP4	261734	17.27	n-term	x	x		5	ATGAACGACTGGCACAGGATCTTCACCCAAAACGTGCTTGTCCCTCCCCACCCACAGAGAGCGCGCCAGCCTTGGAAGGAATCCACGGCATTCCAGTGTGTCCTCAAGTGGCTGGACGGACCGGTAATTAGGCAGGGCGTGCTGGAGGTACTGTCAGAGGTTGAATGCCATCTGCGAGTGTCTTTCTTTGATGTCACCTACCGGCACTTCTTTGGGAGGACGTGGAAAACCACAGTGAAGCCGACGAAGAGACCGCCGTCCAGGATCGTCTTTAATGAGCCCTTGTATTTTCACACATCCCTAAACCACCCTCATATCGTGGCTGTGGTGGAAGTGGTCGCTGAGGGCAAGAAACGGGATGGGAGCCTCCAGACATTGTCCTGTGGGTTTGGAATTCTT…
NPHP4	261734	18.26	c-term	x	x		5	ATGAACGACTGGCACAGGATCTTCACCCAAAACGTGCTTGTCCCTCCCCACCCACAGAGAGCGCGCCAGCCTTGGAAGGAATCCACGGCATTCCAGTGTGTCCTCAAGTGGCTGGACGGACCGGTAATTAGGCAGGGCGTGCTGGAGGTACTGTCAGAGGTTGAATGCCATCTGCGAGTGTCTTTCTTTGATGTCACCTACCGGCACTTCTTTGGGAGGACGTGGAAAACCACAGTGAAGCCGACGAAGAGACCGCCGTCCAGGATCGTCTTTAATGAGCCCTTGTATTTTCACACATCCCTAAACCACCCTCATATCGTGGCTGTGGTGGAAGTGGTCGCTGAGGGCAAGAAACGGGATGGGAGCCTCCAGACATTGTCCTGTGGGTTTGGAATTCTT…
NUDC	10726	529,557,561	n-term					ATGGGCGGAGAGCAGGAGGAGGAGCGGTTCGACGGCATGTTGCTGGCCATGGCTCAGCAGCACGAGGGCGGCGTGCAGGAGCTTGTGAACACCTTCTTCAGCTTCCTTCGACGCAAAACAGACTTTTTCATTGGAGGAGAAGAAGGGATGGCAGAGAAGCTTATCACACAGACTTTCAGCCACCACAATCAGCTGGCACAGAAGACCCGGCGGGAGAAGAGAGCCCGGCAGGAGGCCGAGCGGCGGGAGAAGGCGGAGCGGGCGGCCAGACTGGCCAAGGAAGCCAAGTCAGAGACCTCAGGGCCCCAGATCAAGGAGCTAACTGATGAAGAGGCAGAGAGGCTGCAGCTAGAGATTGACCAGAAAAAGGATGCAGAGAATCATGAGGCCCAGCTCAAG…
OCRL	4952	759.769	n-term	x				ATGGAGCCGCCGCTCCCGGTCGGAGCCCAGCCGCTTGCCACTGTCGAGGGTATGGAGATGAAGGGTCCTCTCCGGGAGCCCTGCGCCCTGACCCTAGCCCAGAGGAACGGGCAATATGAGTTAATAATCCAGTTGCATGAGAAGGAACAGCATGTTCAAGATATCATTCCTATAAATAGCCACTTCAGATGTGTTCAAGAAGCAGAAGAAACTCTTTTGATTGACATAGCTTCTAACAGTGGCTGCAAAATTCGGGTTCAGGGGGACTGGATCAGAGAGCGCCGCTTTGAAATCCCTGATGAGGAACACTGTTTGAAGTTCCTCTCAGCTGTCCTTGCTGCTCAGAAAGCTCAGTCACAGCTTCTTGTTCCAGAGCAAAAGGACTCATCTAGCTGGTAC…
OFD1	8481	200.781	n-term	x	x			ATGATGGCGCAGTCCAACATGTTTACCGTGGCTGATGTGTTGAGTCAAGATGAACTGCGCAAAAAGCTATACCAGACGTTTAAGGATCGGGGTATACTGGATACACTCAAGACACAACTTCGAAACCAGCTAATTCATGAGTTGATGCACCCTGTATTGAGTGGAGAACTGCAGCCTCGGTCCATTTCAGTAGAAGGGAGCTCCCTCTTAATAGGCGCCTCTAACTCTTTAGTGGCAGATCACTTACAAAGATGTGGCTATGAATATTCACTTTCTGTTTTCTTTCCAGAAAGTGGTTTGGCAAAAGAAAAGGTATTTACTATGCAGGATCTATTACAACTCATTAAAATCAACCCTACTTCCAGTCTCTACAAATCACTGGTTTCAGGATCTGATAAA…
PACRG	135138	305,355,393	n-term				7	ATGGTGGCAGAAAAAGAGACCCTGAGCTTAAACAAATGCCCAGACAAGATGCCGAAGAGGACCAAGCTGCTGGCACAACAGCCGCTCCCGGTGCACCAGCCTCACTCTCTGGTTTCTGAGGGTTTCACAGTCAAAGCCATGATGAAAAACTCAGTCGTGAGAGGCCCTCCAGCTGCAGGGGCATTTAAAGAAAGACCAACCAAGCCCACAGCATTTCGAAAATTCTATGAGCGAGGTGACTTCCCAATTGCCCTTGAGCATGATTCGAAAGGAAACAAAATCGCCTGGAAGGTAGAAATTGAGAAGCTGGATTACCATCATTATCTGCCTCTGTTTTTTGATGGGCTTTGTGAAATGACATTTCCCTATGAGTTTTTTGCTCGGCAAGGAATCCACGAC…
PACS1	55690	278	n-term					ATGGCGGAACGCGGAGGGGCGGGCGGTGGTCCCGGAGGCGCCGGGGGCGGCAGCGGCCAGCGGGGATCCGGGGTCGCCCAGTCCCCTCAGCAGCCGCCGCCGCAGCAGCAGCAGCAGCAGCCGCCGCAGCAGCCGACGCCCCCCAAGCTGGCCCAGGCCACCTCGTCGTCCTCGTCCACCTCGGCGGCGGCTGCCTCCTCCTCGTCCTCGTCTACCTCCACCTCCATGGCCGTGGCGGTGGCCTCGGGCTCCGCGCCTCCCGGTGGCCCGGGGCCAGGCCGCACCCCCGCCCCGGTGCAGATGAACCTGTACGCCACCTGGGAGGTGGACCGGAGCTCGTCCAGCTGCGTGCCTAGGCTATTCAGCTTGACCCTGAAGAAACTCGTCATGCTAAAAGAA…
PAFAH1B1	5048	314	n-term		x			ATGGTGCTGTCCCAGAGACAACGAGATGAACTAAATCGAGCTATAGCAGATTATCTTCGTTCAAATGGCTATGAAGAGGCATATTCAGTTTTTAAAAAGGAAGCTGAATTAGATGTGAATGAAGAATTAGATAAAAAGTATGCTGGTCTTTTGGAAAAAAAATGGACATCTGTTATTAGATTACAAAAGAAGGTTATGGAATTAGAATCAAAGCTAAATGAAGCAAAAGAAGAATTTACGTCAGGTGGACCTCTTGGTCAGAAACGAGACCCAAAAGAATGGATTCCCCGTCCGCCAGAAAAATATGCATTGAGTGGTCACAGGAGTCCAGTCACTCGAGTCATTTTCCATCCTGTGTTCAGTGTTATGGTCTCTGCTTCAGAGGATGCTACAATTAAG…
PDZD7	79955	173,730,789,868	n-term	x				GCGCAGGGTTTCGCAGTGGGCTTCGACCCACTGGGCCTAGGAGACCTGAGCTCCGGCTCTCTGAGCTCCCTCTCCTCCCGAGGCCACCTAGGCAGCGACTCAGGCTCCACCGCAACGCGATACCTGCTAAGGAAGCAACAACGGCTGCTGAACGGGCCCCCCCGCGGAATCCGAGCCTCATCGCCCATGGGACGCGTCATCCTCATCAACTCCCCCATCGAAGCCAACAGTGATGAAAGTGACATCATCCATTCAGTCCGGGTGGAGAAGAGTCCAGCAGGGAGGCTGGGCTTCAGCGTGCGCGGGGGCTCAGAGCATGGCCTGGGCATCTTCGTCAGCAAAGTGGAGGAAGGCAGCAGTGCAGAGCGGGCTGGCCTGTGCGTGGGGGACAAGATCACG…
PIBF1	10464	697.851	n-term	x				ATGTCTCGAAAAATTTCAAAGGAGTCAAAAAAAGTGAACATCTCTAGTTCTCTGGAATCTGAAGATATTAGTTTAGAAACAACAGTTCCTACGGATGATATTTCCTCATCAGAAGAGCGAGAGGGCAAAGTCAGAATCACCAGGCAGCTAATTGAACGAAAAGAACTACTTCATAATATTCAGTTACTAAAAATTGAGCTATCCCAGAAAACTATGATGATCGACAATTTGAAAGTGGATTATCTTACAAAGATTGAAGAATTGGAGGAGAAACTTAATGATGCACTTCACCAGAAGCAGCTACTAACATTGAGATTAGACAACCAATTGGCTTTTCAACAGAAAGATGCCAGCAAATATCAAGAATTAATGAAACAAGAAATGGAAACCATTTTGTTG…
PLK1	5347	157	n-term					AGTGCTGCAGTGACTGCAGGGAAGCTGGCACGGGCACCGGCCGACCCTGGGAAAGCCGGGGTCCCCGGAGTTGCAGCTCCCGGAGCTCCGGCGGCGGCTCCACCGGCGAAAGAGATCCCGGAGGTCCTAGTGGACCCACGCAGCCGGCGGCGCTATGTGCGGGGCCGCTTTTTGGGCAAGGGCGGCTTTGCCAAGTGCTTCGAGATCTCGGACGCGGACACCAAGGAGGTGTTCGCGGGCAAGATTGTGCCTAAGTCTCTGCTGCTCAAGCCGCACCAGAGGGAGAAGATGTCCATGGAAATATCCATTCACCGCAGCCTCGCCCACCAGCACGTCGTAGGATTCCACGGCTTTTTCGAGGACAACGACTTCGTGTTCGTGGTGTTGGAGCTCTGCCGC…
POC1B	282809	621,623,633	n-term	x				ATGGCCTCAGCCACGGAGGACCCCGTTCTGGAGCGTTATTTCAAAGGCCACAAAGCTGCGATCACCTCCTTGGACCTCAGCCCCAACGGCAAGCAACTTGCTACTGCTTCTTGGGATACCTTTCTCATGCTATGGAATTTCAAGCCACATGCTAGAGCTTACAGATATGTGGGTCACAAGGATGTTGTAACCAGCGTGCAGTTTTCTCCACATGGAAACTTATTGGCGTCTGCCTCACGAGACAGAACCGTGAGACTCTGGATTCCTGATAAGAGAGGAAAATTCTCAGAATTTAAAGCTCATACAGCTCCAGTTCGAAGTGTAGACTTTTCAGCTGATGGCCAGTTTCTAGCTACAGCTTCTGAAGACAAATCCATAAAAGTATGGAGCATGTATCGC…
POLL	27343	454	n-term		x			ATGGATCCCAGGGGTATCTTGAAGGCATTTCCCAAGCGGCAGAAAATTCATGCTGATGCATCATCAAAAGTACTTGCAAAGATTCCTAGGAGGGAAGAGGGAGAAGAAGCAGAAGAGTGGCTGAGCTCCCTTCGGGCCCATGTTGTGCGCACTGGCATTGGACGAGCCCGGGCAGAACTCTTTGAGAAGCAGATTGTTCAGCATGGCGGCCAGCTATGCCCTGCCCAGGGCCCAGGTGTCACTCACATTGTGGTGGATGAAGGCATGGACTATGAGCGAGCCCTCCGCCTTCTCAGACTACCCCAGCTGCCCCCGGGTGCTCAGCTGGTGAAGTCAGCCTGGCTGAGCTTGTGCCTTCAGGAGAGGAGGCTGGTGGATGTAGCTGGATTCAGCATCTTC…
PPP1CA	5499	335,363,402	n-term				4	ATGTCCGACAGCGAGAAGCTCAACCTGGACTCGATCATCGGGCGCCTGCTGGAAGTGCAGGGCTCGCGGCCTGGCAAGAATGTACAGCTGACAGAGAACGAGATCCGCGGTCTGTGCCTGAAATCCCGGGAGATTTTTCTGAGCCAGCCCATTCTTCTGGAGCTGGAGGCACCCCTCAAGATCTGCGGTGACATACACGGCCAGTACTACGACCTTCTGCGACTATTTGAGTATGGCGGTTTCCCTCCCGAGAGCAACTACCTCTTTCTGGGGGACTATGTGGACAGGGGCAAGCAGTCCTTGGAGACCATCTGCCTGCTGCTGGCCTATAAGATCAAGTACCCCGAGAACTTCTTCCTGCTCCGTGGGAACCACGAGTGTGCCAGCATCAACCGCATC…
PPP1CB	5500	334,364,579	n-term				4	ATGGCGGACGGGGAGCTGAACGTGGACAGCCTCATCACCCGGCTGCTGGAGGTACGAGGATGTCGTCCAGGAAAGATTGTGCAGATGACTGAAGCAGAAGTTCGAGGCTTATGTATCAAGTCTCGGGAGATCTTTCTCAGCCAGCCTATTCTTTTGGAATTGGAAGCACCGCTGAAAATTTGTGGAGATATTCATGGACAGTATACAGATTTACTGAGATTATTTGAATATGGAGGTTTCCCACCAGAAGCCAACTATCTTTTCTTAGGAGATTATGTGGACAGAGGAAAGCAGTCTTTGGAAACCATTTGTTTGCTATTGGCTTATAAAATCAAATATCCAGAGAACTTCTTTCTCTTAAGAGGAAACCATGAGTGTGCTAGCATCAATCGCATTTAT…
PPP1R7	5510	308,359,395	n-term				4	ATGGCGGCGGAACGCGGCGCGGGGCAGCAACAGTCGCAGGAGATGATGGAGGTTGACAGGCGGGTCGAGTCTGAAGAATCCGGCGATGAAGAAGGGAAGAAACACAGCAGTGGCATCGTGGCCGACCTCAGTGAACAGAGCCTGAAGGATGGGGAGGAGCGGGGGGAGGAGGACCCAGAAGAAGAACATGAGCTGCCTGTGGACATGGAAACCATCAACCTGGACAGAGATGCAGAGGATGTTGATTTGAATCACTATCGCATAGGGAAGATTGAAGGATTTGAGGTACTGAAGAAAGTGAAGACTCTCTGCCTCCGCCAAAATTTAATTAAATGCATTGAGAATCTGGAGGAGCTACAGAGTCTTCGAGAGCTGGATCTTTACGACAACCAGATCAAG…
PPP2R1A	5518	337,367,404	n-term				4	ATGGCGGCGGCCGACGGCGACGACTCGCTGTACCCCATCGCGGTGCTCATAGACGAACTCCGCAATGAGGACGTTCAGCTTCGCCTCAACAGCATCAAGAAGCTGTCCACCATCGCCTTGGCCCTTGGGGTTGAAAGGACCCGAAGTGAGCTTCTGCCTTTCCTTACAGATACCATCTATGATGAAGATGAGGTCCTCCTGGCCCTGGCAGAACAGCTGGGAACCTTCACTACCCTGGTGGGAGGCCCAGAGTACGTGCACTGCCTGCTGCCACCGCTGGAGTCGCTGGCCACAGTGGAGGAGACAGTGGTGCGGGACAAGGCAGTGGAGTCCTTACGGGCCATCTCACACGAGCACTCGCCCTCTGACCTGGAGGCGCACTTTGTGCCGCTAGTGAAG…
PRDX2	7001	440	n-term				4	ATGGCCTCCGGTAACGCGCGCATCGGAAAGCCAGCCCCTGACTTCAAGGCCACAGCGGTGGTTGATGGCGCCTTCAAAGAGGTGAAGCTGTCGGACTACAAAGGGAAGTACGTGGTCCTCTTTTTCTACCCTCTGGACTTCACTTTTGTGTGCCCCACCGAGATCATCGCGTTCAGCAACCGTGCAGAGGACTTCCGCAAGCTGGGCTGTGAAGTGCTGGGCGTCTCGGTGGACTCTCAGTTCACCCACCTGGCTTGGATCAACACCCCCCGGAAAGAGGGAGGCTTGGGCCCCCTGAACATCCCCCTGCTTGCTGACGTGACCAGACGCTTGTCTGAGGATTACGGCGTGCTGAAAACAGATGAGGGCATTGCCTACAGGGGCCTCTTTATCATCGAT…
PRPF31	26121	631	n-term	x				ATGTCTCTGGCAGATGAGCTCTTAGCTGATCTCGAAGAGGCAGCAGAAGAGGAGGAAGGAGGAAGCTATGGGGAGGAAGAAGAGGAGCCAGCGATCGAGGATGTGCAGGAGGAGACACAGCTGGATCTTTCCGGGGATTCAGTCAAGACCATCGCCAAGCTATGGGATAGTAAGATGTTTGCTGAGATTATGATGAAGATTGAGGAGTATATCAGCAAGCAAGCCAAAGCTTCAGAAGTGATGGGACCAGTGGAGGCCGCGCCTGAATACCGCGTCATCGTGGATGCCAACAACCTGACCGTGGAGATCGAAAACGAGCTGAACATCATCCATAAGTTCATCCGGGATAAGTACTCAAAGAGATTCCCTGAACTGGAGTCCTTGGTCCCCAATGCACTG…
PRPF38A	84950	628	n-term					ATGGATGATGTGGAGTCCAGTGAAGAGGAAGAAGAGGAGGATGAGAAGTTGGAAAGAGTGCCATCACCTGATCACCGCCGGAGAAGCTACCGAGACTTGGACAAGCCCCGTCGCTCTCCCACACTGCGCTACAGGAGGAGTAGGAGCCGGTCTCCCAGAAGGCGGAGTCGATCTCCCAAAAGGAGAAGCCCCTCCCCTCGCCGAGAAAGGCATCGGAGCAAGAGTCCAAGACGTCACCGCAGCAGGTCCCGAGATCGGCGGCACAGATCCCGTTCCAAGTCCCCAGGTCATCACCGTAGTCACAGACACAGGAGCCACTCAAAGTCTCCCGAAAGGTCTAAGAAGAGCCACAAGAAGAGCCGGAGAGGGAATGAGTAG
PRPF6	24148	626	n-term	x				ATGAACAAGAAGAAGAAACCGTTCCTAGGGATGCCCGCGCCCCTCGGCTACGTGCCGGGGCTGGGCCGGGGCGCCACTGGCTTCACCACGCGGTCAGACATTGGGCCCGCCCGTGATGCAAATGACCCTGTGGATGATCGCCATGCACCCCCAGGCAAGAGAACCGTTGGGGACCAGATGAAGAAAAATCAGGCTGCTGACGATGACGACGAGGATCTAAATGACACCAATTACGATGAGTTTAATGGCTATGCTGGGAGCCTCTTCTCAAGTGGACCCTACGAGAAAGATGATGAGGAAGCAGATGCTATCTATGCAGCCCTGGATAAAAGGATGGATGAAAGAAGAAAAGAAAGACGGGAGCAAAGGGAGAAAGAAGAAATAGAGAAATATCGTATG…
PTPDC1	138639	309,356,394	n-term				4	ATGGCTGCAGGAGTCTTGCCTCAGAATGAACAACCATATTCTACCTTGGTGAATAACAGCGAGTGTGTTGCAAACATGAAAGGAAATTTAGAACGTCCAACACCAAAGTACACAAAAGTAGGGGAGCGTTTACGGCATGTCATTCCTGGACACATGGCATGTTCCATGGCGTGTGGCGGTAGAGCTTGCAAGTATGAGAACCCAGCCCGCTGGAGTGAGCAGGAGCAAGCCATTAAGGGGGTTTACTCATCCTGGGTCACTGATAATATACTGGCCATGGCCCGCCCATCCTCTGAGCTCCTGGAGAAGTACCACATCATTGATCAGTTCCTCAGCCATGGCATAAAAACAATAATCAACCTCCAGCGCCCTGGTGAGCATGCTAGCTGTGGGAACCCT…
PTPRQ	374462	52.58	n-term	x				AGAATTCGACAGAAGCAGAAAGAAGGTGGCACATACTCTCCTCAGGATGCAGAAATTATTGACACTAAATTGAAGCTGGATCAGCTCATCACAGTGGCAGACCTGGAACTGAAGGACGAGAGATTAACGCGGTTACTTAGTTATAGAAAATCCATCAAGCCAATAAGCAAGAAATCCTTCCTGCAACATGTTGAAGAGCTTTGCACAAACAACAACCTAAAGTTTCAAGAAGAATTTTCGGAATTACCAAAATTTCTTCAGGATCTTTCTTCAACTGATGCTGATCTGCCTTGGAATAGAGCAAAAAACCGCTTCCCAAACATAAAACCATATAATAATAACAGAGTAAAGCTGATAGCTGACGCTAGTGTTCCAGGTTCGGATTATATTAATGCCAGC…
RAB28	9364	319	n-term	x				ATGTCGGACTCTGAGGAGGAGAGTCAGGACCGGCAACTGAAAATCGTCGTGCTGGGGGACGGCGCCTCCGGGAAGACCTCCTTAACTACGTGTTTTGCTCAAGAAACTTTTGGGAAACAGTACAAACAAACTATAGGACTGGATTTCTTTTTGAGAAGGATAACATTGCCAGGAAACTTGAATGTTACCCTTCAAATTTGGGATATAGGAGGGCAGACAATAGGAGGCAAAATGTTGGATAAATATATCTATGGAGCACAGGGAGTCCTCTTGGTATATGATATTACAAATTATCAAAGCTTTGAGAATTTAGAAGATTGGTATACTGTGGTGAAGAAAGTGAGCGAGGAGTCAGAAACTCAGCCACTGGTTGCCTTGGTAGGCAATAAAATTGATTTG…
RAB3IP	117177	265.758	n-term			x		ATGGCTAATGATCCCTTGGAAGGCTTCCATGAAGTAAACCTTGCTTCACCTACTTCTCCGGACCTTCTTGGTGTGTATGAATCAGGAACTCAAGAGCAGACTACCTCACCAAGTGTCATCTACCGGCCACACCCTTCAGCTTTATCCTCTGTACCTATCCAGGCAAATGCATTAGATGTTTCTGAACTTCCTACACAACCCGTGTATTCATCCCCCAGACGTTTAAATTGTGCGGAAATATCTAGTATCAGCTTTCATGTTACAGACCCAGCCCCTTGCTCTACCTCTGGAGTCACAGCTGGATTAACTAAATTAACTACAAGAAAGGACAACTATAATGCAGAGAGAGAGTTTTTACAGGGTGCTACTATAACAGAGGCTTGCGATGGCAGTGATGAT…
RAB8A	4218	147.756	n-term			x		ATGGCGAAGACCTACGATTACCTGTTCAAGCTGCTGCTGATCGGGGACTCGGGGGTGGGGAAGACCTGTGTCCTGTTCCGCTTCTCCGAGGACGCCTTCAACTCCACTTTTATCTCCACCATAGGAATTGACTTTAAAATTAGGACCATAGAGCTCGATGGCAAGAGAATTAAACTGCAGATATGGGACACAGCCGGTCAGGAACGGTTTCGGACGATCACAACGGCCTACTACAGGGGTGCAATGGGCATCATGCTGGTCTACGACATCACCAACGAGAAGTCCTTCGACAACATCCGGAACTGGATTCGCAACATTGAGGAGCACGCCTCTGCAGACGTCGAAAAGATGATACTCGGGAACAAGTGTGATGTGAATGACAAGAGACAAGTTTCCAAG…
RAC1	5879	674	n-term					CAGGCCATCAAGTGTGTGGTGGTGGGAGACGGAGCTGTAGGTAAAACTTGCCTACTGATCAGTTACACAACCAATGCATTTCCTGGAGAATATATCCCTACTGTCTTTGACAATTATTCTGCCAATGTTATGGTAGATGGAAAACCGGTGAATCTGGGCTTATGGGATACAGCTGGACAAGAAGATTATGACAGATTACGCCCCCTATCCTATCCGCAAACAGATGTGTTCTTAATTTGCTTTTCCCTTGTGAGTCCTGCATCATTTGAAAATGTCCGTGCAAAGTGGTATCCTGAGGTGCGGCACCACTGTCCCAACACTCCCATCATCCTAGTGGGAACTAAACTTGATCTTAGGGATGATAAAGACACGATCGAGAAACTGAAGGAGAAGAAGCTG…
RAF1	5894	128,129,145,150,158,164,169,175,181,186,190,193,198,205,211,225,242,260,271,276,283,288,297,304,310,315,321,326,331,339,347,354,360,368,385,392,399,406,433,434,444,445,469,472,513,520,525,548,553,558,562,567,573,580,587,594,605,610,620,625,632,634,637,638,643,646,647,652,657,661,668,669,672,677,683,686,691,696,700,706,714,722,728,736,742,751,760,770,771,780,785,791,797,803,804,832,835,839,841,843…	c-term					ATGGAGCACATACAGGGAGCTTGGAAGACGATCAGCAATGGTTTTGGATTCAAAGATGCCGTGTTTGATGGCTCCAGCTGCATCTCTCCTACAATAGTTCAGCAGTTTGGCTATCAGCGCCGGGCATCAGATGATGGCAAACTCACAGATCCTTCTAAGACAAGCAACACTATCCGTGTTTTCTTGCCGAACAAGCAAAGAACAGTGGTCAATGTGCGAAATGGAATGAGCTTGCATGACTGCCTTATGAAAGCACTCAAGGTGAGGGGCCTGCAACCAGAGTGCTGTGCAGTGTTCAGACTTCTCCACGAACACAAAGGTAAAAAAGCACGCTTAGATTGGAATACTGATGCTGCGTCTTTGATTGGAGAAGAACTTCAAGTAGATTTCCTGGATCAT…
RALB	5899	675	n-term					ATGGCTGCCAACAAGAGTAAGGGCCAGAGCTCCTTGGCCCTCCACAAGGTGATCATGGTTGGCAGCGGAGGCGTTGGCAAGTCAGCCCTGACGCTTCAGTTCATGTATGACGAGTTTGTAGAAGACTATGAACCTACCAAAGCTGACAGTTATAGAAAGAAAGTGGTTCTTGATGGGGAAGAAGTTCAGATAGATATTCTGGACACCGCTGGGCAAGAGGACTACGCAGCCATTCGAGATAACTACTTTCGGAGTGGGGAAGGGTTTCTTCTTGTGTTCTCAATCACAGAACATGAATCCTTTACAGCAACTGCCGAATTCAGGGAACAGATTCTCCGTGTGAAGGCTGAAGAAGATAAAATTCCACTGCTCGTCGTGGGAAACAAGTCTGACCTAGAG…
RANBP10	57610	105.13	n-term					GCGGCAGCGACGGCAGACCCGGGAGCTGGGAACCCGCAGCCTGGGGACTCCTCCGGCGGGGGCGCTGGGGGCGGGCTGCCGTCCCCTGGGGAGCAGGAGCTGAGCCGGCGCTTGCAGCGCCTGTATCCCGCGGTCAACCAGCAAGAGACTCCGCTGCCGCGCTCCTGGAGCCCCAAGGACAAATACAACTACATTGGTCTCTCCCAGGGCAACCTCCGCGTCCACTACAAAGGTCATGGCAAAAATCACAAAGATGCGGCCTCAGTGCGTGCCACCCACCCCATACCTGCTGCCTGTGGCATTTATTACTTTGAAGTGAAGATTGTCAGCAAAGGAAGAGATGGTTACATGGGAATAGGACTCTCGGCTCAAGGCGTCAACATGAACAGACTTCCTGGT…
RANBP9	10048	473.474	n-term					ATGGGAATTGGTCTTTCTGCTCAAGGTGTGAACATGAATAGACTACCAGGTTGGGATAAGCATTCATATGGTTACCATGGGGATGATGGACATTCGTTTTGTTCTTCTGGAACTGGACAACCTTATGGACCAACTTTCACTACTGGTGATGTCATTGGCTGTTGTGTTAATCTTATCAACAATACCTGCTTTTACACCAAGAATGGACATAGTTTAGGTATTGCTTTCACTGACCTACCGCCAAATTTGTATCCTACTGTGGGGCTTCAAACACCAGGAGAAGTGGTCGATGCCAATTTTGGGCAACATCCTTTCGTGTTTGATATAGAAGACTATATGCGGGAGTGGAGAACCAAAATCCAGGCACAGATAGATCGATTTCCTATCGGAGATCGAGAA…
RFX3	5991	449	n-term		x			ATGCAGACATCAGAGACTGGGTCGGACACAGGCTCGACAGTGACCTTACAAACATCTGTGGCTAGTCAAGCAGCAGTGCCTACGCAGGTGGTACAGCAAGTACCAGTACAACAACAGGTACAGCAGGTACAGACTGTGCAGCAGGTACAACATGTCTATCCCGCTCAGGTGCAGTATGTGGAAGGAAGCGATACTGTCTATACCAATGGAGCAATCCGAACAACAACGTATCCTTACACAGAGACACAGATGTACAGCCAAAATACTGGAGGGAATTACTTTGATACTCAAGGGAGTTCCGCCCAGGTGACTACCGTGGTCTCATCCCACAGTATGGTGGGCACTGGTGGGATTCAGATGGGCGTCACAGGAGGACAACTCATCAGCAGCTCTGGAGGA…
RIBC1	158787	332,362,400	n-term				4	ATGTATAACATAAAACAGTCAACAGATACCAAGGAAGCAGCAGCCATCGAGGCTAGAAGAAATCGAGAAAAAGAGCGACAAAACCGATTCTTCAATGTGCGGAACCGAGTCATGGGGGTGGATGTCCAGGCCCTGAACAACCAGGTGGGAGACCGAAAGCGTCGGGAAGCAGCAGAAAGAAGCAAGGAGGCAGCTTATGGTACCAGCCAGGTGCAGTATGATGTGGTAGTCCAGATGTTAGAGAAGGAAGAGGCAGATCGAACACGTCAGCTGGCCAAGAAAGTCCAGGAGTTTCGGGAGCAGAAGCAGCAGCTCAAGAACGGGCGTGAATTTAGTCTTTGGGATCCAGGCCAAGTCTGGAAGGGGCTTCCAACCTATCTTAGTTACAGTAATACCTAT…
RIN1	9610	676	n-term					GAAAGCCCTGGAGAGTCAGGCGCGGGCTCTCCTGGAGCCCCCAGCCCGTCCAGCTTCACTACTGGGCACCTGGCGAGAGAAAAGCCAGCCCAGGACCCACTGTATGACGTGCCCAATGCCAGCGGCGGGCAGGCAGGCGGGCCGCAGCGGCCGGGGCGCGTTGTGAGCCTGCGGGAGCGCCTGCTGCTCACCCGGCCCGTGTGGCTGCAGCTGCAAGCCAACGCAGCGGCCGCACTGCACATGCTGAGGACCGAGCCCCCGGGGACGTTCCTCGTGCGGAAATCTAACACCCGCCAGTGCCAGGCCCTGTGCATGCGGTTGCCTGAAGCCAGTGGCCCCTCCTTCGTCTCCAGCCACTACATCCTGGAGAGCCCTGGCGGCGTCTCCTTGGAGGGCTCG…
RMND5A	64795	91.144	n-term					GATCAGTGCGTGACGGTGGAGCGCGAGCTGGAGAAGGTGCTGCACAAGTTCTCAGGCTACGGGCAGCTGTGCGAGCGCGGCCTGGAGGAGCTCATCGACTACACCGGCGGCCTCAAGCACGAGATCCTGCAGAGCCACGGCCAAGATGCTGAATTATCAGGGACACTTTCACTTGTTTTGACACAGTGCTGTAAAAGAATAAAGGATACTGTTCAAAAATTGGCCTCCGACCACAAAGACATCCACAGCAGTGTTTCTCGGGTTGGAAAAGCCATTGATAAGAATTTTGATTCTGACATTAGCAGTGTGGGAATAGATGGCTGCTGGCAGGCAGACAGCCAAAGGCTTCTCAATGAAGTGATGGTGGAGCACTTCTTTCGACAAGGAATGCTGGATGTG…
RMND5B	64777	104.132	n-term					GAGCAGTGTGCGTGCGTGGAGAGAGAGCTGGACAAGGTCCTGCAGAAGTTCCTGACCTACGGGCAGCACTGTGAGCGGAGCCTGGAGGAGCTGCTGCACTACGTGGGCCAGCTGCGGGCTGAGCTGGCCAGCGCAGCCCTCCAGGGGACCCCTCTCTCAGCCACCCTCTCTCTGGTGATGTCACAGTGCTGCCGGAAGATCAAAGATACGGTGCAGAAACTGGCTTCGGACCATAAGGACATTCACAGCAGTGTATCCCGAGTGGGCAAAGCCATTGACAGGAACTTCGACTCTGAGATCTGTGGTGTTGTGTCAGATGCGGTGTGGGACGCGCGGGAACAGCAGCAGCAGATCCTGCAGATGGCCATCGTGGAACACCTGTATCAGCAGGGCATGCTC…
RP2	6102	301,352,390	n-term	x			4	ATGGGCTGCTTCTTCTCCAAGAGACGGAAGGCTGACAAGGAGTCGCGGCCCGAGAACGAGGAGGAGCGGCCAAAGCAGTACAGCTGGGATCAGCGCGAGAAGGTTGATCCAAAAGACTACATGTTCAGTGGACTGAAGGATGAAACAGTAGGTCGCTTACCTGGGACGGTAGCAGGACAACAGTTTCTCATTCAAGACTGTGAGAACTGTAACATCTATATTTTTGATCACTCTGCTACAGTTACCATTGATGACTGTACTAACTGCATAATTTTTCTGGGACCCGTGAAAGGCAGCGTGTTTTTCCGGAATTGCAGAGATTGCAAGTGCACATTAGCCTGCCAACAATTTCGTGTGCGAGATTGTAGAAAGCTGGAAGTCTTTTTGTGTTGTGCCACT…
RPGR	6103	33.782	n-term	x	x			ATGAGGGAGCCGGAAGAGCTGATGCCCGATTCGGGTGCTGTGTTTACATTTGGGAAAAGTAAATTTGCTGAAAATAATCCCGGTAAATTCTGGTTTAAAAATGATGTCCCTGTACATCTTTCATGTGGAGATGAACATTCTGCTGTTGTTACCGGAAATAATAAACTTTACATGTTTGGCAGTAACAACTGGGGTCAGTTAGGATTAGGATCAAAGTCAGCCATCAGCAAGCCAACATGTGTCAAAGCTCTAAAACCTGAAAAAGTGAAATTAGCTGCCTGTGGAAGGAACCACACCCTGGTGTCAACAGAAGGAGGCAATGTATATGCAACTGGTGGAAATAATGAAGGACAGTTGGGGCTTGGTGACACCGAAGAAAGAAACACTTTTCATGTAATT…
RPGRIP1	57096	19.25	n-term	x	x			ATGGGAGATGAGGATAAAGTGGATATTTCTCTGCTGCATCAGGGTGAGAATCTTTTTGAACTGCACATCCACCAGGCCTTCCTGACATCTGCCGCCCTAGCTCAGGCTGGAGATACCCAACCTACCACTTTCTGCACCTATTCCTTCTATGACTTTGAAACCCACTGTACCCCATTATCTGTGGGGCCACAGCCCCTCTATGACTTCACCTCCCAGTATGTGATGGAGACAGATTCGCTTTTCTTACACTACCTTCAAGAGGCTTCAGCCCGGCTTGACATACACCAGGCCATGGCCAGTGAACACAGCACTCTTGCTGCAGGATGGATTTGCTTTGACAGGGTGCTAGAGACTGTGGAGAAAGTCCATGGCTTGGCCACACTGATTGGAGCTGGTGGA…
RPGRIP1	57096	126	c-term	x	x			ATGTCACATCTGGTGGACCCTACATCAGGAGACTTGCCAGTTAGAGACATAGATGCTATACCTCTGGTGCTACCAGCCTCAAAAGGTAAGAATATGAAAACTCAACCACCCTTGAGCAGGATGAACCGGGAGGAATTGGAGGACAGTTTCTTTCGACTTCGCGAAGATCACATGTTGGTGAAGGAGCTTTCTTGGAAGCAACAGGATGAGATCAAAAGGCTGAGGACCACCTTGCTGCGGTTGACCGCTGCTGGCCGGGACCTGCGGGTCGCGGAGGAGGCGGCGCCGCTCTCGGAGACCGCAAGGCGCGGGCAGAAGGCGGGATGGCGGCAGCGCCTCTCCATGCACCAGCGCCCCCAGATGCACCGACTGCAAGGGCATTTCCACTGCGTCGGCCCT…
RPGRIP1	57096	20.24	c-term	x	x			ATGGGAGATGAGGATAAAGTGGATATTTCTCTGCTGCATCAGGGTGAGAATCTTTTTGAACTGCACATCCACCAGGCCTTCCTGACATCTGCCGCCCTAGCTCAGGCTGGAGATACCCAACCTACCACTTTCTGCACCTATTCCTTCTATGACTTTGAAACCCACTGTACCCCATTATCTGTGGGGCCACAGCCCCTCTATGACTTCACCTCCCAGTATGTGATGGAGACAGATTCGCTTTTCTTACACTACCTTCAAGAGGCTTCAGCCCGGCTTGACATACACCAGGCCATGGCCAGTGAACACAGCACTCTTGCTGCAGGATGGATTTGCTTTGACAGGGTGCTAGAGACTGTGGAGAAAGTCCATGGCTTGGCCACACTGATTGGAGCTGGTGGA…
RPGRIP1L	23322	34.113	n-term	x	x			GTTGATGAATTTGATGAAACCATCCACTTAGAACGAGGCGAAAATCTATTTGAAATCCATATCAACAAAGTAACCTTTTCTTCTGAAGTTTTACAGGCATCTGGAGATAAAGAGCCTGTCACTTTCTGTACCTATGCTTTCTATGATTTTGAACTACAGACAACTCCCGTAGTGCGAGGCCTTCATCCCGAATATAACTTCACTTCTCAATATCTTGTTCATGTTAATGACTTATTTTTGCAATATATTCAGAAGAATACTATCACCCTTGAGGTCCACCAGGCTTATAGCACAGAATATGAAACAATTGCAGCATGTCAATTAAAATTTCACGAAATTCTTGAAAAAAGCGGCCGAATATTTTGTACAGCAAGTTTGATTGGAACAAAAGGAGACATC…
RSPH9	221421	262.766	n-term	x			6	ATGGACGCCGACAGCCTCCTGCTGTCTCTGGAGCTGGCGTCCGGCAGTGGGCAGGGCCTCAGCCCGGACCGTCGGGCCTCGCTGCTCACGTCTCTTATGCTGGTTAAGCGCGACTACCGCTATGATCGGGTTCTCTTCTGGGGCCGCATCCTTGGCCTCGTCGCCGATTACTACATCGCGCAGGGCCTGAGTGAGGACCAGCTCGCACCGCGCAAGACGCTCTATAGCCTGAACTGCACAGAGTGGAGCCTCTTGCCCCCTGCCACAGAGGAGATGGTGGCGCAGTCGTCTGTGGTGAAGGGCCGCTTCATGGGGGACCCATCATACGAATATGAACACACTGAGCTGCAGAAGGTGAATGAAGGTGAAAAAGTCTTTGAAGAAGAAATAGTGGTCCAG…
SDCCAG8	10806	74	n-term	x				GCGAAGTCCCCGGAGAACTCTACCCTGGAGGAGATTCTGGGGCAGTATCAACGGAGTCTCCGGGAACATGCCAGCAGAAGCATTCACCAACTGACATGTGCCCTGAAAGAAGGCGATGTCACTATTGGAGAAGATGCACCAAATCTTTCTTTTAGCACCAGTGTGGGAAATGAGGACGCCAGGACAGCCTGGCCCGAATTACAACAGAGCCATGCTGTTAATCAGCTCAAAGATTTGTTGCGCCAACAAGCAGATAAGGAAAGTGAAGTATCTCCGTCAAGAAGAAGAAAAATGTCCCCCTTGAGGTCATTAGAACATGAGGAAACCAATATGCCTACTATGCACGACCTTGTTCATACTATTAATGACCAGTCTCAATATATTCATCATTTAGAGGCA…
SDCCAG8	10806	75,962,974	c-term	x				ATGGCGAAGTCCCCGGAGAACTCTACCCTGGAGGAGATTCTGGGGCAGTATCAACGGAGTCTCCGGGAACATGCCAGCAGAAGCATTCACCAACTGACATGTGCCCTGAAAGAAGGCGATGTCACTATTGGAGAAGATGCACCAAATCTTTCTTTTAGCACCAGTGTGGGAAATGAGGACGCCAGGACAGCCTGGCCCGAATTACAACAGAGCCATGCTGTTAATCAGCTCAAAGATTTGTTGCGCCAACAAGCAGATAAGGAAAGTGAAGTATCTCCGTCAAGAAGAAGAAAAATGTCCCCCTTGAGGTCATTAGAACATGAGGAAACCAATATGCCTACTATGCACGACCTTGTTCATACTATTAATGACCAGTCTCAATATATTCATCATTTAGAG…
SLC9A3R2	9351	197	n-term					GCCGCGCCGGAGCCGCTGCGGCCGCGCCTGTGCCGCTTGGTGCGCGGAGAGCAGGGCTACGGCTTCCACCTGCACGGCGAGAAGGGCCGCCGCGGGCAGTTCATCCGGCGCGTGGAACCCGGTTCCCCCGCCGAGGCCGCCGCGCTGCGCGCTGGGGACCGCCTGGTCGAGGTCAACGGCGTCAACGTGGAGGGCGAGACGCACCACCAGGTGGTGCAAAGGATCAAGGCTGTGGAGGGGCAGACTCGGCTGCTGGTGGTGGACCAGGAGACAGATGAGGAGCTCCGCCGGCGGCAGCTGACCTGTACCGAGGAGATGGCCCAGCGAGGGCTCCCACCCGCCCACGACCCCTGGGAGCCGAAGCCAGACTGGGCACACACCGGCAGCCACAGCTCCGAA…
SPAG16	79582	441	n-term		x		4	ATGGCTGCTCAGCGAGGGATGCCCAGCTCCGCCGTGAGGGTCCTGGAAGAGGCGTTGGGCATGGGTTTGACGGCAGCCGGGGACGCGAGGGACACGGCGGACGCGGTGGCGGCTGAGGGCGCCTACTACCTGGAACAGGTCACCATAACTGAAGCATCTGAAGATGACTATGAATATGAAGAGATACCAGATGACAATTTTAGCATCCCAGAAGGTGAAGAAGATCTGGCAAAAGCAATTCAGATGGCCCAAGAACAGGCTACAGATACTGAAATTTTGGAACGGAAAACAGTTCTTCCTTCAAAGCATGCAGTACCTGAAGTAATAGAAGACTTTCTCTGCAATTTCTTGATCAAAATGGGAATGACCAGAACTCTTGATTGCTTTCAGTCTGAATGG…
SPAG5	10615	57	n-term					TGGCGAGTGAAAAAACTGAGCCTCAGCCTGTCGCCTTCGCCCCAGACGGGAAAACCATCTATGAGAACTCCTCTCCGTGAACTTACCCTGCAGCCCGGTGCCCTCACCAACTCTGGAAAAAGATCCCCCGCTTGCTCCTCGCTGACCCCATCACTGTGCAAGCTGGGGCTGCAGGAAGGCAGCAACAACTCATCTCCAGTGGATTTTGTAAATAACAAGAGGACAGACTTATCTTCAGAACATTTCAGTCATTCCTCAAAGTGGCTAGAAACTTGTCAGCATGAATCAGATGAGCAGCCTCTAGATCCAATTCCCCAAATTAGCTCTACTCCTAAAACGTCTGAGGAAGCAGTAGACCCACTGGGCAATTATATGGTTAAAACCATCGTCCTTGTACCA…
SPAG6	9576	442	n-term		x		6	ATGAGTCAGAGGCAGGTGCTGCAAGTGTTCGAGCAATACCAGAAGGCCAGGACCCAGTTCGTGCAGATGGTGGCGGAGCTGGCGACTAGACCCCAAAACATCGAGACGCTGCAGAACGCGGGTGTAATGTCTTTGCTGAGAACTCTTCTTCTGGACGTGGTCCCAACAATTCAACAGACTGCTGCTTTGGCTCTTGGGAGACTGGCCAATTATAATGATGACCTAGCAGAAGCTGTTGTGAAGTGCGACATTCTTCCACAGCTTGTTTATTCATTGGCAGAACAGAATCGCTTCTACAAGAAAGCAGCTGCCTTTGTGTTACGAGCAGTTGGTAAACATTCTCCCCAGCTAGCTCAGGCAATAGTCGATTGTGGAGCACTGGATACGCTGGTCATATGC…
SPATA4	132851	435	n-term				5	ATGGCTGCCGCCGGCCAGGAAAAAGGGTATTTGACACAGACTGCGGCAGCCCTAGACAAGTCACCGTCACTTTCGCCACAGTTAGCAGCTCCCATCCGAGGGAGGCCTAAGAAGTGTCTGGTCTATCCGCATGCGCCGAAGAGCTCCCGCTTGTCTCGTTCCGTTCTGCGTTGGCTTCAGGGTCTGGATCTCAGCTTCTTCCCCAGGGACATCAACAGAGATTTTTCAAATGGCTTCCTAATTGCAGAAATATTCTGTATATATTACCCCTGGGAACTTGAATTATCATCCTTTGAAAACGGGACCTCTTTAAAAGTCAAGTTGGATAACTGGGCACAGTTGGAGAAGTTCCTGGCAAGAAAAAAATTTAAATTACCTAAAGAACTAATCCATGGAACA…
SPATA7	55812	152,323,600	n-term	x				ATGGATGGCAGCCGGAGAGTCAGAGCAACCTCTGTCCTTCCCAGATATGGTCCACCGTGCCTATTTAAAGGACACTTGAGCACCAAAAGTAATGCTGCAGTAGACTGCTCGGTTCCAGTAAGCGTGAGTACCAGCATAAAGTATGCAGACCAACAACGAAGAGAGAAACTCAAAAAGGAATTAGCACAATGTGAAAAAGAGTTCAAATTAACTAAAACTGCAATGCGAGCCAATTATAAAAATAATTCCAAGTCACTTTTTAATACCTTACAAAAGCCCTCAGGCGAACCGCAAATTGAGGATGACATGTTAAAAGAAGAAATGAATGGATTTTCATCCTTTGCAAGGTCACTAGTACCCTCTTCAGAGAGACTACACCTAAGTCTACATAAATCCAGT…
SPATA7	55812	601.602	c-term	x				ATGGATGGCAGCCGGAGAGTCAGAGCAACCTCTGTCCTTCCCAGATATGGTCCACCGTGCCTATTTAAAGGACACTTGAGCACCAAAAGTAATGCTGCAGTAGACTGCTCGGTTCCAGTAAGCGTGAGTACCAGCATAAAGTATGCAGACCAACAACGAAGAGAGAAACTCAAAAAGGAATTAGCACAATGTGAAAAAGAGTTCAAATTAACTAAAACTGCAATGCGAGCCAATTATAAAAATAATTCCAAGTCACTTTTTAATACCTTACAAAAGCCCTCAGGCGAACCGCAAATTGAGGATGACATGTTAAAAGAAGAAATGAATGGATTTTCATCCTTTGCAAGGTCACTAGTACCCTCTTCAGAGAGACTACACCTAAGTCTACATAAATCCAGT…
SPEF1	25876	328	n-term				4	ATGGCGAGCAGCGTGGACGAGGAGGCGCTGCACCAGCTGTACCTGTGGGTAGACAACATCCCTCTGTCCCGGCCCAAGCGAAACCTCTCCCGGGACTTTAGCGATGGAGTCCTTGTTGCAGAGGTCATCAAGTTTTACTTCCCCAAGATGGTGGAGATGCACAATTATGTCCCCGCCAACTCTCTCCAGCAGAAGCTCAGCAACTGGGGTCATCTGAACAGGAAGGTACTGAAGAGGCTGAACTTTTCAGTACCGGATGACGTGATGCGCAAGATCGCGCAGTGCGCCCCAGGCGTGGTGGAGCTGGTGCTCATCCCGCTGAGGCAGCGCCTGGAGGAGAGGCAGAGGCGCAGGAAGCAGGGCGCCGGCTCCTTACAGGAGCTGGCTCCCCAGGATGGC…
SSNA1	8636	333,361,401	n-term				5	ATGACCCAGCAGGGCGCGGCGCTGCAGAACTACAACAACGAGCTGGTCAAGTGCATAGAGGAGCTGTGCCAGAAGCGGGAGGAGCTGTGCCGGCAGATCCAGGAGGAGGAGGACGAGAAGCAGCGGCTGCAGAATGAGGTGAGGCAGCTGACAGAGAAGCTGGCCCGCGTCAACGAGAACCTGGCACGCAAGATTGCCTCTCGCAACGAGTTCGACCGGACCATCGCGGAGACGGAGGCCGCCTACCTCAAGATCCTGGAGAGCTCCCAGACTTTGCTCAGCGTTCTCAAGAGGGAAGCTGGGAACCTGACCAAGGCTACAGCCCCAGACCAGAAAAGTAGCGGCGGCAGGGACAGCTAG
STEAP3	55240	341,371,407	n-term		x			ATGCCAGAAGAGATGGACAAGCCACTGATCAGCCTCCACCTGGTGGACAGCGATAGTAGCCTTGCCAAGGTCCCCGATGAGGCCCCCAAAGTGGGCATCCTGGGTAGCGGGGACTTTGCCCGCTCCCTGGCCACACGCCTGGTGGGCTCTGGCTTCAAAGTGGTGGTGGGGAGCCGCAACCCCAAACGCACAGCCAGGCTGTTTCCCTCAGCGGCCCAAGTGACTTTCCAAGAGGAGGCAGTGAGCTCCCCGGAGGTCATCTTTGTGGCTGTGTTCCGGGAGCACTACTCTTCACTGTGCAGTCTCAGTGACCAGCTGGCGGGCAAGATCCTGGTGGATGTGAGCAACCCTACAGAGCAAGAGCACCTTCAGCATCGTGAGTCCAATGCTGAGTACCTG…
STOM	2040	344,372,410	n-term				4	ATGGCCGAGAAGCGGCACACACGGGACTCCGAAGCCCAGCGGCTCCCCGACTCCTTCAAGGACAGCCCCAGTAAGGGCCTTGGACCTTGCGGATGGATTTTGGTGGCGTTCTCATTCTTATTCACCGTTATAACTTTCCCAATCTCAATATGGATGTGCATAAAGATTATAAAAGAGTATGAAAGAGCCATCATCTTTAGATTGGGTCGCATTTTACAAGGAGGAGCCAAAGGACCTGGTTTGTTTTTTATTCTGCCATGCACTGACAGCTTCATCAAAGTGGACATGAGAACTATTTCATTTGATATTCCTCCTCAGGAGATCCTCACAAAGGATTCAGTGACAATTAGCGTGGATGGTGTGGTCTATTACCGCGTTCAGAATGCAACCCTGGCTGTG…
TCTEX1D2	255758	788,793,850,884	n-term			x		ATGGCCACGTCCATCGGAGTGTCCTTCTCGGTGGGCGACGGGGTGCCTGAGGCTGAGAAGAACGCAGGGGAGCCCGAGAACACCTATATTCTGCGGCCTGTTTTCCAGCAGAGGTTCAGGCCCTCTGTGGTTAAAGACTGTATCCATGCTGTGCTCAAGGAGGGACTGGCAAATGCTGAATATTCTCCAGAAGAAATGCCTCAGCTTACAAAACATTTATCAGAAAACATTAAAGATAAATTAAAAGAAATGGGATTTGACCGATACAAAATGGTGGTGCAAGTAGTGATTGGAGAACAAAGAGGTGAAGGAGTATTCATGGCTTCTCGCTGTTTCTGGGATGCTGACACTGACAACTATACTCATGATGTTTTCATGAATGACAGTTTATTCTGCGTT…
TCTN2	79867	798.88	n-term	x				ATGGGCTTCCAGCCTCCGGCCGCTCTTCTTTTGAGGCTTTTCCTTCTGCAGGGCATCCTGAGGCTTCTGTGGGGGGACCTGGCTTTCATCCCTCCTTTTATCCGAATGTCCGGCCCTGCGGTCAGCGCGTCCCTGGTCGGAGACACCGAGGGTGTGACCGTGTCCCTGGCAGTGCTGCAGGACGAGGCGGGAATATTGCCAATTCCGACGTGTGGAGTGCTGAACAATGAGACGGAAGACTGGAGCGTGACTGTGATCCCCGGTGCGAAGGTGTTGGAAGTGACAGTGAGGTGGAAGAGAGGTCTGGACTGGTGTTCCTCCAATGAGACAGATTCCTTCTCAGAGTCCCCCTGTATCCTCCAGACCCTTCTGGTTTCAGCATCTCATAATTCATCCTGT…
TEKT2	27285	284	n-term		x			ATGGCCACGCTGAGCGTCAAGCCAAGTCGGCGCTTCCAGCTGCCCGACTGGCACACTAACAGCTACCTGCTATCCACCAATGCCCAGCTGCAGCGAGATGCTTCCCATCAGATCCGCCAGGAGGCCCGGGTGCTCCGCAACGAGACCAACAACCAGACCATTTGGGATGAACATGACAACAGGACTCGACTGGTGGAGAGGATTGATACTGTCAACCGGTGGAAGGAGATGCTGGACAAGTGTCTGACAGATTTAGATGCCGAGATCGATGCCCTGACACAGATGAAGGAGTCAGCAGAGCAAAACCTGCAGGCCAAGAACCTGCCTCTGGATGTGGCCATTGAGTGCCTGACCCTGCGGGAAAGCCGGCGAGACATTGATGTGGTGAAGGACCCTGTG…
TMEM107	84314	528,530,552	n-term	x				ATGGGCCGGGTCTCAGGGCTTGTGCCCTCTCGCTTCCTGACGCTCCTGGCGCATCTGGTGGTCGTCATCACCTTATTCTGGTCCCGGGACAGCAACATACAGGCCTGCCTGCCTCTCACGTTCACCCCCGAGGAGTATGACAAGCAGGACATTCAGCTGGTGGCCGCGCTCTCTGTCACCCTGGGCCTCTTTGCAGTGGAGCTGGCCGGTTTCCTCTCAGGAGTCTCCATGTTCAACAGCACCCAGAGCCTCATCTCCATTGGGGCTCACTGTAGTGCATCCGTGGCCCTGTCCTTCTTCATATTCGAGCGTTGGGAGTGCACTACGTATTGGTACATTTTTGTCTTCTGCAGTGCCCTTCCAGCTGTCACAGAAATGGCTTTATTCGTCACCGTCTTT…
TMEM231	79583	853.969	n-term	x				ATGGCGCTCTATGAGCTCTTCTCTCACCCGGTCGAGCGCAGTTACCGCGCGGGGCTCTGCTCCAAAGCCGCGCTGTTCCTGCTGCTGGCCGCTGCGCTCACGTACATCCCGCCGCTGCTGGTGGCCTTCCGGAGCCACGGGTTTTGGCTGAAGCGGAGCAGCTACGAGGAGCAGCCGACCGTGCGCTTCCAACACCAGGTGCTGCTCGTGGCCCTGCTCGGACCCGAAAGCGACGGGTTCCTCGCCTGGAGCACGTTCCCCGCCTTCAACCGGCTGCAAGGGGATCGCCTGCGCGTCCCGCTCGTTTCGACTAGAGAAGAAGACAGGAACCAGGATGGGAAGACGGACATGTTACATTTTAAGCTGGAGCTTCCCCTGCAGTCCACGGAGCACGTTCTC…
TMEM237	65062	865	n-term	x				ATGGGGAAGAATCCTGTGCGTCCTCCACGAGCTATTCCACCTGTGCCAAGTCAAGATGATATTCCACTTAGTCGTCCTAAGAAAAAGAAGCCCAGAACAAAAAACACACCAGCAAGTGCTTCTTTGGAAGGCCTTGCTCAGACTGCTGGTCGAAGGCCCTCTGAGGGCAATGAGCCATCAACTAAAGAACTCAAAGAGCACCCAGAGGCTCCTGTTCAAAGAAGACAGAAAAAGACAAGGCTACCTCTTGAATTGGAGACTTCCTCCACCCAAAAGAAGTCATCTAGTTCATCTTTATTACGAAATGAAAATGGTATTGATGCGGAGCAAGCTGAGGAGGCAGTTATTCAAAAACCTCGGAGGAAGACAAAGAAAACCCAGCCAGCAGAATTACAGTAT…
TRAF3IP1	26146	837,845,848	n-term		x	x	7	AACGCGGCGGTGGTGAGGCGGACGCAGGAGGCGCTGGGGAAAGTGATTCGGAGGCCGCCGCTGACAGAGAAGCTGCTGAGCAAGCCCCCGTTCCGCTACCTGCACGACATCATCACGGAGGTGATTAGAATGACTGGTTTCATGAAGGGCCTCTACACAGACGCCGAGATGAAGTCTGATAATGTGAAGGATAAAGATGCAAAAATTAGCTTCCTACAAAAGGCCATAGACGTGGTTGTAATGGTGTCGGGAGAGCCACTGTTGGCCAAACCAGCCCGAATCGTGGCGGGGCATGAGCCTGAAAGAACAAACGAGCTGCTCCAGATAATTGGAAAATGCTGTCTCAACAAGCTCTCTAGTGACGATGCGGTGCGGAGGGTTTTAGCTGGAGAGAAGGGA…
TRIM32	22954	191.743	n-term	x				ATGGCTGCAGCAGCAGCTTCTCACCTGAACCTGGATGCCCTCCGGGAAGTGCTAGAATGCCCCATCTGCATGGAGTCCTTCACAGAAGAGCAGCTGCGTCCCAAGCTTCTGCACTGTGGCCATACCATCTGCCGCCAGTGCCTGGAGAAGCTATTGGCCAGTAGCATCAATGGTGTCCGCTGTCCCTTTTGCAGCAAGATTACCCGCATAACCAGCTTGACCCAGCTGACAGACAATCTGACAGTGCTAAAGATCATTGATACAGCTGGGCTCAGCGAGGCTGTGGGGCTGCTCATGTGTCGGTCCTGTGGGCGGCGTCTGCCCCGGCAATTCTGCCGGAGCTGTGGTTTGGTGTTATGTGAGCCCTGCCGGGAGGCAGACCATCAGCCTCCTGGCCAC…
TTC21A	199223	202	n-term					ATGAGCAGCAATGACTCCTCCCTTATGGCTGGGATCATTTACTATAGCCAGGAAAAGTACTTCCACCATGTGCAGCAGGCTGCAGCTGTGGGCCTGGAAAAATTCAGCAATGACCCTGTGTTGAAGTTCTTTAAAGCCTATGGAGTCCTCAAAGAAGAGCACATCCAGGATGCCATCAGTGACCTGGAAAGCATCAGGCATCACCCAGACGTGTCCCTGTGCTCCACCATGGCCCTCATTTATGCTCACAAAAGATGTGAAATCATTGACCGAGAAGCAATTCAGGAGCTTGAGTACAGCCTGAAGGAAATACGCAAGACAGTCAGTGGGACTGCACTGTACTATGCTGGCCTTTTCCTCTGGCTCATAGGCCGCCATGACAAGGCCAAAGAGTACATT…
TTC21B	79809	470,639,640	n-term	x	x	x	5	ATGGACTCGCAGGAATTGAAGACTTTGATTAATTACTATTGTCAAGAGAGATATTTCCATCATGTATTACTGGTTGCCAGTGAAGGAATTAAGAGGTATGGAAGTGATCCAGTCTTCAGGTTTTATCATGCCTATGGCACATTAATGGAAGGTAAAACTCAAGAAGCTCTTCGAGAATTTGAGGCTATTAAAAATAAACAAGATGTATCACTTTGTTCTCTACTTGCACTGATATATGCCCATAAAATGAGTCCTAATCCAGATAGAGAAGCTATTCTGGAATCAGATGCCAGAGTGAAGGAACAACGTAAAGGAGCTGGAGAGAAAGCCTTATACCATGCAGGCTTATTTTTATGGCACATTGGTCGCCATGATAAAGCAAGGGAATATATTGACAGA…
TTC26	79989	414,415,416,666,667	n-term			x	7	ATGATGCTTTCAAGGGCCAAACCTGCTGTAGGCAGAGGCGTACAGCACACTGACAAAAGAAAGAAGAAAGGTAGGAAGATTCCAAAACTAGAGGAGCTACTTTCAAAAAGAGATTTCACTGGAGCTATTACCCTGTTGGAGTTCAAACGTCATGTTGGGGAAGAAGAAGAGGATACTAATTTGTGGATTGGATATTGTGCCTTTCACCTGGGTGACTACAAGAGAGCTCTGGAGGAATACGAAAATGCTACAAAAGAGGAAAATTGTAATTCTGAAGTCTGGGTGAACCTAGCTTGCACCTACTTCTTTCTTGGGATGTATAAACAAGCTGAAGCAGCTGGATTTAAAGCTTCAAAAAGCCGACTCCAAAACCGCCTCCTCTTCCACTTGGCTCACAAG…
TTC30A	92104	196,836,844,847	n-term			x		GCTGGTCTGAGCGGCGCGCAGATCCCCGACGGGGAGTTTACCGCGCTAGTGTACCGGCTCATCCGCGATGCCCGCTACGCCGAGGCGGTGCAGCTGCTGGGCCGAGAACTGCAGCGGAGCCCCAGGAGCCGTGCCGGCCTGTCGCTGCTAGGCTACTGCTACTACCGCCTGCAGGAGTTCGCGCTGGCGGCCGAGTGCTATGAGCAGCTGGGCCAGCTGCACCCGGAACTGGAGCAGTACCGCCTGTACCAGGCCCAGGCCCTGTACAAGGCCTGCCTTTATCCGGAGGCCACTCGGGTCGCCTTCCTTCTCCTGGATAACCCCGCCTACCACAGCCGGGTCCTCCGCCTGCAAGCTGCCATCAAGTATAGCGAGGGCGATCTGCCAGGGTCCAGGAGC…
TTC30B	150737	244,807,808	n-term		x	x		ATGGCTGGCCTGAGCGGCGCGCAGATCCCCGACGGGGAGTTCACCGCGGTCGTGTACCGCCTCATCCGCAATGCACGCTACGCCGAGGCGGTGCAGCTGCTGGGCGGAGAACTGCAGCGGAGCCCTAGGAGCCGCGCCGGCCTGTCGCTGCTAGGCTACTGCTACTACCGCCTGCAGGAGTTCGCGCTGGCGGCCGAGTGCTATGAGCAGCTGGGCCAGCTGCACCCGGAACTGGAGCAGTACCGCCTGTACCAGGCCCAGGCCCTATACAAGGCCTGCCTTTATGCGGAGGCCACCCGGGTCGCCTTCCTTCTCCTGGATAACCCCGCCTACCACAGCCGGGTCCTCCACCTGCAAGCTGCTATCAAGTACAGCGAGGGCGATCTGCCAGGGTCCAGG…
TTC8	123016	176.226	n-term	x		x	5	ATGAGCTCGGAGATGGAGCCGCTGCTCCTGGCCTGGAGCTATTTTAGGCGCAGGAAGTTCCAGCTCTGCGCCGATCTATGCACGCAGATGCTGGAGAAGTCCCCTTATGACCAGGAACCAGATCCTGAATTGCCAGTGCATCAGGCAGCTTGGATCTTAAAAGCAAGAGCGCTAACAGAAATGGTATACATAGATGAAATTGATGTAGATCAGGAAGGAATTGCAGAAATGATGCTGGATGAAAATGCTATAGCTCAAGTTCCACGCCCTGGAACGTCTTTGAAACTCCCTGGAACTAATCAGACAGGAGGGCCTAGCCAGGCCGTTAGGCCAATCACACAAGCTGGAAGACCCATTACAGGTTTCCTCAGGCCCAGCACGCAGAGTGGAAGGCCAGGC…
TTLL1	25809	438	n-term		x			ATGGCAGGGAAAGTAAAATGGGTCACTGATATCGAGAAGTCAGTGCTGATCAATAACTTTGAAAAGAGAGGATGGGTCCAAGTGACAGAAAACGAGGACTGGAATTTTTACTGGATGAGTGTGCAAACCATCCGAAATGTGTTCAGCGTTGAAGCTGGATATCGGCTCTCAGATGACCAAATAGTCAACCATTTTCCAAACCACTATGAACTGACCCGGAAGGACCTGATGGTGAAGAACATCAAAAGATACAGGAAGGAGCTGGAGAAAGAAGGGAGTCCTCTGGCAGAAAAAGATGAAAATGGAAAATACCTCTATCTGGACTTTGTTCCAGTCACCTATATGCTGCCCGCTGACTACAACCTGTTTGTAGAGGAGTTCCGGAAGAGCCCGTCCAGC…
TUBB4B	10383	443	n-term				7	ATGAGGGAAATCGTGCACTTGCAGGCCGGGCAGTGCGGCAACCAAATCGGCGCCAAGTTTTGGGAGGTGATCAGCGATGAGCACGGCATCGACCCCACGGGCACCTACCACGGGGACAGCGACCTGCAGCTGGAACGCATCAACGTGTACTACAATGAGGCCACCGGCGGCAAGTACGTGCCCCGCGCCGTGCTCGTGGATCTGGAGCCCGGCACCATGGACTCCGTGCGCTCGGGGCCCTTCGGGCAGATCTTCCGGCCGGACAACTTCGTTTTCGGTCAGAGTGGTGCTGGGAACAACTGGGCCAAGGGGCACTACACAGAAGGCGCGGAGCTGGTGGACTCGGTGCTGGATGTTGTGAGAAAGGAGGCTGAGAGCTGTGACTGCCTGCAGGGTTTC…
TULP1	7287	261.731	n-term	x				CCTCTGCGGGATGAAACCCTCCGAGAGGTGTGGGCCTCTGACAGTGGGCATGAAGAAGAAAGCCTGAGCCCGGAGGCCCCGCGGCGCCCCAAACAGCGACCCGCCCCGGCACAGAGGCTAAGGAAGAAGAGGACGGAGGCCCCCGAATCCCCCTGCCCCACGGGATCCAAGCCCCGGAAGCCCGGAGCTGGGCGGACGGGGAGGCCGCGGGAGGAGCCTTCCCCAGACCCAGCCCAGGCCCGGGCGCCGCAGACGGTCTACGCCAGGTTCCTCAGGGACCCCGAGGCCAAGAAGCGCGACCCCCGGGAAACCTTTCTGGTAGCCCGTGCCCCAGACGCGGAGGACGAGGAGGAGGAGGAAGAGGAGGACGAGGAGGACGAGGAAGAGGAGGCAGAGGAA…
TULP3	7289	273	n-term		x			ATGGAGGCTTCGCGCTGCCGGCTCAGTCCCAGCGGCGACAGTGTCTTCCATGAAGAAATGATGAAGATGCGACAGGCTAAGCTGGATTATCAGAGGCTACTACTTGAGAAGAGGCAAAGGAAAAAGCGCCTTGAGCCATTTATGGTGCAGCCCAATCCAGAAGCCAGGCTACGTCGGGCAAAGCCAAGGGCCAGTGATGAGCAGACTCCCTTGGTGAACTGTCATACTCCCCACAGCAATGTCATCTTACATGGTATTGATGGTCCAGCTGCTGTCCTGAAACCAGACGAAGTTCATGCTCCATCAGTAAGCTCCTCTGTTGTGGAAGAAGATGCTGAAAACACCGTGGATACTGCTTCCAAGCCAGGACTTCAGGAGCGTCTCCAAAAGCATGATATC…
UBE2K	3093	345,374,413	n-term				4	ATGGCCAACATCGCGGTGCAGCGAATCAAGCGGGAGTTCAAGGAGGTGCTGAAGAGCGAGGAGACGAGCAAAAATCAAATTAAAGTAGATCTTGTAGATGAGAATTTTACAGAATTAAGAGGAGAAATAGCAGGACCTCCAGACACACCATATGAAGGAGGAAGATACCAACTAGAGATAAAAATACCAGAAACATACCCATTTAATCCCCCTAAGGTCCGGTTTATCACTAAAATATGGCATCCTAATATTAGTTCCGTCACAGGGGCTATTTGTTTGGATATCCTGAAAGATCAATGGGCAGCTGCAATGACTCTCCGCACGGTATTATTGTCATTGCAAGCACTATTGGCAGCTGCAGAGCCAGATGATCCACAGGATGCTGTAGTAGCAAATCAG…
UBE2N	7334	306,357,397	n-term				4	ATGGCCGGGCTGCCCCGCAGGATCATCAAGGAAACCCAGCGTTTGCTGGCAGAACCAGTTCCTGGCATCAAAGCCGAACCAGATGAGAGCAACGCCCGTTATTTTCATGTGGTCATTGCTGGCCCTCAGGATTCCCCCTTTGAGGGAGGGACTTTTAAACTTGAACTATTCCTTCCAGAAGAATACCCAATGGCAGCCCCTAAAGTACGTTTCATGACCAAAATTTATCATCCTAATGTAGACAAGTTGGGAAGAATATGTTTAGATATTTTGAAAGATAAGTGGTCCCCAGCACTGCAGATCCGCACAGTTCTGCTATCGATCCAGGCCTTGTTAAGTGCTCCCAATCCAGATGATCCATTAGCAAATGATGTAGCGGAGCAGTGGAAGACCAACGAA…
UNC119	9094	307,358,396	n-term				4	ATGAAGGTGAAGAAGGGCGGCGGTGGGGCCGGGACGGCGACGGAGTCCGCTCCGGGGCCCTCGGGCCAGAGCGTGGCCCCCATACCACAGCCGCCTGCGGAATCCGAATCTGGGTCCGAGTCGGAGCCGGACGCAGGCCCAGGGCCCAGGCCGGGGCCGCTGCAGAGGAAGCAGCCGATCGGGCCGGAGGACGTGCTGGGGCTGCAGCGGATCACCGGTGACTACCTCTGCTCCCCTGAGGAGAATATCTACAAGATCGACTTTGTCAGGTTTAAGATTCGGGACATGGACTCAGGCACTGTCCTCTTTGAAATCAAGAAGCCCCCAGTCTCAGAACGGTTGCCCATCAACCGGCGGGACCTGGACCCCAATGCTGGGCGCTTTGTCCGCTACCAGTTC…
USH1C	10083	54.704	n-term	x	x			GACCGAAAAGTGGCCCGAGAATTCCGGCATAAGGTGGATTTTCTGATTGAAAATGATGCAGAGAAGGACTATCTCTATGATGTGCTGCGAATGTACCACCAGACCATGGACGTGGCCGTGCTCGTGGGAGACCTGAAGCTGGTCATCAATGAACCCAGCCGTCTGCCTCTGTTTGATGCCATTCGGCCGCTGATCCCACTGAAGCACCAGGTGGAATATGATCAGCTGACCCCCCGGCGCTCCAGGAAGCTGAAGGAGGTGCGTCTGGACCGTCTGCACCCCGAAGGCCTCGGCCTGAGTGTGCGTGGTGGCCTGGAGTTTGGCTGTGGGCTCTTCATCTCCCACCTCATCAAAGGCGGTCAGGCAGACAGCGTCGGGCTCCAGGTAGGGGACGAGATC…
USH1G	124590	56.17	n-term	x	x			AACGACCAGTACCACCGGGCAGCCCGGGATGGCTACCTGGAGCTCCTCAAGGAGGCCACCCGAAAGGAGCTGAATGCCCCCGACGAGGATGGCATGACCCCCACTCTCTGGGCTGCCTACCATGGCAACCTCGAGTCGCTGCGTCTCATTGTGAGCCGCGGGGGTGACCCGGACAAGTGTGACATCTGGGGCAACACACCCCTGCATCTGGCAGCTTCCAATGGCCACTTGCACTGCCTGTCCTTCCTGGTGTCCTTCGGAGCCAACATCTGGTGCCTAGACAACGACTACCACACGCCGCTGGACATGGCTGCCATGAAGGGCCACATGGAATGCGTGCGCTACCTGGACTCCATCGCGGCCAAGCAGAGCAGCCTCAACCCCAAGCTGGTGGGTAAG…
USH1G	124590	506	c-term	x	x			ATGAACGACCAGTACCACCGGGCAGCCCGGGATGGCTACCTGGAGCTCCTCAAGGAGGCCACCCGAAAGGAGCTGAATGCCCCCGACGAGGATGGCATGACCCCCACTCTCTGGGCTGCCTACCATGGCAACCTCGAGTCGCTGCGTCTCATTGTGAGCCGCGGGGGTGACCCGGACAAGTGTGACATCTGGGGCAACACACCCCTGCATCTGGCAGCTTCCAATGGCCACTTGCACTGCCTGTCCTTCCTGGTGTCCTTCGGAGCCAACATCTGGTGCCTAGACAACGACTACCACACGCCGCTGGACATGGCTGCCATGAAGGGCCACATGGAATGCGTGCGCTACCTGGACTCCATCGCGGCCAAGCAGAGCAGCCTCAACCCCAAGCTGGTGGGT…
VANGL2	57216	311	n-term		x			ATGGACACCGAGTCCCAGTACTCGGGCTATTCCTACAAGTCGGGCCACTCCCGCAGCTCCCGCAAGCACAGGGACCGCCGGGACCGACACCGCTCTAAGAGTCGAGATGGGGGCCGAGGGGACAAGTCGGTGACAATCCAGGCTCCCGGGGAGCCCCTGCTGGACAATGAGTCCACACGAGGGGATGAGCGGGATGACAACTGGGGGGAAACGACGACAGTAGTAACGGGCACCTCAGAGCACAGCATCTCCCATGATGACCTCACACGCATCGCCAAGGACATGGAGGACAGTGTCCCTCTGGACTGCTCCCGTCACCTGGGTGTGGCAGCGGGGGCCACCCTGGCACTGCTGTCTTTCCTCACGCCTCTGGCCTTCCTGCTGCTGCCCCCACTGCTG…
VAV1	7409	673	n-term					ATTGTGCTACCACTGTACTCCAGACTGGACAAAAGATTCCTGTGCCTTAAGAACATTAGAACCTTCCTGTCCACCTGCTGTGAGAAGTTCGGCCTCAAGCGGAGCGAGCTCTTCGAAGCCTTTGACCTCTTCGATGTGCAGGATTTTGGCAAGGTCATCTACACCCTGTCTGCTCTGTCCTGGACCCCGATCGCCCAGAACAGGGGGATCATGCCCTTCCCCACCGAGGAGGAGAGTGTAGGTGATGAAGACATCTACAGTGGCCTGTCCGACCAGATCGACGACACGGTGGAGGAGGATGAGGACCTGTATGACTGCGTGGAGAATGAGGAGGCGGAAGGCGACGAGATCTATGAGGACCTCATGCGCTCGGAGCCCGTGTCCATGCCGCCCAAGATG…
VHL	7428	162.204	n-term	x	x			ATGCCCCGGAGGGCGGAGAACTGGGACGAGGCCGAGGTAGGCGCGGAGGAGGCAGGCGTCGAAGAGTACGGCCCTGAAGAAGACGGCGGGGAGGAGTCGGGCGCCGAGGAGTCCGGCCCGGAAGAGTCCGGCCCGGAGGAACTGGGCGCCGAGGAGGAGATGGAGGCCGGGCGGCCGCGGCCCGTGCTGCGCTCGGTGAACTCGCGCGAGCCCTCCCAGGTCATCTTCTGCAATCGCAGTCCGCGCGTCGTGCTGCCCGTATGGCTCAACTTCGACGGCGAGCCGCAGCCCTACCCAACGCTGCCGCCTGGCACGGGCCGCCGCATCCACAGCTACCGAGTGTATACTCTGAAAGAGCGATGCCTCCAGGTTGTCCGGAGCCTAGTCAAGCCTGAGAAT…
VHL	7428	274	n-term	x	x			ATGCCCCGGAGGGCGGAGAACTGGGACGAGGCCGAGGTAGGCGCGGAGGAGGCAGGCGTCGAAGAGTACGGCCCTGAAGAAGACGGCGGGGAGGAGTCGGGCGCCGAGGAGTCCGGCCCGGAAGAGTCCGGCCCGGAGGAACTGGGCGCCGAGGAGGAGATGGAGGCCGGGCGGCCGCGGCCCGTGCTGCGCTCGGTGAACTCGCGCGAGCCCTCCCAGGTCATCTTCTGCAATCGCAGTCCGCGCGTCGTGCTGCCCGTATGGCTCAACTTCGACGGCGAGCCGCAGCCCTACCCAACGCTGCCGCCTGGCACGGGCCGCCGCATCCACAGCTACCGAGGTCACCTTTGGCTCTTCAGAGATGCAGGGACACACGATGGGCTTCTGGTTAACCAAACT…
VIM	7431	448	n-term					ATGTCCACCAGGTCCGTGTCCTCGTCCTCCTACCGCAGGATGTTCGGCGGCCCGGGCACCGCGAGCCGGCCGAGCTCCAGCCGGAGCTACGTGACTACGTCCACCCGCACCTACAGCCTGGGCAGCGCGCTGCGCCCCAGCACCAGCCGCAGCCTCTACGCCTCGTCCCCGGGCGGCGTGTATGCCACGCGCTCCTCTGCCGTGCGCCTGCGGAGCAGCGTGCCCGGGGTGCGGCTCCTGCAGGACTCGGTGGACTTCTCGCTGGCCGACGCCATCAACACCGAGTTCAAGAACACCCGCACCAACGAGAAGGTGGAGCTGCAGGAGCTGAATGACCGCTTCGCCAACTACATCGACAAGGTGCGCTTCCTGGAGCAGCAGAATAAGATCCTGCTGGCC…
WDR19	57728	613,622,624	c-term	x		x	6	ATGAAGCGTATTTTCTCACTGCTAGAAAAGACTTGGCTTGGCGCACCAATACAGTTTGCCTGGCAAAAAACATCAGGAAACTACCTTGCAGTAACAGGAGCTGATTATATTGTGAAAATCTTTGATCGCCATGGTCAAAAAAGAAGTGAAATTAACTTACCTGGTAACTGTGTTGCCATGGATTGGGATAAAGATGGAGATGTCCTAGCAGTGATTGCTGAGAAATCTAGCTGCATTTATCTTTGGGATGCCAACACAAATAAGACCAGCCAGTTAGACAATGGCATGAGGGATCAAATGTCTTTCCTTCTTTGGTCAAAAGTTGGAAGTTTCCTGGCTGTTGGAACTGTTAAAGGAAATTTGCTTATTTATAATCATCAGACATCTCGAAAGATTCCT…
WDR26	80232	141.159	n-term					CAAGAGTCAGGATGTCGTTTAGAACATCCTTCTGCTACCAAATTCCGAAATCATGTCATGGAAGGAGACTGGGATAAGGCAGAAAATGACCTGAATGAACTAAAGCCTTTAGTGCATTCTCCTCATGCTATTGTGGTAAGAGGCGCACTTGAAATCTCTCAAACGTTGTTGGGAATAATTGTGAGGATGAAGTTTTTGCTGCTGCAGCAGAAGTACCTAGAATACCTGGAGGATGGCAAGGTCCTGGAGGCACTTCAAGTTCTACGCTGTGAATTGACGCCGCTGAAATACAATACAGAGCGCATTCATGTTCTTAGTGGGTATCTGATGTGTAGCCATGCAGAAGACCTACGTGCAAAAGCAGAATGGGAAGGCAAAGGGACAGCTTCCCGATCTAAA…
WDR34	89891	183.703	n-term	x		x		ATGGCAACCCGCGCGCAGCCGGGGCCACTCAGCCAGGCGGGAAGCGCTGGTGTTGCGGCGCTGGCGACAGTCGGGGTTGCGAGCGGCCCGGGGCCGGGGCGGCCAGGGCCGCTGCAGGACGAGACCCTGGGTGTGGCGTCCGTGCCCTCGCAGTGGAGGGCCGTCCAGGGCATCCGCGGGGAGACGAAAAGTTGCCAGACGGCCAGCATTGCCACTGCCAGTGCATCCGCCCAGGCCAGGAATCATGTGGACGCCCAGGTGCAGACGGAGGCCCCCGTGCCTGTCAGCGTGCAGCCCCCGTCCCAGTACGACATACCCAGGCTTGCAGCCTTTCTTCGGAGAGTGGAGGCCATGGTCATCCGAGAGCTGAACAAGAATTGGCAGAGCCACGCGTTTGAT…
WDR35	57539	167,584,609	n-term	x	x	x	6	ATGTTCTTCTACCTGAGCAAGAAAATTTCCATTCCCAATAACGTGAAGCTGCAGTGTGTATCCTGGAACAAGGAACAAGGGTTCATAGCATGCGGTGGTGAAGATGGATTACTGAAAGTTTTGAAATTAGAGACGCAGACAGATGATGCAAAATTGAGGGGCCTTGCAGCCCCCAGTAACCTTTCTATGAATCAGACTCTTGAAGGTCATAGTGGTTCTGTTCAAGTTGTAACATGGAATGAGCAGTATCAGAAGTTGACTACCAGTGATGAAAACGGGCTTATCATTGTGTGGATGTTATATAAAGGCTCTTGGATTGAGGAGATGATCAACAATCGAAATAAATCAGTTGTTCGCAGTATGAGCTGGAATGCTGACGGACAGAAGATCTGCATTGTA…
WDR47	22911	207	n-term					ATGACGGCTGAAGAAACAGTGAATGTAAAAGAGGTTGAAATCATTAAGCTAATTTTGGACTTCCTGAATTCAAAGAAGCTTCACATTAGTATGCTGGCCCTGGAGAAGGAAAGTGGAGTCATAAATGGCCTGTTTTCAGATGATATGCTTTTCCTGAGGCAGCTAATACTTGATGGTCAATGGGATGAAGTTCTTCAGTTCATTCAGCCTCTAGAATGTATGGAAAAATTTGACAAAAAAAGGTTTCGTTATATTATCCTGAAGCAGAAGTTTTTAGAAGCTTTATGTGTTAACAACGCGATGTCAGCAGAAGATGAGCCCCAGCATCTGGAATTTACCATGCAAGAAGCTGTGCAATGTTTACATGCTCTAGAAGAATACTGTCCTTCTAAAGATGAC…
WDR60	55112	342,369,411	n-term	x		x	4	ATGGAGCCCGGGAAGAGAAGAACCAAAGATGATACCTGGAAAGCAGATGACCTCAGAAAACATCTCTGGGCCATACAGTCAGGTGGTTCCAAGGAAGAAAGAAAGCACAGAGAGAAGAAGCTGCGTAAGGAGTCTGAGATGGACCTTCCTGAACATAAGGAGCCGAGGTGCAGGGATCCCGACCAGGATGCCAGGAGCAGAGACAGGGTGGCCGAAGTCCACACCGCTAAGGAGAGTCCTCGTGGGGAGAGGGACAGAGACAGACAGAGGGAGAGGAGAAGAGACGCAAAAGACCGGGAGAAAGAAAAGCTGAAGGAGAAACATCGAGAGGCAGAAAAGTCTCACAGCAGAGGAAAGGACAGGGAAAAAGAAAAAGACAGAAGGGCCCGGAAGGAAGAG…
WDR66	144406	343,370,408	n-term				4	ATGTCAGATGCAGCAGAAGCTCCCCGAGAAGCAACAGGAGAAAATGGAGAAACAGAAATGAAAGAAGAGGAGGAACCTAATCCAAATTATAAAGAAGTAGAAGATCCACAACAGGAATCAAAAGATGACACAATAGCATGGAGAGAGTCTCAGGAGGAGGAGAGGAAAACGGGCGAGGAGGAAGGGGAGGAGGAGGAGAAAGAGGAGGAGGGGAAGGAGGACAAAAAGATTGTCATGGAAGAAACTGAGGAAAAGGCTGGAGAAGTCCAAGAGAAGGAGGCTTCAGGAATACAGGAAGAAACCACAGTAGAGCCCCAAGAAGTCACAGCGTCCATGATCCGTTTGGAGACACAGATTACTGATTCCCAGTCAATCACATCAGGAATTTTCCCAAAAACC…
XPNPEP3	63929	212.733	n-term	x				ATGCCTTGGCTGCTCTCAGCCCCCAAGCTGGTTCCCGCTGTAGCAAACGTCCGCGGCCTCTCAGGATGTATGTTGTGTTCACAGCGAAGGTACTCCCTTCAGCCTGTCCCAGAAAGGAGGATTCCAAACCGATACTTAGGCCAGCCCAGCCCCTTTACACACCCACACCTCCTCAGACCAGGGGAGGTAACTCCAGGACTATCTCAGGTGGAATATGCACTTCGCAGACACAAACTAATGTCTCTGATCCAGAAGGAAGCTCAAGGGCAGAGTGGGACAGACCAGACAGTGGTTGTGCTCTCCAACCCTACATACTACATGAGCAACGATATTCCCTATACTTTCCACCAAGACAACAATTTCCTGTACCTATGTGGATTCCAAGAGCCTGATAGCATT…
YPEL5	51646	85.143	n-term					GGCAGAATTTTCCTTGATCATATCGGTGGTACCCGTCTGTTTTCTTGTGCAAACTGTGATACGATCCTGACCAACCGCTCAGAACTCATCTCCACTCGTTTCACAGGCGCCACTGGCAGAGCATTTCTTTTTAACAAGGTAGTTAACCTGCAGTACAGTGAAGTTCAAGATCGGGTCATGCTCACTGGCCGCCACATGGTTCGAGATGTGAGCTGCAAAAACTGCAATAGCAAACTGGGATGGATCTATGAGTTTGCCACTGAAGACAGCCAGCGATATAAGGAAGGCCGCGTGATCCTGGAACGTGCTCTAGTTCGAGAGAGTGAGGGCTTTGAGGAGCATGTACCATCTGATAACTCT
YWHAE	7531	338,365,403	n-term				4	ATGGATGATCGAGAGGATCTGGTGTACCAGGCGAAGCTGGCCGAGCAGGCTGAGCGATACGACGAAATGGTGGAGTCAATGAAGAAAGTAGCAGGGATGGATGTGGAGCTGACAGTTGAAGAAAGAAACCTCCTATCTGTTGCATATAAGAATGTGATTGGAGCTAGAAGAGCCTCCTGGAGAATAATCAGCAGCATTGAACAGAAAGAAGAAAACAAGGGAGGAGAAGACAAGCTAAAAATGATTCGGGAATATCGGCAAATGGTTGAGACTGAGCTAAAGTTAATCTGTTGTGACATTCTGGATGTACTGGACAAACACCTCATTCCAGCAGCTAACACTGGCGAGTCCAAGGTTTTCTATTATAAAATGAAAGGGGACTACCACAGGTATCTGGCA…
ZMYND10	51364	654	n-term	x				ATGGGAGACCTGGAACTGCTGCTGCCCGGGGAAGCTGAAGTGCTGGTGCGGGGTCTGCGCAGCTTCCCGCTACGCGAGATGGGCTCCGAAGGGTGGAACCAGCAGCATGAGAACCTGGAGAAGCTGAACATGCAAGCCATCCTCGATGCCACAGTCAGCCAGGGCGAGCCCATTCAGGAGCTGCTGGTCACCCATGGGAAGGTCCCAACACTGGTGGAGGAGCTGATCGCAGTGGAGATGTGGAAGCAGAAGGTGTTCCCTGTGTTCTGCAGGGTGGAGGACTTCAAGCCCCAGAACACCTTCCCCATCTACATGGTGGTGCACCACGAGGCCTCCATCATCAACCTCTTGGAGACAGTGTTCTTCCACAAGGAGGTGTGTGAGTCAGCAGAAGACACT…
ZMYND12	84217	340,373,409	n-term				4	ATGAATGTGATCTACCCACTGGCAGTCCCCAAGGGGCGCAGACTCTGCTGTGAGGTGTGCGAAGCCCCAGCCGAGCGGGTGTGCGCGGCCTGCACAGTCACTTATTACTGTGGCGTGGTACATCAGAAGGCTGACTGGGACAGCATCCATGAGAAAATATGTCAGCTCTTGATTCCACTGCGCACTTCCATGCCCTTCTACAATTCAGAGGAAGAACGGCAGCATGGCCTGCAGCAGCTGCAGCAGCGGCAGAAGTATTTGATTGAATTCTGCTACACCATAGCCCAGAAATACCTCTTTGAAGGGAAACACGAAGATGCTGTACCAGCAGCTTTGCAGTCCCTTCGCTTCCGTGTGAAGCTGTATGGCCTGAGCTCCGTAGAGCTTGTGCCTGCTTAC…
