# Supplementary material for: An organelle-specific protein landscape identifies novel diseases and molecular mechanisms
Source: Nat Commun. 2016 May 13;7:11491. doi: 10.1038/ncomms11491 (PMC4869170; doi:10.1038/ncomms11491)
Supplement: Supplementary Data 2 — TAP-MS purifications from HEK293T cells for 217 N- or C-terminally SF - tagged proteins in 644 experiments. List of individual protein identifications. All bait-prey pairs are provided, regardless of whether the pair satisfied thresholds for sequence coverage. [file ncomms11491-s3.xlsx]

## Sheet: tap_purifications
1_Symbol	1_UniProt	EntrezGene	2_Symbol	2_UniProt	2_EntrezGene	2_protein_peptidecount	2_protein_sequencecoverage	tap_experimentid
AHI1	Q8N157	54806	ACACA	Q13085	31	14	0.07	201
AHI1	Q8N157	54806	ACACA	Q13085	31	9	0.0431	732
AHI1	Q8N157	54806	ACACA	Q13085	31	3	0.0132	872
AHI1	Q8N157	54806	ACACA	Q13085	31	8	0.035	922
AHI1	Q8N157	54806	ACACA	Q13085	31	4	0.0234	927
AHI1	Q8N157	54806	ACACA	Q13085	31	5	0.0311	934
AHI1	Q8N157	54806	ACTB	P60709	60	4	0.1	201
AHI1	Q8N157	54806	ACTB	P60709	60	5	0.149	732
AHI1	Q8N157	54806	ACTB	P60709	60	10	0.291	872
AHI1	Q8N157	54806	ACTB	P60709	60	3	0.0907	898
AHI1	Q8N157	54806	ACTB	P60709	60	2	0.0453	917
AHI1	Q8N157	54806	ACTB	P60709	60	3	0.088	922
AHI1	Q8N157	54806	ACTB	P60709	60	3	0.0987	927
AHI1	Q8N157	54806	ACTB	P60709	60	4	0.117	934
AHI1	Q8N157	54806	AHI1	Q8N157	54806	58	0.4	201
AHI1	Q8N157	54806	AHI1	Q8N157	54806	53	0.401	732
AHI1	Q8N157	54806	AHI1	Q8N157	54806	73	0.639	872
AHI1	Q8N157	54806	AHI1	Q8N157	54806	88	0.721	898
AHI1	Q8N157	54806	AHI1	Q8N157	54806	38	0.35	917
AHI1	Q8N157	54806	AHI1	Q8N157	54806	80	0.667	922
AHI1	Q8N157	54806	AHI1	Q8N157	54806	81	0.704	927
AHI1	Q8N157	54806	AHI1	Q8N157	54806	97	0.744	934
AHI1	Q8N157	54806	AHSG	P02765	197	2	0.0518	927
AHI1	Q8N157	54806	AIFM1	O95831	9131	19	0.38	201
AHI1	Q8N157	54806	AIFM1	O95831	9131	11	0.233	732
AHI1	Q8N157	54806	AIFM1	O95831	9131	3	0.0653	872
AHI1	Q8N157	54806	AIFM1	O95831	9131	13	0.289	898
AHI1	Q8N157	54806	AIFM1	O95831	9131	19	0.336	922
AHI1	Q8N157	54806	AIFM1	O95831	9131	6	0.135	927
AHI1	Q8N157	54806	AIFM1	O95831	9131	7	0.142	934
AHI1	Q8N157	54806	AKAP8L	Q9ULX6	26993	3	0.0635	922
AHI1	Q8N157	54806	ALB	P02768	213	16	0.258	732
AHI1	Q8N157	54806	ALB	P02768	213	7	0.105	872
AHI1	Q8N157	54806	ALB	P02768	213	2	0.0263	898
AHI1	Q8N157	54806	ALB	P02768	213	5	0.0722	917
AHI1	Q8N157	54806	ALB	P02768	213	6	0.0821	922
AHI1	Q8N157	54806	ALB	P02768	213	5	0.0788	927
AHI1	Q8N157	54806	ALB	P02768	213	7	0.102	934
AHI1	Q8N157	54806	ALDOA	P04075	226	2	0.0687	934
AHI1	Q8N157	54806	ANXA1	P04083	301	2	0.078	934
AHI1	Q8N157	54806	ANXA2	P07355	302	5	0.171	872
AHI1	Q8N157	54806	ANXA2	P07355	302	3	0.0885	927
AHI1	Q8N157	54806	ANXA2	P07355	302	5	0.147	934
AHI1	Q8N157	54806	ATP1A1	P05023	476	2	0.0235	922
AHI1	Q8N157	54806	ATP5A1	P25705	498	4	0.0796	872
AHI1	Q8N157	54806	ATP5A1	P25705	498	3	0.0579	922
AHI1	Q8N157	54806	ATP5B	P06576	506	3	0.0737	872
AHI1	Q8N157	54806	AZGP1	P25311	563	2	0.057	732
AHI1	Q8N157	54806	BAG2	O95816	9532	4	0.204	898
AHI1	Q8N157	54806	BAG2	O95816	9532	5	0.227	922
AHI1	Q8N157	54806	BAG5	Q9UL15	9529	3	0.0872	898
AHI1	Q8N157	54806	BAG5	Q9UL15	9529	3	0.0783	922
AHI1	Q8N157	54806	BLMH	Q13867	642	3	0.0791	872
AHI1	Q8N157	54806	C1orf204	Q5VU13	284677	6	0.208	872
AHI1	Q8N157	54806	CAD	P27708	790	3	0.017	201
AHI1	Q8N157	54806	CAD	P27708	790	4	0.0216	898
AHI1	Q8N157	54806	CAD	P27708	790	12	0.0602	922
AHI1	Q8N157	54806	CAD	P27708	790	2	0.0184	927
AHI1	Q8N157	54806	CAD	P27708	790	2	0.0184	934
AHI1	Q8N157	54806	CAMK2B	Q13554	816	3	0.0571	898
AHI1	Q8N157	54806	CAMK2D	Q13557	817	5	0.122	922
AHI1	Q8N157	54806	CAMK2G	Q13555	818	3	0.0699	922
AHI1	Q8N157	54806	CASP14	P31944	23581	3	0.149	872
AHI1	Q8N157	54806	CASP14	P31944	23581	6	0.248	934
AHI1	Q8N157	54806	CCT2	P78371	10576	20	0.47	201
AHI1	Q8N157	54806	CCT2	P78371	10576	5	0.105	732
AHI1	Q8N157	54806	CCT2	P78371	10576	2	0.0486	872
AHI1	Q8N157	54806	CCT2	P78371	10576	8	0.198	898
AHI1	Q8N157	54806	CCT2	P78371	10576	5	0.133	922
AHI1	Q8N157	54806	CCT2	P78371	10576	2	0.043	927
AHI1	Q8N157	54806	CCT3	P49368	7203	14	0.31	201
AHI1	Q8N157	54806	CCT3	P49368	7203	6	0.11	732
AHI1	Q8N157	54806	CCT3	P49368	7203	2	0.0385	872
AHI1	Q8N157	54806	CCT3	P49368	7203	10	0.211	898
AHI1	Q8N157	54806	CCT3	P49368	7203	5	0.0991	922
AHI1	Q8N157	54806	CCT3	P49368	7203	2	0.0349	934
AHI1	Q8N157	54806	CCT4	P50991	10575	14	0.34	201
AHI1	Q8N157	54806	CCT4	P50991	10575	9	0.165	732
AHI1	Q8N157	54806	CCT4	P50991	10575	2	0.0501	872
AHI1	Q8N157	54806	CCT4	P50991	10575	12	0.295	898
AHI1	Q8N157	54806	CCT4	P50991	10575	8	0.223	922
AHI1	Q8N157	54806	CCT4	P50991	10575	2	0.0408	934
AHI1	Q8N157	54806	CCT5	P48643	22948	17	0.39	201
AHI1	Q8N157	54806	CCT5	P48643	22948	7	0.111	732
AHI1	Q8N157	54806	CCT5	P48643	22948	2	0.037	872
AHI1	Q8N157	54806	CCT5	P48643	22948	5	0.113	898
AHI1	Q8N157	54806	CCT5	P48643	22948	6	0.118	922
AHI1	Q8N157	54806	CCT5	P48643	22948	4	0.111	927
AHI1	Q8N157	54806	CCT6A	P40227	908	12	0.32	201
AHI1	Q8N157	54806	CCT6A	P40227	908	6	0.105	732
AHI1	Q8N157	54806	CCT6A	P40227	908	4	0.0885	872
AHI1	Q8N157	54806	CCT6A	P40227	908	12	0.313	898
AHI1	Q8N157	54806	CCT6A	P40227	908	12	0.286	922
AHI1	Q8N157	54806	CCT7	Q99832	10574	15	0.36	201
AHI1	Q8N157	54806	CCT7	Q99832	10574	3	0.0571	732
AHI1	Q8N157	54806	CCT7	Q99832	10574	8	0.221	898
AHI1	Q8N157	54806	CCT7	Q99832	10574	12	0.258	922
AHI1	Q8N157	54806	CCT7	Q99832	10574	3	0.0939	927
AHI1	Q8N157	54806	CCT8	P50990	10694	23	0.48	201
AHI1	Q8N157	54806	CCT8	P50990	10694	11	0.217	732
AHI1	Q8N157	54806	CCT8	P50990	10694	10	0.204	872
AHI1	Q8N157	54806	CCT8	P50990	10694	11	0.219	898
AHI1	Q8N157	54806	CCT8	P50990	10694	12	0.25	922
AHI1	Q8N157	54806	CCT8	P50990	10694	4	0.0821	927
AHI1	Q8N157	54806	CCT8	P50990	10694	4	0.0858	934
AHI1	Q8N157	54806	CDSN	Q15517	1041	2	0.051	872
AHI1	Q8N157	54806	CHCHD4	Q8N4Q1	131474	2	0.296	922
AHI1	Q8N157	54806	CPVL	Q9H3G5	54504	3	0.0693	898
AHI1	Q8N157	54806	CPVL	Q9H3G5	54504	2	0.0525	922
AHI1	Q8N157	54806	CPVL	Q9H3G5	54504	3	0.0756	927
AHI1	Q8N157	54806	CPVL	Q9H3G5	54504	4	0.0924	934
AHI1	Q8N157	54806	CSTA	P01040	1475	4	0.592	732
AHI1	Q8N157	54806	CSTA	P01040	1475	2	0.306	872
AHI1	Q8N157	54806	CSTA	P01040	1475	3	0.276	898
AHI1	Q8N157	54806	CSTA	P01040	1475	2	0.306	934
AHI1	Q8N157	54806	CTSD	P07339	1509	3	0.0874	872
AHI1	Q8N157	54806	DCAF8	Q5TAQ9	50717	3	0.0653	922
AHI1	Q8N157	54806	DCD	P81605	117159	7	0.445	732
AHI1	Q8N157	54806	DCD	P81605	117159	3	0.264	872
AHI1	Q8N157	54806	DCD	P81605	117159	3	0.273	917
AHI1	Q8N157	54806	DCD	P81605	117159	3	0.264	927
AHI1	Q8N157	54806	DCD	P81605	117159	2	0.2	934
AHI1	Q8N157	54806	DDB1	Q16531	1642	2	0.017	201
AHI1	Q8N157	54806	DDB1	Q16531	1642	6	0.0605	922
AHI1	Q8N157	54806	DLST	P36957	1743	2	0.0508	872
AHI1	Q8N157	54806	DNAJA1	P31689	3301	2	0.091	201
AHI1	Q8N157	54806	DNAJA1	P31689	3301	3	0.0932	872
AHI1	Q8N157	54806	DNAJA1	P31689	3301	8	0.335	898
AHI1	Q8N157	54806	DNAJA1	P31689	3301	14	0.408	922
AHI1	Q8N157	54806	DNAJA1	P31689	3301	3	0.123	927
AHI1	Q8N157	54806	DNAJA2	O60884	10294	3	0.13	201
AHI1	Q8N157	54806	DNAJA2	O60884	10294	4	0.0898	872
AHI1	Q8N157	54806	DNAJA2	O60884	10294	9	0.364	898
AHI1	Q8N157	54806	DNAJA2	O60884	10294	7	0.231	922
AHI1	Q8N157	54806	DNAJA2	O60884	10294	5	0.153	927
AHI1	Q8N157	54806	DNAJB11	Q9UBS4	51726	2	0.067	922
AHI1	Q8N157	54806	DSC1	Q08554	1823	2	0.0324	732
AHI1	Q8N157	54806	DSC1	Q08554	1823	2	0.0268	872
AHI1	Q8N157	54806	DSC1	Q08554	1823	2	0.0291	898
AHI1	Q8N157	54806	DSC1	Q08554	1823	5	0.0761	934
AHI1	Q8N157	54806	DSG1	Q02413	1828	4	0.0486	732
AHI1	Q8N157	54806	DSG1	Q02413	1828	6	0.0801	872
AHI1	Q8N157	54806	DSG1	Q02413	1828	4	0.0591	898
AHI1	Q8N157	54806	DSG1	Q02413	1828	5	0.0639	927
AHI1	Q8N157	54806	DSG1	Q02413	1828	7	0.112	934
AHI1	Q8N157	54806	DSG4	Q86SJ6	147409	2	0.026	872
AHI1	Q8N157	54806	DSP	P15924	1832	13	0.046	732
AHI1	Q8N157	54806	DSP	P15924	1832	24	0.0871	872
AHI1	Q8N157	54806	DSP	P15924	1832	6	0.0233	898
AHI1	Q8N157	54806	DSP	P15924	1832	4	0.0139	927
AHI1	Q8N157	54806	DSP	P15924	1832	18	0.0651	934
AHI1	Q8N157	54806	DUSP14	O95147	11072	2	0.111	872
AHI1	Q8N157	54806	EEF1A1	P68104	1915	3	0.1	201
AHI1	Q8N157	54806	EEF1A1	P68104	1915	5	0.11	732
AHI1	Q8N157	54806	EEF1A1	P68104	1915	5	0.113	872
AHI1	Q8N157	54806	EEF1A1	P68104	1915	8	0.227	898
AHI1	Q8N157	54806	EEF1A1	P68104	1915	8	0.255	922
AHI1	Q8N157	54806	EEF1A1	P68104	1915	5	0.113	927
AHI1	Q8N157	54806	EEF1A1	P68104	1915	7	0.182	934
AHI1	Q8N157	54806	ENO1	P06733	2023	6	0.168	872
AHI1	Q8N157	54806	FABP5	Q01469	2171	2	0.133	732
AHI1	Q8N157	54806	FABP5	Q01469	2171	3	0.215	872
AHI1	Q8N157	54806	FABP5	Q01469	2171	2	0.148	898
AHI1	Q8N157	54806	FABP5	Q01469	2171	2	0.17	934
AHI1	Q8N157	54806	FASN	P49327	2194	5	0.022	201
AHI1	Q8N157	54806	FASN	P49327	2194	2	0.00876	922
AHI1	Q8N157	54806	FLG	P20930	2312	3	0.00369	732
AHI1	Q8N157	54806	FLG	P20930	2312	2	0.00394	934
AHI1	Q8N157	54806	FLG2	Q5D862	388698	2	0.00962	732
AHI1	Q8N157	54806	FLG2	Q5D862	388698	4	0.0159	872
AHI1	Q8N157	54806	FLG2	Q5D862	388698	4	0.0251	898
AHI1	Q8N157	54806	FLG2	Q5D862	388698	6	0.0368	927
AHI1	Q8N157	54806	FLG2	Q5D862	388698	7	0.0389	934
AHI1	Q8N157	54806	GAPDH	P04406	2597	2	0.0866	732
AHI1	Q8N157	54806	GAPDH	P04406	2597	7	0.248	872
AHI1	Q8N157	54806	GAPDH	P04406	2597	4	0.17	898
AHI1	Q8N157	54806	GAPDH	P04406	2597	4	0.158	934
AHI1	Q8N157	54806	GLUD1	P00367	2746	4	0.0717	922
AHI1	Q8N157	54806	HBA1	P69905	3039	2	0.169	872
AHI1	Q8N157	54806	HBB	P68871	3043	4	0.347	872
AHI1	Q8N157	54806	HEPHL1	Q6MZM0	341208	2	0.0164	872
AHI1	Q8N157	54806	HIST1H1D	P16402	3007	2	0.0905	872
AHI1	Q8N157	54806	HIST1H2BK	O60814	85236	5	0.421	872
AHI1	Q8N157	54806	HIST1H3A	P68431	8350	2	0.118	872
AHI1	Q8N157	54806	HIST4H4	P62805	121504	4	0.388	872
AHI1	Q8N157	54806	HIST4H4	P62805	121504	2	0.175	934
AHI1	Q8N157	54806	HNRNPK	P61978	3190	2	0.0562	927
AHI1	Q8N157	54806	HRNR	Q86YZ3	388697	4	0.0253	732
AHI1	Q8N157	54806	HRNR	Q86YZ3	388697	6	0.0407	872
AHI1	Q8N157	54806	HRNR	Q86YZ3	388697	5	0.0372	898
AHI1	Q8N157	54806	HRNR	Q86YZ3	388697	3	0.0214	922
AHI1	Q8N157	54806	HRNR	Q86YZ3	388697	4	0.0312	927
AHI1	Q8N157	54806	HRNR	Q86YZ3	388697	11	0.0737	934
AHI1	Q8N157	54806	HSP90AA1	P07900	3320	2	0.098	201
AHI1	Q8N157	54806	HSP90AA1	P07900	3320	10	0.176	872
AHI1	Q8N157	54806	HSP90AA1	P07900	3320	11	0.169	898
AHI1	Q8N157	54806	HSP90AA1	P07900	3320	6	0.176	922
AHI1	Q8N157	54806	HSP90AA1	P07900	3320	11	0.184	927
AHI1	Q8N157	54806	HSP90AA1	P07900	3320	3	0.0902	934
AHI1	Q8N157	54806	HSP90AB1	P08238	3326	9	0.13	201
AHI1	Q8N157	54806	HSP90AB1	P08238	3326	6	0.215	872
AHI1	Q8N157	54806	HSP90AB1	P08238	3326	10	0.24	898
AHI1	Q8N157	54806	HSP90AB1	P08238	3326	17	0.264	922
AHI1	Q8N157	54806	HSP90AB1	P08238	3326	7	0.24	927
AHI1	Q8N157	54806	HSP90AB1	P08238	3326	9	0.144	934
AHI1	Q8N157	54806	HSPA1A	P08107	3303	29	0.63	201
AHI1	Q8N157	54806	HSPA1A	P0DMV8	3303	32	0.613	732
AHI1	Q8N157	54806	HSPA1A	P0DMV9	3303	32	0.613	732
AHI1	Q8N157	54806	HSPA1A	P0DMV8	3303	21	0.495	872
AHI1	Q8N157	54806	HSPA1A	P0DMV9	3303	21	0.495	872
AHI1	Q8N157	54806	HSPA1A	P0DMV8	3303	27	0.598	898
AHI1	Q8N157	54806	HSPA1A	P0DMV9	3303	27	0.598	898
AHI1	Q8N157	54806	HSPA1A	P0DMV8	3303	7	0.15	917
AHI1	Q8N157	54806	HSPA1A	P0DMV9	3303	7	0.15	917
AHI1	Q8N157	54806	HSPA1A	P0DMV8	3303	29	0.626	922
AHI1	Q8N157	54806	HSPA1A	P0DMV9	3303	29	0.626	922
AHI1	Q8N157	54806	HSPA1A	P0DMV8	3303	29	0.573	927
AHI1	Q8N157	54806	HSPA1A	P0DMV9	3303	29	0.573	927
AHI1	Q8N157	54806	HSPA1A	P0DMV8	3303	23	0.557	934
AHI1	Q8N157	54806	HSPA1A	P0DMV9	3303	23	0.557	934
AHI1	Q8N157	54806	HSPA4	P34932	3308	17	0.26	201
AHI1	Q8N157	54806	HSPA4	P34932	3308	3	0.0452	732
AHI1	Q8N157	54806	HSPA4	P34932	3308	3	0.0488	898
AHI1	Q8N157	54806	HSPA4	P34932	3308	8	0.151	922
AHI1	Q8N157	54806	HSPA4L	O95757	22824	5	0.11	201
AHI1	Q8N157	54806	HSPA4L	O95757	22824	2	0.0644	922
AHI1	Q8N157	54806	HSPA5	P11021	3309	21	0.44	201
AHI1	Q8N157	54806	HSPA5	P11021	3309	12	0.286	732
AHI1	Q8N157	54806	HSPA5	P11021	3309	9	0.232	872
AHI1	Q8N157	54806	HSPA5	P11021	3309	10	0.275	898
AHI1	Q8N157	54806	HSPA5	P11021	3309	11	0.266	922
AHI1	Q8N157	54806	HSPA5	P11021	3309	11	0.291	927
AHI1	Q8N157	54806	HSPA5	P11021	3309	9	0.254	934
AHI1	Q8N157	54806	HSPA8	P11142	3312	34	0.6	201
AHI1	Q8N157	54806	HSPA8	P11142	3312	26	0.498	732
AHI1	Q8N157	54806	HSPA8	P11142	3312	27	0.485	872
AHI1	Q8N157	54806	HSPA8	P11142	3312	34	0.556	898
AHI1	Q8N157	54806	HSPA8	P11142	3312	8	0.139	917
AHI1	Q8N157	54806	HSPA8	P11142	3312	36	0.577	922
AHI1	Q8N157	54806	HSPA8	P11142	3312	26	0.602	927
AHI1	Q8N157	54806	HSPA8	P11142	3312	27	0.512	934
AHI1	Q8N157	54806	HSPA9	P38646	3313	14	0.26	201
AHI1	Q8N157	54806	HSPA9	P38646	3313	9	0.166	732
AHI1	Q8N157	54806	HSPA9	P38646	3313	7	0.127	872
AHI1	Q8N157	54806	HSPA9	P38646	3313	11	0.216	898
AHI1	Q8N157	54806	HSPA9	P38646	3313	18	0.358	922
AHI1	Q8N157	54806	HSPA9	P38646	3313	12	0.243	927
AHI1	Q8N157	54806	HSPA9	P38646	3313	12	0.242	934
AHI1	Q8N157	54806	HSPB1	P04792	3315	4	0.229	922
AHI1	Q8N157	54806	HSPD1	P10809	3329	4	0.0942	872
AHI1	Q8N157	54806	HSPD1	P10809	3329	2	0.0436	922
AHI1	Q8N157	54806	HSPH1	Q92598	10808	8	0.13	201
AHI1	Q8N157	54806	HSPH1	Q92598	10808	2	0.0268	732
AHI1	Q8N157	54806	HSPH1	Q92598	10808	5	0.0793	898
AHI1	Q8N157	54806	HSPH1	Q92598	10808	6	0.0851	922
AHI1	Q8N157	54806	HSPH1	Q92598	10808	3	0.0431	927
AHI1	Q8N157	54806	IGHA1	P01876	3493	2	0.051	917
AHI1	Q8N157	54806	IGHG1	P01857	3500	2	0.079	201
AHI1	Q8N157	54806	IGKC	P01834	3514	2	0.349	934
AHI1	Q8N157	54806	IGLC2	P0CG05	3538	2	0.236	872
AHI1	Q8N157	54806	IQGAP2	Q13576	10788	3	0.0222	922
AHI1	Q8N157	54806	IRS4	O14654	8471	4	0.0358	898
AHI1	Q8N157	54806	IRS4	O14654	8471	14	0.134	922
AHI1	Q8N157	54806	IRS4	O14654	8471	4	0.0438	927
AHI1	Q8N157	54806	IRS4	O14654	8471	4	0.0422	934
AHI1	Q8N157	54806	JUP	P14923	3728	6	0.0805	732
AHI1	Q8N157	54806	JUP	P14923	3728	12	0.195	872
AHI1	Q8N157	54806	JUP	P14923	3728	5	0.0859	898
AHI1	Q8N157	54806	JUP	P14923	3728	2	0.0255	927
AHI1	Q8N157	54806	JUP	P14923	3728	7	0.113	934
AHI1	Q8N157	54806	KEAP1	Q14145	9817	2	0.0353	922
AHI1	Q8N157	54806	KIF11	P52732	3832	3	0.036	927
AHI1	Q8N157	54806	KIF11	P52732	3832	2	0.0237	934
AHI1	Q8N157	54806	KPRP	Q5T749	448834	8	0.183	872
AHI1	Q8N157	54806	KPRP	Q5T749	448834	4	0.0967	898
AHI1	Q8N157	54806	KPRP	Q5T749	448834	3	0.0812	927
AHI1	Q8N157	54806	KPRP	Q5T749	448834	7	0.192	934
AHI1	Q8N157	54806	KRT1	P04264	3848	37	0.514	732
AHI1	Q8N157	54806	KRT1	P04264	3848	37	0.525	872
AHI1	Q8N157	54806	KRT1	P04264	3848	39	0.602	898
AHI1	Q8N157	54806	KRT1	P04264	3848	25	0.352	917
AHI1	Q8N157	54806	KRT1	P04264	3848	29	0.483	922
AHI1	Q8N157	54806	KRT1	P04264	3848	35	0.505	927
AHI1	Q8N157	54806	KRT1	P04264	3848	46	0.579	934
AHI1	Q8N157	54806	KRT10	P13645	3858	32	0.628	732
AHI1	Q8N157	54806	KRT10	P13645	3858	33	0.591	872
AHI1	Q8N157	54806	KRT10	P13645	3858	36	0.627	898
AHI1	Q8N157	54806	KRT10	P13645	3858	23	0.426	917
AHI1	Q8N157	54806	KRT10	P13645	3858	21	0.399	922
AHI1	Q8N157	54806	KRT10	P13645	3858	31	0.603	927
AHI1	Q8N157	54806	KRT10	P13645	3858	39	0.635	934
AHI1	Q8N157	54806	KRT13	P13646	3860	2	0.142	898
AHI1	Q8N157	54806	KRT13	P13646	3860	3	0.157	917
AHI1	Q8N157	54806	KRT13	P13646	3860	8	0.279	922
AHI1	Q8N157	54806	KRT13	P13646	3860	9	0.317	927
AHI1	Q8N157	54806	KRT13	P13646	3860	13	0.391	934
AHI1	Q8N157	54806	KRT14	P02533	3861	22	0.544	732
AHI1	Q8N157	54806	KRT14	P02533	3861	20	0.551	872
AHI1	Q8N157	54806	KRT14	P02533	3861	12	0.515	898
AHI1	Q8N157	54806	KRT14	P02533	3861	11	0.309	917
AHI1	Q8N157	54806	KRT14	P02533	3861	12	0.337	922
AHI1	Q8N157	54806	KRT14	P02533	3861	14	0.451	927
AHI1	Q8N157	54806	KRT14	P02533	3861	21	0.534	934
AHI1	Q8N157	54806	KRT16	P08779	3868	12	0.484	732
AHI1	Q8N157	54806	KRT16	P08779	3868	10	0.503	872
AHI1	Q8N157	54806	KRT16	P08779	3868	20	0.503	898
AHI1	Q8N157	54806	KRT16	P08779	3868	3	0.233	917
AHI1	Q8N157	54806	KRT16	P08779	3868	4	0.283	927
AHI1	Q8N157	54806	KRT16	P08779	3868	11	0.503	934
AHI1	Q8N157	54806	KRT17	Q04695	3872	4	0.299	732
AHI1	Q8N157	54806	KRT17	Q04695	3872	6	0.303	872
AHI1	Q8N157	54806	KRT17	Q04695	3872	6	0.35	898
AHI1	Q8N157	54806	KRT17	Q04695	3872	3	0.213	927
AHI1	Q8N157	54806	KRT17	Q04695	3872	8	0.375	934
AHI1	Q8N157	54806	KRT19	P08727	3880	3	0.23	872
AHI1	Q8N157	54806	KRT2	P35908	3849	23	0.645	732
AHI1	Q8N157	54806	KRT2	P35908	3849	34	0.631	872
AHI1	Q8N157	54806	KRT2	P35908	3849	37	0.772	898
AHI1	Q8N157	54806	KRT2	P35908	3849	27	0.565	917
AHI1	Q8N157	54806	KRT2	P35908	3849	18	0.394	922
AHI1	Q8N157	54806	KRT2	P35908	3849	33	0.69	927
AHI1	Q8N157	54806	KRT2	P35908	3849	44	0.822	934
AHI1	Q8N157	54806	KRT3	P12035	3850	2	0.102	917
AHI1	Q8N157	54806	KRT3	P12035	3850	2	0.11	927
AHI1	Q8N157	54806	KRT31	Q15323	3881	6	0.613	872
AHI1	Q8N157	54806	KRT32	Q14532	3882	11	0.417	872
AHI1	Q8N157	54806	KRT33A	O76009	3883	33	0.792	872
AHI1	Q8N157	54806	KRT33B	Q14525	3884	10	0.705	872
AHI1	Q8N157	54806	KRT35	Q92764	3886	17	0.501	872
AHI1	Q8N157	54806	KRT38	O76015	8687	11	0.314	872
AHI1	Q8N157	54806	KRT39	Q6A163	390792	9	0.214	872
AHI1	Q8N157	54806	KRT4	P19013	3851	4	0.139	898
AHI1	Q8N157	54806	KRT4	P19013	3851	2	0.0918	917
AHI1	Q8N157	54806	KRT4	P19013	3851	14	0.33	922
AHI1	Q8N157	54806	KRT4	P19013	3851	3	0.122	927
AHI1	Q8N157	54806	KRT4	P19013	3851	18	0.419	934
AHI1	Q8N157	54806	KRT5	P13647	3852	14	0.437	732
AHI1	Q8N157	54806	KRT5	P13647	3852	19	0.444	872
AHI1	Q8N157	54806	KRT5	P13647	3852	15	0.429	898
AHI1	Q8N157	54806	KRT5	P13647	3852	12	0.253	917
AHI1	Q8N157	54806	KRT5	P13647	3852	13	0.295	922
AHI1	Q8N157	54806	KRT5	P13647	3852	18	0.397	927
AHI1	Q8N157	54806	KRT5	P13647	3852	26	0.546	934
AHI1	Q8N157	54806	KRT6A	P02538	3853	25	0.465	732
AHI1	Q8N157	54806	KRT6A	P02538	3853	13	0.454	872
AHI1	Q8N157	54806	KRT6A	P02538	3853	7	0.285	917
AHI1	Q8N157	54806	KRT6A	P02538	3853	4	0.248	922
AHI1	Q8N157	54806	KRT6A	P02538	3853	10	0.365	927
AHI1	Q8N157	54806	KRT6A	P02538	3853	14	0.482	934
AHI1	Q8N157	54806	KRT6B	P04259	3854	2	0.449	732
AHI1	Q8N157	54806	KRT6B	P04259	3854	3	0.466	872
AHI1	Q8N157	54806	KRT6B	P04259	3854	2	0.496	934
AHI1	Q8N157	54806	KRT6C	P48668	286887	12	0.349	898
AHI1	Q8N157	54806	KRT6C	P48668	286887	2	0.482	934
AHI1	Q8N157	54806	KRT73	Q86Y46	319101	2	0.0759	927
AHI1	Q8N157	54806	KRT77	Q7Z794	374454	2	0.083	732
AHI1	Q8N157	54806	KRT77	Q7Z794	374454	5	0.135	872
AHI1	Q8N157	54806	KRT77	Q7Z794	374454	2	0.0796	917
AHI1	Q8N157	54806	KRT77	Q7Z794	374454	4	0.121	927
AHI1	Q8N157	54806	KRT77	Q7Z794	374454	8	0.173	934
AHI1	Q8N157	54806	KRT78	Q8N1N4	196374	2	0.0692	732
AHI1	Q8N157	54806	KRT78	Q8N1N4	196374	2	0.0942	898
AHI1	Q8N157	54806	KRT78	Q8N1N4	196374	2	0.0865	927
AHI1	Q8N157	54806	KRT78	Q8N1N4	196374	3	0.123	934
AHI1	Q8N157	54806	KRT8	P05787	3856	9	0.286	872
AHI1	Q8N157	54806	KRT80	Q6KB66	144501	2	0.0819	934
AHI1	Q8N157	54806	KRT81	Q14533	3887	2	0.58	872
AHI1	Q8N157	54806	KRT82	Q9NSB4	3888	13	0.333	872
AHI1	Q8N157	54806	KRT83	P78385	3889	5	0.592	872
AHI1	Q8N157	54806	KRT85	P78386	3891	47	0.767	872
AHI1	Q8N157	54806	KRT86	O43790	3892	25	0.757	872
AHI1	Q8N157	54806	KRT9	P35527	3857	33	0.668	732
AHI1	Q8N157	54806	KRT9	P35527	3857	25	0.488	872
AHI1	Q8N157	54806	KRT9	P35527	3857	28	0.74	898
AHI1	Q8N157	54806	KRT9	P35527	3857	18	0.366	917
AHI1	Q8N157	54806	KRT9	P35527	3857	24	0.53	922
AHI1	Q8N157	54806	KRT9	P35527	3857	31	0.663	927
AHI1	Q8N157	54806	KRT9	P35527	3857	38	0.713	934
AHI1	Q8N157	54806	KRTAP11-1	Q8IUC1	337880	2	0.153	872
AHI1	Q8N157	54806	KRTAP19-5	Q3LI72	337972	2	0.528	872
AHI1	Q8N157	54806	KRTAP3-1	Q9BYR8	83896	2	0.245	872
AHI1	Q8N157	54806	KRTAP4-3	Q9BYR4	85290	2	0.128	872
AHI1	Q8N157	54806	KRTAP9-9	Q9BYP9	81870	2	0.208	872
AHI1	Q8N157	54806	LDHA	P00338	3939	2	0.0633	872
AHI1	Q8N157	54806	LDHB	P07195	3945	2	0.0778	872
AHI1	Q8N157	54806	LGALS3	P17931	3958	2	0.072	872
AHI1	Q8N157	54806	LGALS7	P47929	3963	2	0.184	732
AHI1	Q8N157	54806	LGALS7	P47929	3963	2	0.184	927
AHI1	Q8N157	54806	LGALS7	P47929	3963	2	0.184	934
AHI1	Q8N157	54806	LMNA	P02545	4000	2	0.0286	872
AHI1	Q8N157	54806	LOC100653049	O76011	100653049	10	0.589	872
AHI1	Q8N157	54806	LRRC15	Q8TF66	131578	3	0.0448	872
AHI1	Q8N157	54806	MAGED1	Q9Y5V3	9500	2	0.0283	922
AHI1	Q8N157	54806	NCL	P19338	4691	2	0.027	201
AHI1	Q8N157	54806	NCL	P19338	4691	4	0.0648	872
AHI1	Q8N157	54806	NCL	P19338	4691	3	0.0521	922
AHI1	Q8N157	54806	NCL	P19338	4691	3	0.0451	927
AHI1	Q8N157	54806	NCL	P19338	4691	7	0.0944	934
AHI1	Q8N157	54806	NDUFA4	O00483	4697	2	0.272	898
AHI1	Q8N157	54806	NDUFA4	O00483	4697	2	0.222	922
AHI1	Q8N157	54806	NUDC	Q9Y266	10726	5	0.163	898
AHI1	Q8N157	54806	NUDC	Q9Y266	10726	11	0.329	922
AHI1	Q8N157	54806	NUDC	Q9Y266	10726	9	0.317	927
AHI1	Q8N157	54806	NUDC	Q9Y266	10726	2	0.0604	934
AHI1	Q8N157	54806	NUMA1	Q14980	4926	2	0.00662	732
AHI1	Q8N157	54806	PCCA	P05165	5095	3	0.0563	872
AHI1	Q8N157	54806	PCCB	P05166	5096	7	0.167	872
AHI1	Q8N157	54806	PDZRN3	Q9UPQ7	23024	2	0.0225	927
AHI1	Q8N157	54806	PFN1	P07737	5216	2	0.186	872
AHI1	Q8N157	54806	PHGDH	O43175	26227	2	0.0507	922
AHI1	Q8N157	54806	PIP	P12273	5304	3	0.288	872
AHI1	Q8N157	54806	PIP	P12273	5304	2	0.205	934
AHI1	Q8N157	54806	PKM	P14618	5315	2	0.0377	934
AHI1	Q8N157	54806	PKP1	Q13835	5317	6	0.091	872
AHI1	Q8N157	54806	PPP2CA	P67775	5515	11	0.463	732
AHI1	Q8N157	54806	PPP2CA	P67775	5515	9	0.417	898
AHI1	Q8N157	54806	PPP2CA	P67775	5515	8	0.372	922
AHI1	Q8N157	54806	PPP2CB	P62714	5516	14	0.63	201
AHI1	Q8N157	54806	PPP2R1A	P30153	5518	30	0.56	201
AHI1	Q8N157	54806	PPP2R1A	P30153	5518	20	0.414	732
AHI1	Q8N157	54806	PPP2R1A	P30153	5518	15	0.36	898
AHI1	Q8N157	54806	PPP2R1A	P30153	5518	13	0.261	922
AHI1	Q8N157	54806	PPP2R1A	P30153	5518	5	0.0951	927
AHI1	Q8N157	54806	PPP2R1A	P30153	5518	2	0.034	934
AHI1	Q8N157	54806	PPP2R1B	P30154	5519	2	0.18	201
AHI1	Q8N157	54806	PPP2R2A	P63151	5520	26	0.57	201
AHI1	Q8N157	54806	PPP2R2A	P63151	5520	19	0.465	732
AHI1	Q8N157	54806	PPP2R2A	P63151	5520	11	0.331	898
AHI1	Q8N157	54806	PPP2R2A	P63151	5520	12	0.356	922
AHI1	Q8N157	54806	PPP2R2A	P63151	5520	5	0.159	927
AHI1	Q8N157	54806	PPP2R2A	P63151	5520	2	0.094	934
AHI1	Q8N157	54806	PPP2R2D	Q66LE6	55844	4	0.31	201
AHI1	Q8N157	54806	PRDX1	Q06830	5052	4	0.196	872
AHI1	Q8N157	54806	PRDX1	Q06830	5052	3	0.131	934
AHI1	Q8N157	54806	PRDX2	P32119	7001	2	0.106	927
AHI1	Q8N157	54806	PRDX2	P32119	7001	3	0.136	934
AHI1	Q8N157	54806	PRDX4	Q13162	10549	3	0.107	927
AHI1	Q8N157	54806	PRDX4	Q13162	10549	2	0.118	934
AHI1	Q8N157	54806	PRDX6	P30041	9588	2	0.0714	872
AHI1	Q8N157	54806	PRKDC	P78527	5591	2	0.00436	922
AHI1	Q8N157	54806	PRMT5	O14744	10419	4	0.075	201
AHI1	Q8N157	54806	PRMT5	O14744	10419	4	0.0722	732
AHI1	Q8N157	54806	PRMT5	O14744	10419	6	0.108	872
AHI1	Q8N157	54806	PRMT5	O14744	10419	10	0.215	898
AHI1	Q8N157	54806	PRMT5	O14744	10419	2	0.0251	917
AHI1	Q8N157	54806	PRMT5	O14744	10419	10	0.199	922
AHI1	Q8N157	54806	PRMT5	O14744	10419	25	0.556	927
AHI1	Q8N157	54806	PRMT5	O14744	10419	21	0.444	934
AHI1	Q8N157	54806	PSMA7	O14818	5688	2	0.0968	872
AHI1	Q8N157	54806	PSMA7	O14818	5688	2	0.105	934
AHI1	Q8N157	54806	PTGES3	Q15185	10728	2	0.13	201
AHI1	Q8N157	54806	RBM10	P98175	8241	2	0.0269	927
AHI1	Q8N157	54806	RPL13	P26373	6137	3	0.137	922
AHI1	Q8N157	54806	RPL13	P26373	6137	4	0.199	934
AHI1	Q8N157	54806	RPL13A	P40429	23521	2	0.113	934
AHI1	Q8N157	54806	RPL18	Q07020	6141	2	0.128	922
AHI1	Q8N157	54806	RPL18	Q07020	6141	2	0.128	927
AHI1	Q8N157	54806	RPL18	Q07020	6141	2	0.128	934
AHI1	Q8N157	54806	RPL23	P62829	9349	3	0.31	201
AHI1	Q8N157	54806	RPL23	P62829	9349	2	0.25	898
AHI1	Q8N157	54806	RPL24	P83731	6152	2	0.115	934
AHI1	Q8N157	54806	RPL26	P61254	6154	2	0.11	934
AHI1	Q8N157	54806	RPL27	P61353	6155	2	0.221	934
AHI1	Q8N157	54806	RPL28	P46779	6158	2	0.139	934
AHI1	Q8N157	54806	RPL3	P39023	6122	2	0.0372	922
AHI1	Q8N157	54806	RPL3	P39023	6122	4	0.0893	934
AHI1	Q8N157	54806	RPL31	P62899	6160	2	0.184	922
AHI1	Q8N157	54806	RPL35A	P18077	6165	2	0.145	934
AHI1	Q8N157	54806	RPL4	P36578	6124	2	0.0773	934
AHI1	Q8N157	54806	RPL7	P18124	6129	2	0.0766	922
AHI1	Q8N157	54806	RPL7A	P62424	6130	2	0.09	201
AHI1	Q8N157	54806	RPL7A	P62424	6130	2	0.0902	922
AHI1	Q8N157	54806	RPL7A	P62424	6130	2	0.0902	934
AHI1	Q8N157	54806	RPL8	P62917	6132	2	0.07	934
AHI1	Q8N157	54806	RPLP0	P05388	6175	2	0.104	934
AHI1	Q8N157	54806	RPS12	P25398	6206	2	0.13	201
AHI1	Q8N157	54806	RPS13	P62277	6207	3	0.199	934
AHI1	Q8N157	54806	RPS14	P62263	6208	2	0.159	927
AHI1	Q8N157	54806	RPS14	P62263	6208	2	0.159	934
AHI1	Q8N157	54806	RPS15A	P62244	6210	2	0.138	934
AHI1	Q8N157	54806	RPS3	P23396	6188	2	0.0905	934
AHI1	Q8N157	54806	RPS3A	P61247	6189	2	0.0758	934
AHI1	Q8N157	54806	RPS4X	P62701	6191	2	0.0837	934
AHI1	Q8N157	54806	RPS6	P62753	6194	3	0.12	934
AHI1	Q8N157	54806	RPS8	P62241	6202	2	0.0865	927
AHI1	Q8N157	54806	RPS8	P62241	6202	4	0.231	934
AHI1	Q8N157	54806	RPSA	P08865	3921	2	0.0847	872
AHI1	Q8N157	54806	RUVBL1	Q9Y265	8607	4	0.127	898
AHI1	Q8N157	54806	RUVBL1	Q9Y265	8607	10	0.289	922
AHI1	Q8N157	54806	RUVBL1	Q9Y265	8607	3	0.0789	927
AHI1	Q8N157	54806	RUVBL1	Q9Y265	8607	2	0.0548	934
AHI1	Q8N157	54806	RUVBL2	Q9Y230	10856	3	0.071	201
AHI1	Q8N157	54806	RUVBL2	Q9Y230	10856	2	0.0454	872
AHI1	Q8N157	54806	RUVBL2	Q9Y230	10856	3	0.0799	898
AHI1	Q8N157	54806	RUVBL2	Q9Y230	10856	10	0.251	922
AHI1	Q8N157	54806	RUVBL2	Q9Y230	10856	6	0.143	927
AHI1	Q8N157	54806	RUVBL2	Q9Y230	10856	5	0.13	934
AHI1	Q8N157	54806	S100A3	P33764	6274	4	0.267	872
AHI1	Q8N157	54806	S100A6	P06703	6277	2	0.167	872
AHI1	Q8N157	54806	S100A7	P31151	6278	2	0.228	872
AHI1	Q8N157	54806	S100A7	P31151	6278	2	0.228	934
AHI1	Q8N157	54806	S100A8	P05109	6279	2	0.204	732
AHI1	Q8N157	54806	S100A8	P05109	6279	2	0.237	872
AHI1	Q8N157	54806	S100A8	P05109	6279	2	0.194	927
AHI1	Q8N157	54806	S100A9	P06702	6280	3	0.246	732
AHI1	Q8N157	54806	S100A9	P06702	6280	2	0.175	872
AHI1	Q8N157	54806	SERPINB12	Q96P63	89777	3	0.0667	732
AHI1	Q8N157	54806	SERPINB12	Q96P63	89777	2	0.0444	934
AHI1	Q8N157	54806	SET	Q01105	6418	2	0.072	201
AHI1	Q8N157	54806	SET	Q01105	6418	2	0.0724	872
AHI1	Q8N157	54806	SLC25A5	P05141	292	8	0.27	201
AHI1	Q8N157	54806	SLC25A5	P05141	292	3	0.0973	872
AHI1	Q8N157	54806	SLC25A5	P05141	292	3	0.124	898
AHI1	Q8N157	54806	SLC25A5	P05141	292	3	0.104	922
AHI1	Q8N157	54806	SLC25A5	P05141	292	2	0.0671	934
AHI1	Q8N157	54806	SLC25A6	P12236	293	3	0.0772	732
AHI1	Q8N157	54806	SLC25A6	P12236	293	2	0.107	922
AHI1	Q8N157	54806	SPRR1A	P35321	6698	2	0.18	732
AHI1	Q8N157	54806	SPRR2A	P35326	6700	2	0.306	934
AHI1	Q8N157	54806	SPRR2E	P22531	6704	2	0.306	732
AHI1	Q8N157	54806	SPRR2G	Q9BYE4	6706	2	0.301	927
AHI1	Q8N157	54806	SSR4	P51571	6748	2	0.121	898
AHI1	Q8N157	54806	SSR4	P51571	6748	4	0.306	922
AHI1	Q8N157	54806	STUB1	Q9UNE7	10273	2	0.066	898
AHI1	Q8N157	54806	TCP1	P17987	6950	18	0.39	201
AHI1	Q8N157	54806	TCP1	P17987	6950	8	0.153	732
AHI1	Q8N157	54806	TCP1	P17987	6950	6	0.117	872
AHI1	Q8N157	54806	TCP1	P17987	6950	7	0.144	898
AHI1	Q8N157	54806	TCP1	P17987	6950	5	0.0989	922
AHI1	Q8N157	54806	TCP1	P17987	6950	3	0.0612	927
AHI1	Q8N157	54806	TCP1	P17987	6950	2	0.0396	934
AHI1	Q8N157	54806	TGM3	Q08188	7053	3	0.0361	732
AHI1	Q8N157	54806	TGM3	Q08188	7053	6	0.0851	872
AHI1	Q8N157	54806	TGM3	Q08188	7053	4	0.0548	934
AHI1	Q8N157	54806	TIMM50	Q3ZCQ8	92609	5	0.178	922
AHI1	Q8N157	54806	TUBA1A	Q71U36	7846	8	0.239	732
AHI1	Q8N157	54806	TUBA1B	P68363	10376	14	0.47	201
AHI1	Q8N157	54806	TUBA1B	P68363	10376	10	0.324	872
AHI1	Q8N157	54806	TUBA1B	P68363	10376	14	0.426	898
AHI1	Q8N157	54806	TUBA1B	P68363	10376	17	0.503	922
AHI1	Q8N157	54806	TUBA1B	P68363	10376	13	0.419	927
AHI1	Q8N157	54806	TUBA1B	P68363	10376	15	0.486	934
AHI1	Q8N157	54806	TUBA1C	Q9BQE3	84790	2	0.428	898
AHI1	Q8N157	54806	TUBA1C	Q9BQE3	84790	2	0.448	922
AHI1	Q8N157	54806	TUBB	P07437	203068	18	0.62	201
AHI1	Q8N157	54806	TUBB	P07437	203068	16	0.541	732
AHI1	Q8N157	54806	TUBB	P07437	203068	15	0.446	872
AHI1	Q8N157	54806	TUBB	P07437	203068	19	0.644	898
AHI1	Q8N157	54806	TUBB	P07437	203068	18	0.601	922
AHI1	Q8N157	54806	TUBB	P07437	203068	19	0.608	927
AHI1	Q8N157	54806	TUBB	P07437	203068	20	0.664	934
AHI1	Q8N157	54806	TUBB4B	P68371	10383	2	0.53	201
AHI1	Q8N157	54806	TUBB4B	P68371	10383	3	0.609	898
AHI1	Q8N157	54806	TUBB4B	P68371	10383	2	0.573	922
AHI1	Q8N157	54806	TUBB4B	P68371	10383	2	0.569	934
AHI1	Q8N157	54806	TXN	P10599	7295	2	0.21	898
AHI1	Q8N157	54806	UBA52	P62987	7311	2	0.17	201
AHI1	Q8N157	54806	UBB	P0CG47	7314	3	0.148	732
AHI1	Q8N157	54806	UBB	P0CG47	7314	3	0.148	898
AHI1	Q8N157	54806	UBB	P0CG47	7314	2	0.0786	922
AHI1	Q8N157	54806	UBB	P0CG47	7314	2	0.109	927
AHI1	Q8N157	54806	UBB	P0CG47	7314	2	0.109	934
AHI1	Q8N157	54806	USMG5	Q96IX5	84833	2	0.431	922
AHI1	Q8N157	54806	WDR77	Q9BQA1	79084	3	0.13	201
AHI1	Q8N157	54806	WDR77	Q9BQA1	79084	2	0.0877	732
AHI1	Q8N157	54806	WDR77	Q9BQA1	79084	5	0.24	872
AHI1	Q8N157	54806	WDR77	Q9BQA1	79084	5	0.287	898
AHI1	Q8N157	54806	WDR77	Q9BQA1	79084	3	0.132	922
AHI1	Q8N157	54806	WDR77	Q9BQA1	79084	6	0.246	927
AHI1	Q8N157	54806	WDR77	Q9BQA1	79084	7	0.281	934
AHI1	Q8N157	54806	YWHAB	P31946	7529	3	0.285	927
AHI1	Q8N157	54806	YWHAE	P62258	7531	9	0.396	872
AHI1	Q8N157	54806	YWHAE	P62258	7531	14	0.639	927
AHI1	Q8N157	54806	YWHAE	P62258	7531	10	0.475	934
AHI1	Q8N157	54806	YWHAG	P61981	7532	6	0.453	927
AHI1	Q8N157	54806	YWHAG	P61981	7532	4	0.279	934
AHI1	Q8N157	54806	YWHAH	Q04917	7533	4	0.309	927
AHI1	Q8N157	54806	YWHAQ	P27348	10971	3	0.347	927
AHI1	Q8N157	54806	YWHAQ	P27348	10971	2	0.241	934
AHI1	Q8N157	54806	YWHAZ	P63104	7534	5	0.38	927
AHI1	Q8N157	54806	YWHAZ	P63104	7534	2	0.204	934
AHI1	Q8N157	54806	ZG16B	Q96DA0	124220	2	0.12	934
AIPL1	Q9NZN9	23746	ACACA	Q13085	31	70	0.387	685
AIPL1	Q9NZN9	23746	ACTC1	P68032	70	4	0.13	685
AIPL1	Q9NZN9	23746	AIPL1	Q9NZN9	23746	30	0.729	685
AIPL1	Q9NZN9	23746	ATAD3B	Q5T9A4	83858	4	0.0941	685
AIPL1	Q9NZN9	23746	ATAD5	Q96QE3	79915	2	0.0157	685
AIPL1	Q9NZN9	23746	AVEN	Q9NQS1	57099	12	0.506	685
AIPL1	Q9NZN9	23746	BLM	P54132	641	4	0.06	685
AIPL1	Q9NZN9	23746	C17orf53	Q8N3J3	78995	2	0.0526	685
AIPL1	Q9NZN9	23746	C1QBP	Q07021	708	4	0.262	685
AIPL1	Q9NZN9	23746	CALCOCO1	Q9P1Z2	57658	12	0.221	685
AIPL1	Q9NZN9	23746	CALU	O43852	813	22	0.714	685
AIPL1	Q9NZN9	23746	CDC37	Q16543	11140	2	0.0794	685
AIPL1	Q9NZN9	23746	CEP350	Q5VT06	9857	16	0.0927	685
AIPL1	Q9NZN9	23746	CXorf57	Q6NSI4	55086	14	0.254	685
AIPL1	Q9NZN9	23746	DDB1	Q16531	1642	4	0.0491	685
AIPL1	Q9NZN9	23746	DMD	P11532	1756	2	0.00706	685
AIPL1	Q9NZN9	23746	EIF3I	Q13347	8668	3	0.228	685
AIPL1	Q9NZN9	23746	FASN	P49327	2194	13	0.0789	685
AIPL1	Q9NZN9	23746	FGFR1OP	O95684	11116	10	0.351	685
AIPL1	Q9NZN9	23746	FKBP15	Q5T1M5	23307	48	0.504	685
AIPL1	Q9NZN9	23746	FOCAD	Q5VW36	54914	26	0.197	685
AIPL1	Q9NZN9	23746	HNRNPH1	P31943	3187	3	0.0958	685
AIPL1	Q9NZN9	23746	HNRNPK	P61978	3190	5	0.188	685
AIPL1	Q9NZN9	23746	HRNR	Q86YZ3	388697	3	0.0196	685
AIPL1	Q9NZN9	23746	HSP90AA1	P07900	3320	22	0.567	685
AIPL1	Q9NZN9	23746	HSP90AB1	P08238	3326	41	0.604	685
AIPL1	Q9NZN9	23746	HSPA1A	P0DMV8	3303	30	0.652	685
AIPL1	Q9NZN9	23746	HSPA1A	P0DMV9	3303	30	0.652	685
AIPL1	Q9NZN9	23746	HSPA4	P34932	3308	31	0.543	685
AIPL1	Q9NZN9	23746	HSPA4L	O95757	22824	9	0.21	685
AIPL1	Q9NZN9	23746	HSPA5	P11021	3309	17	0.391	685
AIPL1	Q9NZN9	23746	HSPA8	P11142	3312	38	0.659	685
AIPL1	Q9NZN9	23746	HSPA9	P38646	3313	22	0.406	685
AIPL1	Q9NZN9	23746	HSPH1	Q92598	10808	11	0.176	685
AIPL1	Q9NZN9	23746	IRS4	O14654	8471	3	0.035	685
AIPL1	Q9NZN9	23746	KRT1	P04264	3848	30	0.457	685
AIPL1	Q9NZN9	23746	KRT10	P13645	3858	25	0.509	685
AIPL1	Q9NZN9	23746	KRT14	P02533	3861	6	0.197	685
AIPL1	Q9NZN9	23746	KRT2	P35908	3849	21	0.504	685
AIPL1	Q9NZN9	23746	KRT5	P13647	3852	7	0.181	685
AIPL1	Q9NZN9	23746	KRT6C	P48668	286887	2	0.16	685
AIPL1	Q9NZN9	23746	KRT9	P35527	3857	29	0.703	685
AIPL1	Q9NZN9	23746	MAPK1	P28482	5594	2	0.103	685
AIPL1	Q9NZN9	23746	MIOS	Q9NXC5	54468	17	0.277	685
AIPL1	Q9NZN9	23746	NADSYN1	Q6IA69	55191	20	0.404	685
AIPL1	Q9NZN9	23746	NONO	Q15233	4841	2	0.0361	685
AIPL1	Q9NZN9	23746	PATZ1	Q9HBE1	23598	6	0.0961	685
AIPL1	Q9NZN9	23746	PDE5A	O76074	8654	25	0.334	685
AIPL1	Q9NZN9	23746	PNMA2	Q9UL42	10687	12	0.615	685
AIPL1	Q9NZN9	23746	PPP2CB	P62714	5516	2	0.0939	685
AIPL1	Q9NZN9	23746	PPP2R1A	P30153	5518	5	0.1	685
AIPL1	Q9NZN9	23746	PPP2R3C	Q969Q6	55012	6	0.238	685
AIPL1	Q9NZN9	23746	PRMT5	O14744	10419	2	0.0785	685
AIPL1	Q9NZN9	23746	PTGES3	Q15185	10728	6	0.419	685
AIPL1	Q9NZN9	23746	RCN2	Q14257	5955	21	0.738	685
AIPL1	Q9NZN9	23746	RNF219	Q5W0B1	79596	4	0.062	685
AIPL1	Q9NZN9	23746	RPS6KB1	P23443	6198	3	0.107	685
AIPL1	Q9NZN9	23746	SDCCAG3	Q96C92	10807	4	0.152	685
AIPL1	Q9NZN9	23746	SEC13	P55735	6396	5	0.239	685
AIPL1	Q9NZN9	23746	SEC16A	O15027	9919	21	0.146	685
AIPL1	Q9NZN9	23746	SEH1L	Q96EE3	81929	8	0.358	685
AIPL1	Q9NZN9	23746	SLC25A3	Q00325	5250	3	0.0746	685
AIPL1	Q9NZN9	23746	SLC25A5	P05141	292	11	0.356	685
AIPL1	Q9NZN9	23746	SSSCA1	O60232	10534	6	0.482	685
AIPL1	Q9NZN9	23746	SUGT1	Q9Y2Z0	10910	2	0.0904	685
AIPL1	Q9NZN9	23746	SUPT5H	O00267	6829	2	0.0267	685
AIPL1	Q9NZN9	23746	TP53	P04637	7157	9	0.308	685
AIPL1	Q9NZN9	23746	TPP1	O14773	1200	9	0.279	685
AIPL1	Q9NZN9	23746	TRIM41	Q8WV44	90933	10	0.225	685
AIPL1	Q9NZN9	23746	TTC4	O95801	7268	3	0.101	685
AIPL1	Q9NZN9	23746	TUBA1B	P68363	10376	4	0.47	685
AIPL1	Q9NZN9	23746	TUBA1C	Q9BQE3	84790	10	0.359	685
AIPL1	Q9NZN9	23746	TUBB	P07437	203068	21	0.667	685
AIPL1	Q9NZN9	23746	TUBB4B	P68371	10383	3	0.604	685
AIPL1	Q9NZN9	23746	UBB	P0CG47	7314	4	0.188	685
AIPL1	Q9NZN9	23746	UBR5	O95071	51366	36	0.202	685
AIPL1	Q9NZN9	23746	USP11	P51784	8237	15	0.226	685
AIPL1	Q9NZN9	23746	WASF1	Q92558	8936	4	0.0894	685
AIPL1	Q9NZN9	23746	WDR24	Q96S15	84219	3	0.0533	685
AIPL1	Q9NZN9	23746	WDR59	Q6PJI9	79726	3	0.0441	685
ANKS3	Q6ZW76	124401	ACACA	Q13085	31	13	0.07	519
ANKS3	Q6ZW76	124401	ACTB	P60709	60	6	0.23	519
ANKS3	Q6ZW76	124401	AHSA1	O95433	10598	2	0.071	519
ANKS3	Q6ZW76	124401	AIFM1	O95831	9131	27	0.49	519
ANKS3	Q6ZW76	124401	AKAP8L	Q9ULX6	26993	10	0.23	519
ANKS3	Q6ZW76	124401	ANKS3	Q6ZW76	124401	50	0.71	519
ANKS3	Q6ZW76	124401	ANKS6	Q68DC2	203286	21	0.31	519
ANKS3	Q6ZW76	124401	AP2A2	O94973	161	4	0.05	519
ANKS3	Q6ZW76	124401	AP2B1	P63010	163	6	0.055	519
ANKS3	Q6ZW76	124401	AP2M1	Q96CW1	1173	7	0.14	519
ANKS3	Q6ZW76	124401	AP3M1	Q9Y2T2	26985	4	0.14	519
ANKS3	Q6ZW76	124401	ARRB2	P32121	409	6	0.17	519
ANKS3	Q6ZW76	124401	ASPH	Q12797	444	3	0.049	519
ANKS3	Q6ZW76	124401	ATP1A1	P05023	476	7	0.069	519
ANKS3	Q6ZW76	124401	ATP5A1	P25705	498	3	0.074	519
ANKS3	Q6ZW76	124401	BAG2	O95816	9532	6	0.25	519
ANKS3	Q6ZW76	124401	BBX	Q8WY36	56987	2	0.029	519
ANKS3	Q6ZW76	124401	BICC1	Q9H694	80114	2	0.017	519
ANKS3	Q6ZW76	124401	C1orf35	Q9BU76	79169	6	0.23	519
ANKS3	Q6ZW76	124401	CAD	P27708	790	8	0.044	519
ANKS3	Q6ZW76	124401	CCAR2	Q8N163	57805	25	0.33	519
ANKS3	Q6ZW76	124401	CCT2	P78371	10576	14	0.35	519
ANKS3	Q6ZW76	124401	CCT3	P49368	7203	11	0.22	519
ANKS3	Q6ZW76	124401	CCT4	P50991	10575	12	0.23	519
ANKS3	Q6ZW76	124401	CCT5	P48643	22948	11	0.17	519
ANKS3	Q6ZW76	124401	CCT6A	P40227	908	10	0.19	519
ANKS3	Q6ZW76	124401	CCT7	Q99832	10574	8	0.15	519
ANKS3	Q6ZW76	124401	CCT8	P50990	10694	13	0.27	519
ANKS3	Q6ZW76	124401	CDC42	P60953	998	2	0.13	519
ANKS3	Q6ZW76	124401	CEP170	Q5SW79	9859	8	0.055	519
ANKS3	Q6ZW76	124401	CEP290	O15078	80184	3	0.0097	519
ANKS3	Q6ZW76	124401	CHCHD4	Q8N4Q1	131474	3	0.36	519
ANKS3	Q6ZW76	124401	CISD3	P0C7P0	284106	2	0.1	519
ANKS3	Q6ZW76	124401	CSNK2A1	P68400	1457	18	0.51	519
ANKS3	Q6ZW76	124401	CSNK2A2	P19784	1459	12	0.54	519
ANKS3	Q6ZW76	124401	CSNK2B	P67870	1460	9	0.5	519
ANKS3	Q6ZW76	124401	DDB1	Q16531	1642	13	0.11	519
ANKS3	Q6ZW76	124401	DDX1	Q92499	1653	2	0.05	519
ANKS3	Q6ZW76	124401	DNAJA1	P31689	3301	21	0.66	519
ANKS3	Q6ZW76	124401	DNAJA2	O60884	10294	15	0.4	519
ANKS3	Q6ZW76	124401	DNAJA3	Q96EY1	9093	9	0.25	519
ANKS3	Q6ZW76	124401	DNAJB11	Q9UBS4	51726	4	0.098	519
ANKS3	Q6ZW76	124401	DNAJB6	O75190	10049	5	0.14	519
ANKS3	Q6ZW76	124401	DNAJC10	Q8IXB1	54431	25	0.35	519
ANKS3	Q6ZW76	124401	DNAJC7	Q99615	7266	29	0.51	519
ANKS3	Q6ZW76	124401	EEF1A1	P68104	1915	13	0.41	519
ANKS3	Q6ZW76	124401	EEF2	P13639	1938	4	0.048	519
ANKS3	Q6ZW76	124401	ESYT2	A0FGR8	57488	3	0.037	519
ANKS3	Q6ZW76	124401	FKBP8	Q14318	23770	3	0.097	519
ANKS3	Q6ZW76	124401	FTSJ1	Q9UET6	24140	2	0.1	519
ANKS3	Q6ZW76	124401	GGT7	Q9UJ14	2686	5	0.086	519
ANKS3	Q6ZW76	124401	GRK6	P43250	2870	3	0.083	519
ANKS3	Q6ZW76	124401	HK2	P52789	3099	9	0.11	519
ANKS3	Q6ZW76	124401	HNRNPH1	P31943	3187	2	0.053	519
ANKS3	Q6ZW76	124401	HSP90AA1	P07900	3320	21	0.52	519
ANKS3	Q6ZW76	124401	HSP90AB1	P08238	3326	32	0.44	519
ANKS3	Q6ZW76	124401	HSPA1A	P0DMV8	3303	41	0.74	519
ANKS3	Q6ZW76	124401	HSPA1A	P0DMV9	3303	41	0.74	519
ANKS3	Q6ZW76	124401	HSPA1L	P34931	3305	2	0.33	519
ANKS3	Q6ZW76	124401	HSPA4	P34932	3308	25	0.37	519
ANKS3	Q6ZW76	124401	HSPA4L	O95757	22824	4	0.098	519
ANKS3	Q6ZW76	124401	HSPA5	P11021	3309	24	0.53	519
ANKS3	Q6ZW76	124401	HSPA8	P11142	3312	46	0.65	519
ANKS3	Q6ZW76	124401	HSPA9	P38646	3313	24	0.46	519
ANKS3	Q6ZW76	124401	HSPD1	P10809	3329	2	0.037	519
ANKS3	Q6ZW76	124401	HSPH1	Q92598	10808	24	0.35	519
ANKS3	Q6ZW76	124401	IKBKAP	O95163	8518	4	0.029	519
ANKS3	Q6ZW76	124401	IQGAP1	P46940	8826	17	0.13	519
ANKS3	Q6ZW76	124401	IRS4	O14654	8471	49	0.53	519
ANKS3	Q6ZW76	124401	JPH1	Q9HDC5	56704	9	0.17	519
ANKS3	Q6ZW76	124401	KRT1	P04264	3848	28	0.44	519
ANKS3	Q6ZW76	124401	KRT10	P13645	3858	22	0.41	519
ANKS3	Q6ZW76	124401	KRT14	P02533	3861	15	0.41	519
ANKS3	Q6ZW76	124401	KRT2	P35908	3849	18	0.35	519
ANKS3	Q6ZW76	124401	KRT5	P13647	3852	6	0.24	519
ANKS3	Q6ZW76	124401	KRT6A	P02538	3853	10	0.3	519
ANKS3	Q6ZW76	124401	KRT9	P35527	3857	21	0.43	519
ANKS3	Q6ZW76	124401	LARGE	O95461	9215	2	0.036	519
ANKS3	Q6ZW76	124401	LRGUK	Q96M69	136332	2	0.015	519
ANKS3	Q6ZW76	124401	LRRC47	Q8N1G4	57470	2	0.05	519
ANKS3	Q6ZW76	124401	LRRC59	Q96AG4	55379	3	0.15	519
ANKS3	Q6ZW76	124401	LUC7L2	Q9Y383	51631	14	0.38	519
ANKS3	Q6ZW76	124401	MAD2L1	Q13257	4085	6	0.32	519
ANKS3	Q6ZW76	124401	MAP6	Q96JE9	4135	2	0.025	519
ANKS3	Q6ZW76	124401	MAP7	Q14244	9053	3	0.032	519
ANKS3	Q6ZW76	124401	MAP7D1	Q3KQU3	55700	6	0.077	519
ANKS3	Q6ZW76	124401	MAP7D3	Q8IWC1	79649	5	0.065	519
ANKS3	Q6ZW76	124401	MRPS16	Q9Y3D3	51021	3	0.28	519
ANKS3	Q6ZW76	124401	MRPS17	Q9Y2R5	51373	4	0.52	519
ANKS3	Q6ZW76	124401	MRPS18B	Q9Y676	28973	6	0.35	519
ANKS3	Q6ZW76	124401	MRPS22	P82650	56945	11	0.26	519
ANKS3	Q6ZW76	124401	MRPS25	P82663	64432	6	0.52	519
ANKS3	Q6ZW76	124401	MRPS26	Q9BYN8	64949	11	0.38	519
ANKS3	Q6ZW76	124401	MRPS27	Q92552	23107	8	0.19	519
ANKS3	Q6ZW76	124401	MRPS34	P82930	65993	4	0.19	519
ANKS3	Q6ZW76	124401	MRPS6	P82932	64968	4	0.31	519
ANKS3	Q6ZW76	124401	MTR	Q99707	4548	2	0.019	519
ANKS3	Q6ZW76	124401	MYL6	P60660	4637	2	0.16	519
ANKS3	Q6ZW76	124401	NDUFA4	O00483	4697	4	0.47	519
ANKS3	Q6ZW76	124401	NFKBIL1	Q9UBC1	4795	2	0.047	519
ANKS3	Q6ZW76	124401	NFXL1	Q6ZNB6	152518	3	0.049	519
ANKS3	Q6ZW76	124401	NIN	Q8N4C6	51199	2	0.01	519
ANKS3	Q6ZW76	124401	NME2	P22392	4831	4	0.26	519
ANKS3	Q6ZW76	124401	OBSL1	O75147	23363	2	0.017	519
ANKS3	Q6ZW76	124401	PARP1	P09874	142	4	0.051	519
ANKS3	Q6ZW76	124401	PATZ1	Q9HBE1	23598	3	0.052	519
ANKS3	Q6ZW76	124401	PDCD2	Q16342	5134	5	0.18	519
ANKS3	Q6ZW76	124401	PDCD2L	Q9BRP1	84306	5	0.2	519
ANKS3	Q6ZW76	124401	PGAM5	Q96HS1	192111	2	0.059	519
ANKS3	Q6ZW76	124401	PHC2	Q8IXK0	1912	4	0.047	519
ANKS3	Q6ZW76	124401	PHF6	Q8IWS0	84295	4	0.11	519
ANKS3	Q6ZW76	124401	PIP4K2A	P48426	5305	6	0.16	519
ANKS3	Q6ZW76	124401	PIP4K2B	P78356	8396	3	0.14	519
ANKS3	Q6ZW76	124401	PIP4K2C	Q8TBX8	79837	8	0.21	519
ANKS3	Q6ZW76	124401	PIP5K1A	Q99755	8394	2	0.052	519
ANKS3	Q6ZW76	124401	PLD1	Q13393	5337	7	0.061	519
ANKS3	Q6ZW76	124401	PLEKHG4	Q58EX7	25894	4	0.049	519
ANKS3	Q6ZW76	124401	PLOD1	Q02809	5351	2	0.032	519
ANKS3	Q6ZW76	124401	POLD1	P28340	5424	2	0.024	519
ANKS3	Q6ZW76	124401	POLRMT	O00411	5442	4	0.041	519
ANKS3	Q6ZW76	124401	PPIA	P62937	5478	2	0.11	519
ANKS3	Q6ZW76	124401	PPP2R1A	P30153	5518	2	0.051	519
ANKS3	Q6ZW76	124401	PRDX1	Q06830	5052	2	0.09	519
ANKS3	Q6ZW76	124401	PRMT5	O14744	10419	7	0.13	519
ANKS3	Q6ZW76	124401	PTGES3	Q15185	10728	2	0.19	519
ANKS3	Q6ZW76	124401	RBM26	Q5T8P6	64062	2	0.013	519
ANKS3	Q6ZW76	124401	RBM39	Q14498	9584	13	0.28	519
ANKS3	Q6ZW76	124401	RCN2	Q14257	5955	10	0.34	519
ANKS3	Q6ZW76	124401	RNGTT	O60942	8732	6	0.1	519
ANKS3	Q6ZW76	124401	RPL10	P27635	6134	4	0.14	519
ANKS3	Q6ZW76	124401	RPL10A	P62906	4736	2	0.11	519
ANKS3	Q6ZW76	124401	RPL11	P62913	6135	3	0.16	519
ANKS3	Q6ZW76	124401	RPL22	P35268	6146	2	0.19	519
ANKS3	Q6ZW76	124401	RPL23	P62829	9349	7	0.48	519
ANKS3	Q6ZW76	124401	RPL24	P83731	6152	4	0.19	519
ANKS3	Q6ZW76	124401	RPL38	P63173	6169	4	0.5	519
ANKS3	Q6ZW76	124401	RPS11	P62280	6205	3	0.14	519
ANKS3	Q6ZW76	124401	RPS15A	P62244	6210	3	0.2	519
ANKS3	Q6ZW76	124401	RPS16	P62249	6217	4	0.25	519
ANKS3	Q6ZW76	124401	RPS2	P15880	6187	9	0.25	519
ANKS3	Q6ZW76	124401	RPS23	P62266	6228	2	0.11	519
ANKS3	Q6ZW76	124401	RPS25	P62851	6230	2	0.14	519
ANKS3	Q6ZW76	124401	RPS27	P42677	6232	3	0.38	519
ANKS3	Q6ZW76	124401	RPS3	P23396	6188	3	0.14	519
ANKS3	Q6ZW76	124401	RPS3A	P61247	6189	2	0.064	519
ANKS3	Q6ZW76	124401	RPS4X	P62701	6191	4	0.14	519
ANKS3	Q6ZW76	124401	RPS7	P62081	6201	2	0.1	519
ANKS3	Q6ZW76	124401	RUVBL1	Q9Y265	8607	3	0.075	519
ANKS3	Q6ZW76	124401	SCO2	O43819	9997	6	0.25	519
ANKS3	Q6ZW76	124401	SDF4	Q9BRK5	51150	5	0.18	519
ANKS3	Q6ZW76	124401	SEC61B	P60468	10952	3	0.38	519
ANKS3	Q6ZW76	124401	SLC25A3	Q00325	5250	6	0.13	519
ANKS3	Q6ZW76	124401	SLC25A5	P05141	292	12	0.37	519
ANKS3	Q6ZW76	124401	SLC25A6	P12236	293	2	0.29	519
ANKS3	Q6ZW76	124401	SRP14	P37108	6727	5	0.31	519
ANKS3	Q6ZW76	124401	SRP9	P49458	6726	4	0.45	519
ANKS3	Q6ZW76	124401	SSR1	P43307	6745	3	0.087	519
ANKS3	Q6ZW76	124401	SSR4	P51571	6748	3	0.18	519
ANKS3	Q6ZW76	124401	STUB1	Q9UNE7	10273	17	0.57	519
ANKS3	Q6ZW76	124401	SUCLA2	Q9P2R7	8803	3	0.069	519
ANKS3	Q6ZW76	124401	TBL2	Q9Y4P3	26608	3	0.067	519
ANKS3	Q6ZW76	124401	TCP1	P17987	6950	13	0.23	519
ANKS3	Q6ZW76	124401	TECR	Q9NZ01	9524	2	0.058	519
ANKS3	Q6ZW76	124401	TEX15	Q9BXT5	56154	2	0.0047	519
ANKS3	Q6ZW76	124401	TFAM	Q00059	7019	2	0.069	519
ANKS3	Q6ZW76	124401	TIMM50	Q3ZCQ8	92609	10	0.31	519
ANKS3	Q6ZW76	124401	TMX3	Q96JJ7	54495	2	0.046	519
ANKS3	Q6ZW76	124401	TRIM28	Q13263	10155	18	0.31	519
ANKS3	Q6ZW76	124401	TSPYL1	Q9H0U9	7259	2	0.085	519
ANKS3	Q6ZW76	124401	TTN	Q8WZ42	7273	3	0.00073	519
ANKS3	Q6ZW76	124401	TUBA1B	P68363	10376	20	0.53	519
ANKS3	Q6ZW76	124401	TUBA1C	Q9BQE3	84790	2	0.48	519
ANKS3	Q6ZW76	124401	TUBB	P07437	203068	22	0.67	519
ANKS3	Q6ZW76	124401	TUBB2B	Q9BVA1	347733	4	0.58	519
ANKS3	Q6ZW76	124401	TUBB4A	P04350	10382	2	0.6	519
ANKS3	Q6ZW76	124401	TUBB4B	P68371	10383	4	0.67	519
ANKS3	Q6ZW76	124401	TUBB6	Q9BUF5	84617	2	0.26	519
ANKS3	Q6ZW76	124401	TXN	P10599	7295	2	0.21	519
ANKS3	Q6ZW76	124401	TYW3	Q6IPR3	127253	7	0.29	519
ANKS3	Q6ZW76	124401	UBA52	P62987	7311	7	0.51	519
ANKS3	Q6ZW76	124401	USP7	Q93009	7874	28	0.3	519
ANKS3	Q6ZW76	124401	USP9X	Q93008	8239	23	0.095	519
ANKS3	Q6ZW76	124401	WDR6	Q9NNW5	11180	22	0.26	519
ANKS3	Q6ZW76	124401	WDR77	Q9BQA1	79084	3	0.13	519
ANKS3	Q6ZW76	124401	YWHAE	P62258	7531	5	0.18	519
ANKS3	Q6ZW76	124401	ZKSCAN8	Q15776	7745	4	0.074	519
ANKS3	Q6ZW76	124401	ZNF24	P17028	7572	8	0.27	519
ANKS3	Q6ZW76	124401	ZNF431	Q8TF32	170959	4	0.059	519
ANKS3	Q6ZW76	124401	ZNF618	Q5T7W0	114991	2	0.019	519
ANKS3	Q6ZW76	124401	ZNF629	Q9UEG4	23361	9	0.11	519
ANKS3	Q6ZW76	124401	ZNF768	Q9H5H4	79724	5	0.11	519
ANKS6	Q68DC2	203286	ACACA	Q13085	31	35	0.19	452
ANKS6	Q68DC2	203286	ACACA	Q13085	31	18	0.084	784
ANKS6	Q68DC2	203286	AGK	Q53H12	55750	18	0.48	452
ANKS6	Q68DC2	203286	AGK	Q53H12	55750	9	0.235	784
ANKS6	Q68DC2	203286	AIFM1	O95831	9131	11	0.24	452
ANKS6	Q68DC2	203286	AIFM1	O95831	9131	5	0.0914	784
ANKS6	Q68DC2	203286	ANKRD17	O75179	26057	5	0.031	452
ANKS6	Q68DC2	203286	ANKS3	Q6ZW76	124401	3	0.053	452
ANKS6	Q68DC2	203286	ANKS3	Q6ZW76	124401	6	0.117	784
ANKS6	Q68DC2	203286	ANKS6	Q68DC2	203286	84	0.83	452
ANKS6	Q68DC2	203286	ANKS6	Q68DC2	203286	63	0.837	784
ANKS6	Q68DC2	203286	ATAD3B	Q5T9A4	83858	2	0.026	452
ANKS6	Q68DC2	203286	C19orf52	Q9BSF4	90580	8	0.33	452
ANKS6	Q68DC2	203286	C19orf52	Q9BSF4	90580	6	0.296	784
ANKS6	Q68DC2	203286	CENPE	Q02224	1062	2	0.0048	452
ANKS6	Q68DC2	203286	CETN3	O15182	1070	6	0.37	452
ANKS6	Q68DC2	203286	CETN3	O15182	1070	4	0.299	784
ANKS6	Q68DC2	203286	CPVL	Q9H3G5	54504	12	0.26	452
ANKS6	Q68DC2	203286	CPVL	Q9H3G5	54504	8	0.179	784
ANKS6	Q68DC2	203286	DCAF7	P61962	10238	2	0.099	452
ANKS6	Q68DC2	203286	DCD	P81605	117159	2	0.2	784
ANKS6	Q68DC2	203286	DDX1	Q92499	1653	3	0.065	452
ANKS6	Q68DC2	203286	DOCK8	Q8NF50	81704	2	0.0081	452
ANKS6	Q68DC2	203286	EEF1A1	P68104	1915	4	0.091	452
ANKS6	Q68DC2	203286	HIF1AN	Q9NWT6	55662	14	0.48	452
ANKS6	Q68DC2	203286	HIF1AN	Q9NWT6	55662	6	0.186	784
ANKS6	Q68DC2	203286	HRNR	Q86YZ3	388697	2	0.0126	784
ANKS6	Q68DC2	203286	HSP90AA1	P07900	3320	4	0.063	452
ANKS6	Q68DC2	203286	HSPA1A	P0DMV8	3303	33	0.66	452
ANKS6	Q68DC2	203286	HSPA1A	P0DMV9	3303	33	0.66	452
ANKS6	Q68DC2	203286	HSPA1A	P0DMV8	3303	33	0.649	784
ANKS6	Q68DC2	203286	HSPA1A	P0DMV9	3303	33	0.649	784
ANKS6	Q68DC2	203286	HSPA4	P34932	3308	30	0.44	452
ANKS6	Q68DC2	203286	HSPA4	P34932	3308	12	0.188	784
ANKS6	Q68DC2	203286	HSPA4L	O95757	22824	7	0.17	452
ANKS6	Q68DC2	203286	HSPA4L	O95757	22824	2	0.0632	784
ANKS6	Q68DC2	203286	HSPA5	P11021	3309	28	0.51	452
ANKS6	Q68DC2	203286	HSPA5	P11021	3309	24	0.465	784
ANKS6	Q68DC2	203286	HSPA8	P11142	3312	40	0.66	452
ANKS6	Q68DC2	203286	HSPA8	P11142	3312	27	0.529	784
ANKS6	Q68DC2	203286	HSPA9	P38646	3313	26	0.49	452
ANKS6	Q68DC2	203286	HSPA9	P38646	3313	17	0.277	784
ANKS6	Q68DC2	203286	HSPH1	Q92598	10808	23	0.38	452
ANKS6	Q68DC2	203286	HSPH1	Q92598	10808	7	0.0932	784
ANKS6	Q68DC2	203286	KRT1	P04264	3848	30	0.55	452
ANKS6	Q68DC2	203286	KRT1	P04264	3848	31	0.443	784
ANKS6	Q68DC2	203286	KRT10	P13645	3858	25	0.53	452
ANKS6	Q68DC2	203286	KRT10	P13645	3858	25	0.534	784
ANKS6	Q68DC2	203286	KRT14	P02533	3861	9	0.286	784
ANKS6	Q68DC2	203286	KRT2	P35908	3849	17	0.36	452
ANKS6	Q68DC2	203286	KRT2	P35908	3849	23	0.531	784
ANKS6	Q68DC2	203286	KRT5	P13647	3852	3	0.11	452
ANKS6	Q68DC2	203286	KRT5	P13647	3852	9	0.234	784
ANKS6	Q68DC2	203286	KRT9	P35527	3857	18	0.4	452
ANKS6	Q68DC2	203286	KRT9	P35527	3857	25	0.462	784
ANKS6	Q68DC2	203286	NEK7	Q8TDX7	140609	2	0.079	452
ANKS6	Q68DC2	203286	PCBP2	Q15366	5094	3	0.099	452
ANKS6	Q68DC2	203286	PCBP3	P57721	54039	2	0.0674	784
ANKS6	Q68DC2	203286	PGAM5	Q96HS1	192111	2	0.076	452
ANKS6	Q68DC2	203286	PRMT5	O14744	10419	7	0.17	452
ANKS6	Q68DC2	203286	PRMT5	O14744	10419	2	0.044	784
ANKS6	Q68DC2	203286	PTGES3	Q15185	10728	2	0.16	452
ANKS6	Q68DC2	203286	RCN2	Q14257	5955	2	0.11	452
ANKS6	Q68DC2	203286	RTCB	Q9Y3I0	51493	4	0.11	452
ANKS6	Q68DC2	203286	SLC25A3	Q00325	5250	5	0.11	452
ANKS6	Q68DC2	203286	SLC25A5	P05141	292	11	0.37	452
ANKS6	Q68DC2	203286	SLC25A5	P05141	292	5	0.144	784
ANKS6	Q68DC2	203286	TIMM10	P62072	26519	5	0.6	452
ANKS6	Q68DC2	203286	TIMM10	P62072	26519	4	0.333	784
ANKS6	Q68DC2	203286	TIMM10B	Q9Y5J6	26515	3	0.38	452
ANKS6	Q68DC2	203286	TIMM13	Q9Y5L4	26517	8	0.79	452
ANKS6	Q68DC2	203286	TIMM13	Q9Y5L4	26517	6	0.621	784
ANKS6	Q68DC2	203286	TIMM8A	O60220	1678	5	0.58	452
ANKS6	Q68DC2	203286	TIMM8A	O60220	1678	4	0.423	784
ANKS6	Q68DC2	203286	TIMM8B	Q9Y5J9	26521	6	0.75	452
ANKS6	Q68DC2	203286	TIMM8B	Q9Y5J9	26521	4	0.446	784
ANKS6	Q68DC2	203286	TIMM9	Q9Y5J7	26520	4	0.47	452
ANKS6	Q68DC2	203286	TIMM9	Q9Y5J7	26520	2	0.292	784
ANKS6	Q68DC2	203286	TUBA1B	P68363	10376	15	0.45	452
ANKS6	Q68DC2	203286	TUBA1B	P68363	10376	6	0.186	784
ANKS6	Q68DC2	203286	TUBA1C	Q9BQE3	84790	3	0.46	452
ANKS6	Q68DC2	203286	TUBB	P07437	203068	4	0.73	452
ANKS6	Q68DC2	203286	TUBB	P07437	203068	7	0.23	784
ANKS6	Q68DC2	203286	TUBB4B	P68371	10383	19	0.73	452
ANKS6	Q68DC2	203286	UBB	P0CG47	7314	2	0.109	784
ANKS6	Q68DC2	203286	UBC	P0CG48	7316	3	0.045	452
ANKS6	Q68DC2	203286	WDR77	Q9BQA1	79084	3	0.096	452
ANKS6	Q68DC2	203286	WDR77	Q9BQA1	79084	3	0.126	784
ANKS6	Q68DC2	203286	YWHAE	P62258	7531	3	0.153	784
ANKS6	Q68DC2	203286	YWHAG	P61981	7532	3	0.23	452
ARL13B	Q3SXY8	200894	AAR2	Q9Y312	25980	2	0.081	172
ARL13B	Q3SXY8	200894	AAR2	Q9Y312	25980	3	0.13	213
ARL13B	Q3SXY8	200894	ACACA	Q13085	31	6	0.029	171
ARL13B	Q3SXY8	200894	ACACA	Q13085	31	13	0.064	172
ARL13B	Q3SXY8	200894	ACACA	Q13085	31	37	0.17	213
ARL13B	Q3SXY8	200894	ACACA	Q13085	31	12	0.047	574
ARL13B	Q3SXY8	200894	ACTB	P60709	60	4	0.093	171
ARL13B	Q3SXY8	200894	ACTB	P60709	60	9	0.3	172
ARL13B	Q3SXY8	200894	ACTB	P60709	60	7	0.22	213
ARL13B	Q3SXY8	200894	ACTG1	P63261	71	13	0.36	574
ARL13B	Q3SXY8	200894	AGK	Q53H12	55750	2	0.081	171
ARL13B	Q3SXY8	200894	AGK	Q53H12	55750	6	0.17	172
ARL13B	Q3SXY8	200894	AGK	Q53H12	55750	5	0.19	213
ARL13B	Q3SXY8	200894	AHNAK2	Q8IVF2	113146	2	0.011	171
ARL13B	Q3SXY8	200894	AIFM1	O95831	9131	12	0.24	171
ARL13B	Q3SXY8	200894	AIFM1	O95831	9131	13	0.29	172
ARL13B	Q3SXY8	200894	AIFM1	O95831	9131	18	0.38	213
ARL13B	Q3SXY8	200894	AIFM1	O95831	9131	7	0.15	574
ARL13B	Q3SXY8	200894	ALB	P02768	213	4	0.066	213
ARL13B	Q3SXY8	200894	ALB	P02768	213	28	0.48	574
ARL13B	Q3SXY8	200894	ALDH3A2	P51648	224	2	0.06	171
ARL13B	Q3SXY8	200894	ALDH3A2	P51648	224	3	0.068	172
ARL13B	Q3SXY8	200894	ALDH3A2	P51648	224	2	0.06	213
ARL13B	Q3SXY8	200894	ALDOA	P04075	226	2	0.069	574
ARL13B	Q3SXY8	200894	ALG1	Q9BT22	56052	2	0.073	172
ARL13B	Q3SXY8	200894	ALG1	Q9BT22	56052	2	0.056	213
ARL13B	Q3SXY8	200894	ALOX12B	O75342	242	4	0.064	574
ARL13B	Q3SXY8	200894	ANKRD13A	Q8IZ07	88455	3	0.058	172
ARL13B	Q3SXY8	200894	ANKRD13A	Q8IZ07	88455	3	0.08	213
ARL13B	Q3SXY8	200894	ANKRD53	Q8N9V6	79998	2	0.094	574
ARL13B	Q3SXY8	200894	ANXA1	P04083	301	4	0.17	574
ARL13B	Q3SXY8	200894	ANXA2	P07355	302	2	0.071	171
ARL13B	Q3SXY8	200894	ANXA2	P07355	302	11	0.34	574
ARL13B	Q3SXY8	200894	ARF1	P84077	375	4	0.3	172
ARL13B	Q3SXY8	200894	ARF4	P18085	378	3	0.23	213
ARL13B	Q3SXY8	200894	ARG1	P05089	383	4	0.16	171
ARL13B	Q3SXY8	200894	ARG1	P05089	383	5	0.16	574
ARL13B	Q3SXY8	200894	ARL1	P40616	400	2	0.19	172
ARL13B	Q3SXY8	200894	ARL1	P40616	400	3	0.22	213
ARL13B	Q3SXY8	200894	ARL13B	Q3SXY8	200894	29	0.72	171
ARL13B	Q3SXY8	200894	ARL13B	Q3SXY8	200894	32	0.75	172
ARL13B	Q3SXY8	200894	ARL13B	Q3SXY8	200894	31	0.78	213
ARL13B	Q3SXY8	200894	ARL13B	Q3SXY8	200894	29	0.75	574
ARL13B	Q3SXY8	200894	ARL3	P36405	403	3	0.14	574
ARL13B	Q3SXY8	200894	ARMC6	Q6NXE6	93436	2	0.038	171
ARL13B	Q3SXY8	200894	ARMC6	Q6NXE6	93436	5	0.11	172
ARL13B	Q3SXY8	200894	ARMC6	Q6NXE6	93436	4	0.1	213
ARL13B	Q3SXY8	200894	ATAD3A	Q9NVI7	55210	3	0.041	213
ARL13B	Q3SXY8	200894	ATAD3C	Q5T2N8	219293	2	0.041	172
ARL13B	Q3SXY8	200894	ATP1A1	P05023	476	24	0.26	171
ARL13B	Q3SXY8	200894	ATP1A1	P05023	476	35	0.38	172
ARL13B	Q3SXY8	200894	ATP1A1	P05023	476	28	0.32	213
ARL13B	Q3SXY8	200894	ATP1A1	P05023	476	11	0.14	574
ARL13B	Q3SXY8	200894	ATP1B3	P54709	483	2	0.09	172
ARL13B	Q3SXY8	200894	ATP2A2	P16615	488	11	0.12	171
ARL13B	Q3SXY8	200894	ATP2A2	P16615	488	24	0.29	172
ARL13B	Q3SXY8	200894	ATP2A2	P16615	488	19	0.21	213
ARL13B	Q3SXY8	200894	ATP2A2	P16615	488	4	0.042	574
ARL13B	Q3SXY8	200894	ATP5A1	P25705	498	9	0.21	171
ARL13B	Q3SXY8	200894	ATP5A1	P25705	498	10	0.19	172
ARL13B	Q3SXY8	200894	ATP5A1	P25705	498	10	0.22	213
ARL13B	Q3SXY8	200894	ATP5A1	P25705	498	6	0.13	574
ARL13B	Q3SXY8	200894	ATP5B	P06576	506	3	0.064	171
ARL13B	Q3SXY8	200894	ATP5B	P06576	506	3	0.057	172
ARL13B	Q3SXY8	200894	ATP5B	P06576	506	3	0.079	574
ARL13B	Q3SXY8	200894	ATP5C1	P36542	509	4	0.15	171
ARL13B	Q3SXY8	200894	ATP5C1	P36542	509	5	0.19	172
ARL13B	Q3SXY8	200894	ATP5C1	P36542	509	2	0.07	213
ARL13B	Q3SXY8	200894	ATXN10	Q9UBB4	25814	5	0.13	172
ARL13B	Q3SXY8	200894	ATXN10	Q9UBB4	25814	7	0.18	213
ARL13B	Q3SXY8	200894	ATXN2L	Q8WWM7	11273	2	0.026	574
ARL13B	Q3SXY8	200894	AUP1	Q9Y679	550	2	0.063	172
ARL13B	Q3SXY8	200894	AZGP1	P25311	563	5	0.17	171
ARL13B	Q3SXY8	200894	AZGP1	P25311	563	6	0.19	574
ARL13B	Q3SXY8	200894	BLMH	Q13867	642	5	0.12	574
ARL13B	Q3SXY8	200894	BSG	P35613	682	2	0.068	171
ARL13B	Q3SXY8	200894	BSG	P35613	682	4	0.17	172
ARL13B	Q3SXY8	200894	BSG	P35613	682	4	0.13	213
ARL13B	Q3SXY8	200894	BZW1	Q7L1Q6	9689	4	0.088	172
ARL13B	Q3SXY8	200894	C19orf70	Q5XKP0	125988	2	0.25	172
ARL13B	Q3SXY8	200894	C19orf70	Q5XKP0	125988	2	0.25	213
ARL13B	Q3SXY8	200894	C1orf68	Q5T750	100129271	2	0.06	574
ARL13B	Q3SXY8	200894	C1QBP	Q07021	708	2	0.096	171
ARL13B	Q3SXY8	200894	C1QBP	Q07021	708	2	0.096	172
ARL13B	Q3SXY8	200894	C1QBP	Q07021	708	2	0.05	574
ARL13B	Q3SXY8	200894	C2orf47	Q8WWC4	79568	3	0.13	172
ARL13B	Q3SXY8	200894	C2orf47	Q8WWC4	79568	3	0.12	213
ARL13B	Q3SXY8	200894	C2orf47	Q8WWC4	79568	3	0.1	574
ARL13B	Q3SXY8	200894	CAD	P27708	790	5	0.028	171
ARL13B	Q3SXY8	200894	CAD	P27708	790	3	0.017	172
ARL13B	Q3SXY8	200894	CAD	P27708	790	7	0.036	213
ARL13B	Q3SXY8	200894	CALML5	Q9NZT1	51806	3	0.37	171
ARL13B	Q3SXY8	200894	CALML5	Q9NZT1	51806	4	0.29	574
ARL13B	Q3SXY8	200894	CAND1	Q86VP6	55832	10	0.087	172
ARL13B	Q3SXY8	200894	CAND1	Q86VP6	55832	6	0.054	213
ARL13B	Q3SXY8	200894	CAND2	O75155	23066	3	0.028	171
ARL13B	Q3SXY8	200894	CAND2	O75155	23066	9	0.096	172
ARL13B	Q3SXY8	200894	CAND2	O75155	23066	11	0.1	213
ARL13B	Q3SXY8	200894	CANX	P27824	821	7	0.15	171
ARL13B	Q3SXY8	200894	CANX	P27824	821	8	0.18	172
ARL13B	Q3SXY8	200894	CANX	P27824	821	5	0.11	213
ARL13B	Q3SXY8	200894	CANX	P27824	821	2	0.032	574
ARL13B	Q3SXY8	200894	CASP14	P31944	23581	7	0.33	171
ARL13B	Q3SXY8	200894	CASP14	P31944	23581	4	0.18	172
ARL13B	Q3SXY8	200894	CASP14	P31944	23581	7	0.33	574
ARL13B	Q3SXY8	200894	CAT	P04040	847	2	0.049	171
ARL13B	Q3SXY8	200894	CAT	P04040	847	6	0.14	574
ARL13B	Q3SXY8	200894	CCDC47	Q96A33	57003	4	0.093	172
ARL13B	Q3SXY8	200894	CCDC47	Q96A33	57003	3	0.07	213
ARL13B	Q3SXY8	200894	CCT3	P49368	7203	2	0.062	172
ARL13B	Q3SXY8	200894	CCT3	P49368	7203	2	0.033	574
ARL13B	Q3SXY8	200894	CDC45	O75419	8318	3	0.049	172
ARL13B	Q3SXY8	200894	CDC45	O75419	8318	5	0.1	213
ARL13B	Q3SXY8	200894	CDSN	Q15517	1041	2	0.051	574
ARL13B	Q3SXY8	200894	CEP290	O15078	80184	2	0.0061	574
ARL13B	Q3SXY8	200894	CEPT1	Q9Y6K0	10390	2	0.046	172
ARL13B	Q3SXY8	200894	CIAO1	O76071	9391	2	0.091	172
ARL13B	Q3SXY8	200894	CLPX	O76031	10845	2	0.082	171
ARL13B	Q3SXY8	200894	CNP	P09543	1267	4	0.1	172
ARL13B	Q3SXY8	200894	CNP	P09543	1267	2	0.045	213
ARL13B	Q3SXY8	200894	COA3	Q9Y2R0	28958	2	0.17	172
ARL13B	Q3SXY8	200894	COQ5	Q5HYK3	84274	4	0.17	172
ARL13B	Q3SXY8	200894	COQ5	Q5HYK3	84274	2	0.08	213
ARL13B	Q3SXY8	200894	COX4I1	P13073	1327	4	0.26	172
ARL13B	Q3SXY8	200894	COX4I1	P13073	1327	2	0.14	213
ARL13B	Q3SXY8	200894	CPA4	Q9UI42	51200	2	0.048	574
ARL13B	Q3SXY8	200894	CSE1L	P55060	1434	3	0.043	171
ARL13B	Q3SXY8	200894	CSE1L	P55060	1434	7	0.088	172
ARL13B	Q3SXY8	200894	CSE1L	P55060	1434	8	0.098	213
ARL13B	Q3SXY8	200894	CSTA	P01040	1475	6	0.68	171
ARL13B	Q3SXY8	200894	CSTA	P01040	1475	4	0.52	172
ARL13B	Q3SXY8	200894	CSTA	P01040	1475	5	0.59	574
ARL13B	Q3SXY8	200894	CTSD	P07339	1509	2	0.051	171
ARL13B	Q3SXY8	200894	CTSD	P07339	1509	7	0.19	574
ARL13B	Q3SXY8	200894	DBT	P11182	1629	4	0.095	574
ARL13B	Q3SXY8	200894	DCAF8	Q5TAQ9	50717	4	0.075	171
ARL13B	Q3SXY8	200894	DCAF8	Q5TAQ9	50717	9	0.16	172
ARL13B	Q3SXY8	200894	DCAF8	Q5TAQ9	50717	6	0.13	213
ARL13B	Q3SXY8	200894	DCD	P81605	117159	3	0.25	213
ARL13B	Q3SXY8	200894	DCD	P81605	117159	5	0.39	574
ARL13B	Q3SXY8	200894	DCTN2	Q13561	10540	4	0.13	171
ARL13B	Q3SXY8	200894	DDB1	Q16531	1642	15	0.16	171
ARL13B	Q3SXY8	200894	DDB1	Q16531	1642	28	0.27	172
ARL13B	Q3SXY8	200894	DDB1	Q16531	1642	18	0.18	213
ARL13B	Q3SXY8	200894	DDB1	Q16531	1642	2	0.018	574
ARL13B	Q3SXY8	200894	DDOST	P39656	1650	2	0.055	172
ARL13B	Q3SXY8	200894	DDOST	P39656	1650	2	0.05	213
ARL13B	Q3SXY8	200894	DEFA1	P59665	1667	2	0.19	574
ARL13B	Q3SXY8	200894	DHCR24	Q15392	1718	2	0.041	172
ARL13B	Q3SXY8	200894	DHCR7	Q9UBM7	1717	2	0.04	171
ARL13B	Q3SXY8	200894	DHCR7	Q9UBM7	1717	3	0.059	172
ARL13B	Q3SXY8	200894	DHCR7	Q9UBM7	1717	4	0.086	213
ARL13B	Q3SXY8	200894	DHRS7B	Q6IAN0	25979	3	0.11	213
ARL13B	Q3SXY8	200894	DLGAP1	O14490	9229	2	0.017	213
ARL13B	Q3SXY8	200894	DMD	P11532	1756	2	0.0049	172
ARL13B	Q3SXY8	200894	DMD	P11532	1756	2	0.0057	574
ARL13B	Q3SXY8	200894	DNAH12	Q6ZR08	201625	2	0.0087	171
ARL13B	Q3SXY8	200894	DNAJA1	P31689	3301	12	0.35	171
ARL13B	Q3SXY8	200894	DNAJA1	P31689	3301	20	0.63	172
ARL13B	Q3SXY8	200894	DNAJA1	P31689	3301	11	0.4	213
ARL13B	Q3SXY8	200894	DNAJA1	P31689	3301	4	0.083	574
ARL13B	Q3SXY8	200894	DNAJA2	O60884	10294	10	0.28	171
ARL13B	Q3SXY8	200894	DNAJA2	O60884	10294	13	0.41	172
ARL13B	Q3SXY8	200894	DNAJA2	O60884	10294	14	0.4	213
ARL13B	Q3SXY8	200894	DNAJA2	O60884	10294	6	0.14	574
ARL13B	Q3SXY8	200894	DNAJA3	Q96EY1	9093	8	0.21	171
ARL13B	Q3SXY8	200894	DNAJA3	Q96EY1	9093	12	0.3	172
ARL13B	Q3SXY8	200894	DNAJA3	Q96EY1	9093	14	0.29	213
ARL13B	Q3SXY8	200894	DNAJA3	Q96EY1	9093	11	0.29	574
ARL13B	Q3SXY8	200894	DNAJB11	Q9UBS4	51726	4	0.11	172
ARL13B	Q3SXY8	200894	DNAJB12	Q9NXW2	54788	2	0.056	213
ARL13B	Q3SXY8	200894	DNAJB6	O75190	10049	2	0.1	171
ARL13B	Q3SXY8	200894	DNAJB6	O75190	10049	4	0.17	172
ARL13B	Q3SXY8	200894	DNAJB6	O75190	10049	4	0.17	213
ARL13B	Q3SXY8	200894	DOCK1	Q14185	1793	2	0.027	574
ARL13B	Q3SXY8	200894	DPM1	O60762	8813	5	0.25	172
ARL13B	Q3SXY8	200894	DPM1	O60762	8813	3	0.16	213
ARL13B	Q3SXY8	200894	DSC1	Q08554	1823	8	0.11	574
ARL13B	Q3SXY8	200894	DSG1	Q02413	1828	20	0.28	574
ARL13B	Q3SXY8	200894	DSP	P15924	1832	77	0.24	574
ARL13B	Q3SXY8	200894	DYNC1H1	Q14204	1778	2	0.0069	213
ARL13B	Q3SXY8	200894	ECM1	Q16610	1893	3	0.057	574
ARL13B	Q3SXY8	200894	EEF1A1	P68104	1915	10	0.29	171
ARL13B	Q3SXY8	200894	EEF1A1	P68104	1915	13	0.37	172
ARL13B	Q3SXY8	200894	EEF1A1	P68104	1915	13	0.37	213
ARL13B	Q3SXY8	200894	EEF1A1	P68104	1915	8	0.19	574
ARL13B	Q3SXY8	200894	EEF1B2	P24534	1933	2	0.098	574
ARL13B	Q3SXY8	200894	EEF1G	P26641	1937	3	0.066	171
ARL13B	Q3SXY8	200894	EEF1G	P26641	1937	5	0.12	172
ARL13B	Q3SXY8	200894	EEF1G	P26641	1937	3	0.076	213
ARL13B	Q3SXY8	200894	EEF2	P13639	1938	3	0.038	171
ARL13B	Q3SXY8	200894	EEF2	P13639	1938	5	0.063	172
ARL13B	Q3SXY8	200894	EEF2	P13639	1938	4	0.052	213
ARL13B	Q3SXY8	200894	EEF2	P13639	1938	7	0.08	574
ARL13B	Q3SXY8	200894	EMD	P50402	2010	4	0.19	171
ARL13B	Q3SXY8	200894	EMD	P50402	2010	6	0.3	172
ARL13B	Q3SXY8	200894	EMD	P50402	2010	8	0.36	213
ARL13B	Q3SXY8	200894	EMD	P50402	2010	5	0.19	574
ARL13B	Q3SXY8	200894	ENO1	P06733	2023	2	0.062	171
ARL13B	Q3SXY8	200894	ENO1	P06733	2023	2	0.062	172
ARL13B	Q3SXY8	200894	ENO1	P06733	2023	3	0.046	574
ARL13B	Q3SXY8	200894	EPHA3	P29320	2042	2	0.031	171
ARL13B	Q3SXY8	200894	ESYT2	A0FGR8	57488	4	0.048	172
ARL13B	Q3SXY8	200894	FABP5	Q01469	2171	5	0.47	574
ARL13B	Q3SXY8	200894	FAF2	Q96CS3	23197	3	0.09	172
ARL13B	Q3SXY8	200894	FAM96B	Q9Y3D0	51647	2	0.26	172
ARL13B	Q3SXY8	200894	FANCD2	Q9BXW9	2177	4	0.037	171
ARL13B	Q3SXY8	200894	FANCD2	Q9BXW9	2177	12	0.097	172
ARL13B	Q3SXY8	200894	FANCD2	Q9BXW9	2177	7	0.057	213
ARL13B	Q3SXY8	200894	FANCI	Q9NVI1	55215	9	0.066	171
ARL13B	Q3SXY8	200894	FANCI	Q9NVI1	55215	15	0.12	172
ARL13B	Q3SXY8	200894	FANCI	Q9NVI1	55215	15	0.13	213
ARL13B	Q3SXY8	200894	FANCI	Q9NVI1	55215	3	0.032	574
ARL13B	Q3SXY8	200894	FAR1	Q8WVX9	84188	3	0.07	171
ARL13B	Q3SXY8	200894	FAR1	Q8WVX9	84188	4	0.095	172
ARL13B	Q3SXY8	200894	FAR1	Q8WVX9	84188	2	0.049	213
ARL13B	Q3SXY8	200894	FASTKD1	Q53R41	79675	2	0.037	172
ARL13B	Q3SXY8	200894	FASTKD1	Q53R41	79675	3	0.05	213
ARL13B	Q3SXY8	200894	FLG	P20930	2312	16	0.035	574
ARL13B	Q3SXY8	200894	FLG2	Q5D862	388698	3	0.017	171
ARL13B	Q3SXY8	200894	FLG2	Q5D862	388698	4	0.02	172
ARL13B	Q3SXY8	200894	FLG2	Q5D862	388698	3	0.017	213
ARL13B	Q3SXY8	200894	FLG2	Q5D862	388698	15	0.087	574
ARL13B	Q3SXY8	200894	GALK1	P51570	2584	2	0.046	172
ARL13B	Q3SXY8	200894	GAPDH	P04406	2597	4	0.17	171
ARL13B	Q3SXY8	200894	GAPDH	P04406	2597	4	0.17	172
ARL13B	Q3SXY8	200894	GAPDH	P04406	2597	2	0.084	213
ARL13B	Q3SXY8	200894	GAPDH	P04406	2597	8	0.31	574
ARL13B	Q3SXY8	200894	GBF1	Q92538	8729	2	0.018	213
ARL13B	Q3SXY8	200894	GCN1	Q92616	10985	6	0.026	171
ARL13B	Q3SXY8	200894	GCN1	Q92616	10985	10	0.044	172
ARL13B	Q3SXY8	200894	GCN1	Q92616	10985	14	0.057	213
ARL13B	Q3SXY8	200894	GEMIN4	P57678	50628	3	0.037	172
ARL13B	Q3SXY8	200894	GEMIN4	P57678	50628	3	0.033	213
ARL13B	Q3SXY8	200894	GGCT	O75223	79017	3	0.18	171
ARL13B	Q3SXY8	200894	GGCT	O75223	79017	3	0.15	574
ARL13B	Q3SXY8	200894	GGT7	Q9UJ14	2686	2	0.03	213
ARL13B	Q3SXY8	200894	GIGYF2	Q6Y7W6	26058	2	0.011	574
ARL13B	Q3SXY8	200894	GLUD1	P00367	2746	3	0.075	172
ARL13B	Q3SXY8	200894	GLUD1	P00367	2746	3	0.056	213
ARL13B	Q3SXY8	200894	GSDMA	Q96QA5	284110	4	0.11	574
ARL13B	Q3SXY8	200894	HACD3	Q9P035	51495	3	0.12	171
ARL13B	Q3SXY8	200894	HACD3	Q9P035	51495	5	0.16	172
ARL13B	Q3SXY8	200894	HACD3	Q9P035	51495	4	0.14	213
ARL13B	Q3SXY8	200894	HACD3	Q9P035	51495	4	0.11	574
ARL13B	Q3SXY8	200894	HAL	P42357	3034	2	0.029	574
ARL13B	Q3SXY8	200894	HAX1	O00165	10456	3	0.12	171
ARL13B	Q3SXY8	200894	HAX1	O00165	10456	6	0.28	172
ARL13B	Q3SXY8	200894	HAX1	O00165	10456	7	0.32	213
ARL13B	Q3SXY8	200894	HBA1	P69905	3039	3	0.28	574
ARL13B	Q3SXY8	200894	HBB	P68871	3043	2	0.16	171
ARL13B	Q3SXY8	200894	HBB	P68871	3043	2	0.13	213
ARL13B	Q3SXY8	200894	HBB	P68871	3043	8	0.65	574
ARL13B	Q3SXY8	200894	HEATR1	Q9H583	55127	2	0.0089	172
ARL13B	Q3SXY8	200894	HEATR3	Q7Z4Q2	55027	5	0.084	172
ARL13B	Q3SXY8	200894	HEATR3	Q7Z4Q2	55027	2	0.032	213
ARL13B	Q3SXY8	200894	HIGD1A	Q9Y241	25994	2	0.32	172
ARL13B	Q3SXY8	200894	HIST1H2AE	P04908	3012	2	0.12	574
ARL13B	Q3SXY8	200894	HIST1H2BK	O60814	85236	4	0.27	574
ARL13B	Q3SXY8	200894	HIST1H3A	P68431	8350	2	0.12	574
ARL13B	Q3SXY8	200894	HIST4H4	P62805	121504	4	0.39	574
ARL13B	Q3SXY8	200894	HLA-C	P10321	3107	3	0.1	171
ARL13B	Q3SXY8	200894	HLA-C	P10321	3107	5	0.16	172
ARL13B	Q3SXY8	200894	HLA-C	P10321	3107	4	0.16	213
ARL13B	Q3SXY8	200894	HNRNPA1	P09651	3178	2	0.038	574
ARL13B	Q3SXY8	200894	HRNR	Q86YZ3	388697	25	0.14	574
ARL13B	Q3SXY8	200894	HSD17B12	Q53GQ0	51144	4	0.11	171
ARL13B	Q3SXY8	200894	HSD17B12	Q53GQ0	51144	6	0.18	172
ARL13B	Q3SXY8	200894	HSD17B12	Q53GQ0	51144	5	0.16	213
ARL13B	Q3SXY8	200894	HSD17B12	Q53GQ0	51144	2	0.077	574
ARL13B	Q3SXY8	200894	HSP90AA1	P07900	3320	6	0.085	171
ARL13B	Q3SXY8	200894	HSP90AA1	P07900	3320	10	0.13	172
ARL13B	Q3SXY8	200894	HSP90AA1	P07900	3320	6	0.09	213
ARL13B	Q3SXY8	200894	HSP90AA1	P07900	3320	3	0.11	574
ARL13B	Q3SXY8	200894	HSP90AB1	P08238	3326	4	0.14	171
ARL13B	Q3SXY8	200894	HSP90AB1	P08238	3326	5	0.18	172
ARL13B	Q3SXY8	200894	HSP90AB1	P08238	3326	3	0.12	213
ARL13B	Q3SXY8	200894	HSP90AB1	P08238	3326	12	0.17	574
ARL13B	Q3SXY8	200894	HSPA1A	P08107	3303	23	0.49	171
ARL13B	Q3SXY8	200894	HSPA1A	P08107	3303	27	0.53	172
ARL13B	Q3SXY8	200894	HSPA1A	P08107	3303	21	0.46	213
ARL13B	Q3SXY8	200894	HSPA1A	P0DMV8	3303	22	0.51	574
ARL13B	Q3SXY8	200894	HSPA1A	P0DMV9	3303	22	0.51	574
ARL13B	Q3SXY8	200894	HSPA4	P34932	3308	3	0.048	172
ARL13B	Q3SXY8	200894	HSPA4	P34932	3308	3	0.043	213
ARL13B	Q3SXY8	200894	HSPA5	P11021	3309	23	0.47	171
ARL13B	Q3SXY8	200894	HSPA5	P11021	3309	25	0.48	172
ARL13B	Q3SXY8	200894	HSPA5	P11021	3309	22	0.47	213
ARL13B	Q3SXY8	200894	HSPA5	P11021	3309	24	0.48	574
ARL13B	Q3SXY8	200894	HSPA8	P11142	3312	24	0.46	171
ARL13B	Q3SXY8	200894	HSPA8	P11142	3312	26	0.49	172
ARL13B	Q3SXY8	200894	HSPA8	P11142	3312	28	0.5	213
ARL13B	Q3SXY8	200894	HSPA8	P11142	3312	26	0.5	574
ARL13B	Q3SXY8	200894	HSPA9	P38646	3313	9	0.16	171
ARL13B	Q3SXY8	200894	HSPA9	P38646	3313	10	0.18	172
ARL13B	Q3SXY8	200894	HSPA9	P38646	3313	17	0.32	213
ARL13B	Q3SXY8	200894	HSPA9	P38646	3313	4	0.062	574
ARL13B	Q3SXY8	200894	HSPB1	P04792	3315	4	0.19	574
ARL13B	Q3SXY8	200894	HSPB11	Q9Y547	51668	2	0.16	172
ARL13B	Q3SXY8	200894	HSPB11	Q9Y547	51668	3	0.33	213
ARL13B	Q3SXY8	200894	HSPD1	P10809	3329	2	0.037	171
ARL13B	Q3SXY8	200894	HSPD1	P10809	3329	4	0.073	172
ARL13B	Q3SXY8	200894	HSPD1	P10809	3329	3	0.089	213
ARL13B	Q3SXY8	200894	HSPH1	Q92598	10808	2	0.031	171
ARL13B	Q3SXY8	200894	HSPH1	Q92598	10808	3	0.038	172
ARL13B	Q3SXY8	200894	HSPH1	Q92598	10808	2	0.04	213
ARL13B	Q3SXY8	200894	IDE	P14735	3416	2	0.02	574
ARL13B	Q3SXY8	200894	IFT22	Q9H7X7	64792	3	0.28	171
ARL13B	Q3SXY8	200894	IFT22	Q9H7X7	64792	4	0.3	172
ARL13B	Q3SXY8	200894	IFT22	Q9H7X7	64792	6	0.48	213
ARL13B	Q3SXY8	200894	IFT22	Q9H7X7	64792	2	0.15	574
ARL13B	Q3SXY8	200894	IFT27	Q9BW83	11020	3	0.27	171
ARL13B	Q3SXY8	200894	IFT27	Q9BW83	11020	4	0.33	172
ARL13B	Q3SXY8	200894	IFT27	Q9BW83	11020	6	0.46	213
ARL13B	Q3SXY8	200894	IFT46	Q9NQC8	56912	3	0.14	171
ARL13B	Q3SXY8	200894	IFT46	Q9NQC8	56912	2	0.062	172
ARL13B	Q3SXY8	200894	IFT46	Q9NQC8	56912	2	0.072	213
ARL13B	Q3SXY8	200894	IFT52	Q9Y366	51098	3	0.098	172
ARL13B	Q3SXY8	200894	IFT52	Q9Y366	51098	6	0.16	213
ARL13B	Q3SXY8	200894	IFT52	Q9Y366	51098	3	0.064	574
ARL13B	Q3SXY8	200894	IFT74	Q96LB3	80173	11	0.21	171
ARL13B	Q3SXY8	200894	IFT74	Q96LB3	80173	11	0.2	172
ARL13B	Q3SXY8	200894	IFT74	Q96LB3	80173	11	0.22	213
ARL13B	Q3SXY8	200894	IFT74	Q96LB3	80173	2	0.033	574
ARL13B	Q3SXY8	200894	IFT81	Q8WYA0	28981	9	0.15	172
ARL13B	Q3SXY8	200894	IFT81	Q8WYA0	28981	17	0.26	213
ARL13B	Q3SXY8	200894	IGHA1	P01876	3493	4	0.093	171
ARL13B	Q3SXY8	200894	IGHA1	P01876	3493	6	0.16	574
ARL13B	Q3SXY8	200894	IGHG1	P01857	3500	2	0.094	574
ARL13B	Q3SXY8	200894	INPP5B	P32019	3633	2	0.038	574
ARL13B	Q3SXY8	200894	IPO11	Q9UI26	51194	3	0.036	172
ARL13B	Q3SXY8	200894	IPO11	Q9UI26	51194	3	0.032	213
ARL13B	Q3SXY8	200894	IPO4	Q8TEX9	79711	3	0.029	171
ARL13B	Q3SXY8	200894	IPO4	Q8TEX9	79711	9	0.11	172
ARL13B	Q3SXY8	200894	IPO4	Q8TEX9	79711	5	0.052	213
ARL13B	Q3SXY8	200894	IPO5	O00410	3843	3	0.029	172
ARL13B	Q3SXY8	200894	IPO5	O00410	3843	5	0.061	213
ARL13B	Q3SXY8	200894	IPO7	O95373	10527	3	0.039	172
ARL13B	Q3SXY8	200894	IPO7	O95373	10527	2	0.028	213
ARL13B	Q3SXY8	200894	IPO8	O15397	10526	2	0.024	171
ARL13B	Q3SXY8	200894	IPO8	O15397	10526	2	0.024	172
ARL13B	Q3SXY8	200894	IPO8	O15397	10526	6	0.075	213
ARL13B	Q3SXY8	200894	IPO9	Q96P70	55705	3	0.03	171
ARL13B	Q3SXY8	200894	IPO9	Q96P70	55705	9	0.087	172
ARL13B	Q3SXY8	200894	IPO9	Q96P70	55705	9	0.1	213
ARL13B	Q3SXY8	200894	IRAK1	P51617	3654	3	0.049	213
ARL13B	Q3SXY8	200894	IRS4	O14654	8471	5	0.041	171
ARL13B	Q3SXY8	200894	IRS4	O14654	8471	13	0.13	172
ARL13B	Q3SXY8	200894	IRS4	O14654	8471	14	0.14	213
ARL13B	Q3SXY8	200894	IVL	P07476	3713	3	0.051	574
ARL13B	Q3SXY8	200894	JUP	P14923	3728	23	0.37	574
ARL13B	Q3SXY8	200894	KDELR1	P24390	10945	2	0.14	172
ARL13B	Q3SXY8	200894	KDELR1	P24390	10945	2	0.14	213
ARL13B	Q3SXY8	200894	KPNB1	Q14974	3837	8	0.12	172
ARL13B	Q3SXY8	200894	KPNB1	Q14974	3837	5	0.073	213
ARL13B	Q3SXY8	200894	KPRP	Q5T749	448834	4	0.086	213
ARL13B	Q3SXY8	200894	KPRP	Q5T749	448834	26	0.51	574
ARL13B	Q3SXY8	200894	KRT1	P04264	3848	35	0.57	213
ARL13B	Q3SXY8	200894	KRT1	P04264	3848	48	0.6	574
ARL13B	Q3SXY8	200894	KRT10	P13645	3858	32	0.52	213
ARL13B	Q3SXY8	200894	KRT10	P13645	3858	41	0.64	574
ARL13B	Q3SXY8	200894	KRT13	P13646	3860	20	0.53	574
ARL13B	Q3SXY8	200894	KRT14	P02533	3861	23	0.6	213
ARL13B	Q3SXY8	200894	KRT14	P02533	3861	22	0.72	574
ARL13B	Q3SXY8	200894	KRT16	P08779	3868	13	0.6	213
ARL13B	Q3SXY8	200894	KRT16	P08779	3868	33	0.75	574
ARL13B	Q3SXY8	200894	KRT17	Q04695	3872	4	0.31	213
ARL13B	Q3SXY8	200894	KRT17	Q04695	3872	14	0.61	574
ARL13B	Q3SXY8	200894	KRT2	P35908	3849	28	0.64	213
ARL13B	Q3SXY8	200894	KRT2	P35908	3849	52	0.9	574
ARL13B	Q3SXY8	200894	KRT31	Q15323	3881	8	0.25	574
ARL13B	Q3SXY8	200894	KRT33B	Q14525	3884	2	0.22	574
ARL13B	Q3SXY8	200894	KRT4	P19013	3851	20	0.41	574
ARL13B	Q3SXY8	200894	KRT5	P13647	3852	20	0.42	213
ARL13B	Q3SXY8	200894	KRT5	P13647	3852	33	0.55	574
ARL13B	Q3SXY8	200894	KRT6A	P02538	3853	2	0.4	213
ARL13B	Q3SXY8	200894	KRT6A	P02538	3853	21	0.61	574
ARL13B	Q3SXY8	200894	KRT6B	P04259	3854	3	0.45	213
ARL13B	Q3SXY8	200894	KRT6B	P04259	3854	2	0.58	574
ARL13B	Q3SXY8	200894	KRT6C	P48668	286887	11	0.4	213
ARL13B	Q3SXY8	200894	KRT6C	P48668	286887	2	0.58	574
ARL13B	Q3SXY8	200894	KRT77	Q7Z794	374454	3	0.1	213
ARL13B	Q3SXY8	200894	KRT77	Q7Z794	374454	11	0.22	574
ARL13B	Q3SXY8	200894	KRT78	Q8N1N4	196374	11	0.28	574
ARL13B	Q3SXY8	200894	KRT80	Q6KB66	144501	10	0.26	574
ARL13B	Q3SXY8	200894	KRT85	P78386	3891	3	0.3	574
ARL13B	Q3SXY8	200894	KRT86	O43790	3892	18	0.39	574
ARL13B	Q3SXY8	200894	KRT9	P35527	3857	26	0.61	213
ARL13B	Q3SXY8	200894	KRT9	P35527	3857	38	0.72	574
ARL13B	Q3SXY8	200894	L3MBTL2	Q969R5	83746	2	0.062	171
ARL13B	Q3SXY8	200894	LAMP2	P13473	3920	2	0.049	171
ARL13B	Q3SXY8	200894	LAMP2	P13473	3920	2	0.049	172
ARL13B	Q3SXY8	200894	LAMP2	P13473	3920	3	0.071	213
ARL13B	Q3SXY8	200894	LAMP2	P13473	3920	3	0.071	574
ARL13B	Q3SXY8	200894	LCN1	P31025	3933	2	0.13	171
ARL13B	Q3SXY8	200894	LCN1	P31025	3933	2	0.13	574
ARL13B	Q3SXY8	200894	LDHA	P00338	3939	2	0.11	172
ARL13B	Q3SXY8	200894	LDHA	P00338	3939	2	0.11	574
ARL13B	Q3SXY8	200894	LDHB	P07195	3945	3	0.13	172
ARL13B	Q3SXY8	200894	LDHB	P07195	3945	4	0.13	574
ARL13B	Q3SXY8	200894	LGALS7	P47929	3963	6	0.49	574
ARL13B	Q3SXY8	200894	LMNA	P02545	4000	4	0.056	574
ARL13B	Q3SXY8	200894	LPCAT1	Q8NF37	79888	2	0.043	172
ARL13B	Q3SXY8	200894	LTF	P02788	4057	4	0.051	574
ARL13B	Q3SXY8	200894	LYZ	P61626	4069	4	0.22	574
ARL13B	Q3SXY8	200894	MAD2L1	Q13257	4085	2	0.13	171
ARL13B	Q3SXY8	200894	MAD2L1	Q13257	4085	8	0.4	172
ARL13B	Q3SXY8	200894	MAD2L1	Q13257	4085	5	0.24	213
ARL13B	Q3SXY8	200894	MAD2L1	Q13257	4085	2	0.12	574
ARL13B	Q3SXY8	200894	MAGED1	Q9Y5V3	9500	5	0.081	172
ARL13B	Q3SXY8	200894	MARS	P56192	4141	2	0.022	172
ARL13B	Q3SXY8	200894	MDH2	P40926	4191	3	0.092	574
ARL13B	Q3SXY8	200894	MLLT11	Q13015	10962	4	0.76	172
ARL13B	Q3SXY8	200894	MMS19	Q96T76	64210	7	0.083	172
ARL13B	Q3SXY8	200894	MMS19	Q96T76	64210	5	0.066	213
ARL13B	Q3SXY8	200894	MSH6	P52701	2956	4	0.027	171
ARL13B	Q3SXY8	200894	MSH6	P52701	2956	25	0.24	172
ARL13B	Q3SXY8	200894	MSH6	P52701	2956	13	0.12	213
ARL13B	Q3SXY8	200894	MXRA5	Q9NR99	25878	2	0.005	172
ARL13B	Q3SXY8	200894	MXRA5	Q9NR99	25878	2	0.0053	213
ARL13B	Q3SXY8	200894	MYH9	P35579	4627	2	0.0071	574
ARL13B	Q3SXY8	200894	NCCRP1	Q6ZVX7	342897	6	0.21	574
ARL13B	Q3SXY8	200894	NDUFA4	O00483	4697	3	0.37	171
ARL13B	Q3SXY8	200894	NDUFA4	O00483	4697	3	0.37	172
ARL13B	Q3SXY8	200894	NDUFA4	O00483	4697	3	0.37	213
ARL13B	Q3SXY8	200894	NOM1	Q5C9Z4	64434	2	0.029	172
ARL13B	Q3SXY8	200894	NPEPPS	P55786	9520	4	0.051	172
ARL13B	Q3SXY8	200894	NPEPPS	P55786	9520	3	0.035	213
ARL13B	Q3SXY8	200894	NUBP2	Q9Y5Y2	10101	2	0.14	172
ARL13B	Q3SXY8	200894	NUBP2	Q9Y5Y2	10101	3	0.13	213
ARL13B	Q3SXY8	200894	NUP85	Q9BW27	79902	4	0.079	172
ARL13B	Q3SXY8	200894	NUP93	Q8N1F7	9688	8	0.13	172
ARL13B	Q3SXY8	200894	NUP93	Q8N1F7	9688	5	0.065	213
ARL13B	Q3SXY8	200894	PCCA	P05165	5095	2	0.04	213
ARL13B	Q3SXY8	200894	PCCB	P05166	5096	2	0.061	213
ARL13B	Q3SXY8	200894	PCMT1	P22061	5110	2	0.11	574
ARL13B	Q3SXY8	200894	PCNA	P12004	5111	2	0.073	171
ARL13B	Q3SXY8	200894	PCNA	P12004	5111	6	0.25	172
ARL13B	Q3SXY8	200894	PCNA	P12004	5111	10	0.46	213
ARL13B	Q3SXY8	200894	PELO	Q9BRX2	53918	2	0.075	172
ARL13B	Q3SXY8	200894	PEX19	P40855	5824	7	0.35	172
ARL13B	Q3SXY8	200894	PEX19	P40855	5824	8	0.4	213
ARL13B	Q3SXY8	200894	PGRMC1	O00264	10857	3	0.16	171
ARL13B	Q3SXY8	200894	PGRMC1	O00264	10857	7	0.47	172
ARL13B	Q3SXY8	200894	PGRMC1	O00264	10857	5	0.27	213
ARL13B	Q3SXY8	200894	PHGDH	O43175	26227	6	0.14	171
ARL13B	Q3SXY8	200894	PHGDH	O43175	26227	10	0.24	172
ARL13B	Q3SXY8	200894	PHGDH	O43175	26227	13	0.3	213
ARL13B	Q3SXY8	200894	PHGDH	O43175	26227	2	0.043	574
ARL13B	Q3SXY8	200894	PIGR	P01833	5284	3	0.041	171
ARL13B	Q3SXY8	200894	PIP	P12273	5304	5	0.47	171
ARL13B	Q3SXY8	200894	PIP	P12273	5304	2	0.18	172
ARL13B	Q3SXY8	200894	PIP	P12273	5304	5	0.38	574
ARL13B	Q3SXY8	200894	PKM	P14618	5315	6	0.11	574
ARL13B	Q3SXY8	200894	PKP1	Q13835	5317	2	0.019	574
ARL13B	Q3SXY8	200894	PLEC	Q15149	5339	3	0.0092	574
ARL13B	Q3SXY8	200894	POF1B	Q8WVV4	79983	4	0.08	574
ARL13B	Q3SXY8	200894	PPIA	P62937	5478	2	0.11	574
ARL13B	Q3SXY8	200894	PPP6C	O00743	5537	2	0.059	172
ARL13B	Q3SXY8	200894	PRDX1	Q06830	5052	4	0.2	171
ARL13B	Q3SXY8	200894	PRDX1	Q06830	5052	4	0.19	172
ARL13B	Q3SXY8	200894	PRDX1	Q06830	5052	6	0.29	574
ARL13B	Q3SXY8	200894	PRDX2	P32119	7001	6	0.36	574
ARL13B	Q3SXY8	200894	PRKDC	P78527	5591	24	0.072	171
ARL13B	Q3SXY8	200894	PRKDC	P78527	5591	30	0.086	172
ARL13B	Q3SXY8	200894	PRKDC	P78527	5591	45	0.13	213
ARL13B	Q3SXY8	200894	PRKDC	P78527	5591	18	0.042	574
ARL13B	Q3SXY8	200894	PRMT5	O14744	10419	8	0.12	171
ARL13B	Q3SXY8	200894	PRMT5	O14744	10419	7	0.11	172
ARL13B	Q3SXY8	200894	PRMT5	O14744	10419	5	0.088	213
ARL13B	Q3SXY8	200894	PRMT5	O14744	10419	20	0.35	574
ARL13B	Q3SXY8	200894	PSMA2	P25787	5683	2	0.17	172
ARL13B	Q3SXY8	200894	PSMA5	P28066	5686	2	0.095	213
ARL13B	Q3SXY8	200894	PSMB2	P49721	5690	2	0.16	172
ARL13B	Q3SXY8	200894	PSMB2	P49721	5690	2	0.1	213
ARL13B	Q3SXY8	200894	PSMC2	P35998	5701	8	0.21	172
ARL13B	Q3SXY8	200894	PSMC2	P35998	5701	2	0.046	213
ARL13B	Q3SXY8	200894	RAB1A	P62820	5861	3	0.19	213
ARL13B	Q3SXY8	200894	RAB1B	Q9H0U4	81876	2	0.11	574
ARL13B	Q3SXY8	200894	RAB35	Q15286	11021	2	0.11	172
ARL13B	Q3SXY8	200894	RAB6A	P20340	5870	2	0.13	172
ARL13B	Q3SXY8	200894	RAN	P62826	5901	2	0.097	172
ARL13B	Q3SXY8	200894	RAN	P62826	5901	2	0.097	213
ARL13B	Q3SXY8	200894	RAN	P62826	5901	3	0.16	574
ARL13B	Q3SXY8	200894	RBBP4	Q09028	5928	2	0.049	213
ARL13B	Q3SXY8	200894	RCN2	Q14257	5955	7	0.31	171
ARL13B	Q3SXY8	200894	RCN2	Q14257	5955	14	0.53	172
ARL13B	Q3SXY8	200894	RCN2	Q14257	5955	12	0.5	213
ARL13B	Q3SXY8	200894	RCN2	Q14257	5955	3	0.11	574
ARL13B	Q3SXY8	200894	RPL23	P62829	9349	2	0.2	171
ARL13B	Q3SXY8	200894	RPL23	P62829	9349	4	0.37	172
ARL13B	Q3SXY8	200894	RPL23	P62829	9349	4	0.36	213
ARL13B	Q3SXY8	200894	RPL23	P62829	9349	3	0.22	574
ARL13B	Q3SXY8	200894	RPL38	P63173	6169	2	0.36	171
ARL13B	Q3SXY8	200894	RPL38	P63173	6169	3	0.5	213
ARL13B	Q3SXY8	200894	RPL38	P63173	6169	2	0.19	574
ARL13B	Q3SXY8	200894	RPLP1	P05386	6176	2	0.19	171
ARL13B	Q3SXY8	200894	RPLP1	P05386	6176	2	0.19	213
ARL13B	Q3SXY8	200894	RPN1	P04843	6184	7	0.16	172
ARL13B	Q3SXY8	200894	RPN1	P04843	6184	5	0.086	213
ARL13B	Q3SXY8	200894	RPN2	P04844	6185	3	0.046	172
ARL13B	Q3SXY8	200894	RPN2	P04844	6185	2	0.036	213
ARL13B	Q3SXY8	200894	RPS14	P62263	6208	2	0.16	172
ARL13B	Q3SXY8	200894	RPS14	P62263	6208	2	0.16	574
ARL13B	Q3SXY8	200894	RPS15A	P62244	6210	2	0.11	213
ARL13B	Q3SXY8	200894	RPS15A	P62244	6210	2	0.11	574
ARL13B	Q3SXY8	200894	RPS16	P62249	6217	2	0.12	213
ARL13B	Q3SXY8	200894	RPS16	P62249	6217	2	0.13	574
ARL13B	Q3SXY8	200894	RPS18	P62269	6222	2	0.13	171
ARL13B	Q3SXY8	200894	RPS18	P62269	6222	2	0.13	172
ARL13B	Q3SXY8	200894	RPS18	P62269	6222	4	0.26	213
ARL13B	Q3SXY8	200894	RPS18	P62269	6222	2	0.13	574
ARL13B	Q3SXY8	200894	RPS27	P42677	6232	2	0.23	171
ARL13B	Q3SXY8	200894	RPS27	P42677	6232	2	0.25	172
ARL13B	Q3SXY8	200894	RPS27	P42677	6232	3	0.38	213
ARL13B	Q3SXY8	200894	RPS27	P42677	6232	2	0.23	574
ARL13B	Q3SXY8	200894	RPS3	P23396	6188	2	0.086	171
ARL13B	Q3SXY8	200894	RPS3	P23396	6188	6	0.25	172
ARL13B	Q3SXY8	200894	RPS3	P23396	6188	5	0.23	213
ARL13B	Q3SXY8	200894	RPS3	P23396	6188	5	0.21	574
ARL13B	Q3SXY8	200894	RPS8	P62241	6202	2	0.096	172
ARL13B	Q3SXY8	200894	RPSA	P08865	3921	2	0.071	574
ARL13B	Q3SXY8	200894	RUVBL1	Q9Y265	8607	4	0.11	171
ARL13B	Q3SXY8	200894	RUVBL1	Q9Y265	8607	5	0.14	172
ARL13B	Q3SXY8	200894	RUVBL1	Q9Y265	8607	3	0.079	213
ARL13B	Q3SXY8	200894	RUVBL1	Q9Y265	8607	2	0.042	574
ARL13B	Q3SXY8	200894	RUVBL2	Q9Y230	10856	2	0.05	171
ARL13B	Q3SXY8	200894	RUVBL2	Q9Y230	10856	3	0.076	172
ARL13B	Q3SXY8	200894	RUVBL2	Q9Y230	10856	4	0.095	213
ARL13B	Q3SXY8	200894	S100A11	P31949	6282	2	0.17	574
ARL13B	Q3SXY8	200894	S100A14	Q9HCY8	57402	2	0.25	171
ARL13B	Q3SXY8	200894	S100A14	Q9HCY8	57402	3	0.32	574
ARL13B	Q3SXY8	200894	S100A7	P31151	6278	4	0.35	171
ARL13B	Q3SXY8	200894	S100A7	P31151	6278	2	0.22	172
ARL13B	Q3SXY8	200894	S100A7	P31151	6278	3	0.34	574
ARL13B	Q3SXY8	200894	S100A8	P05109	6279	3	0.31	171
ARL13B	Q3SXY8	200894	S100A8	P05109	6279	5	0.47	172
ARL13B	Q3SXY8	200894	S100A8	P05109	6279	8	0.61	574
ARL13B	Q3SXY8	200894	S100A9	P06702	6280	2	0.19	171
ARL13B	Q3SXY8	200894	S100A9	P06702	6280	6	0.52	172
ARL13B	Q3SXY8	200894	S100A9	P06702	6280	7	0.57	574
ARL13B	Q3SXY8	200894	SAAL1	Q96ER3	113174	3	0.059	172
ARL13B	Q3SXY8	200894	SAAL1	Q96ER3	113174	3	0.082	213
ARL13B	Q3SXY8	200894	SBSN	Q6UWP8	374897	4	0.097	574
ARL13B	Q3SXY8	200894	SCO2	O43819	9997	2	0.06	172
ARL13B	Q3SXY8	200894	SDF2L1	Q9HCN8	23753	3	0.18	172
ARL13B	Q3SXY8	200894	SDF4	Q9BRK5	51150	2	0.058	171
ARL13B	Q3SXY8	200894	SEC61A1	P61619	29927	3	0.065	171
ARL13B	Q3SXY8	200894	SEC61A1	P61619	29927	3	0.065	172
ARL13B	Q3SXY8	200894	SEC61A1	P61619	29927	4	0.092	213
ARL13B	Q3SXY8	200894	SEC61A1	P61619	29927	2	0.034	574
ARL13B	Q3SXY8	200894	SEC61B	P60468	10952	2	0.26	172
ARL13B	Q3SXY8	200894	SERPINB12	Q96P63	89777	5	0.14	574
ARL13B	Q3SXY8	200894	SERPINB3	P29508	6317	5	0.13	171
ARL13B	Q3SXY8	200894	SERPINB3	P29508	6317	3	0.092	172
ARL13B	Q3SXY8	200894	SERPINB3	P29508	6317	8	0.21	574
ARL13B	Q3SXY8	200894	SET	Q01105	6418	2	0.072	171
ARL13B	Q3SXY8	200894	SET	Q01105	6418	2	0.083	574
ARL13B	Q3SXY8	200894	SFN	P31947	2810	3	0.28	574
ARL13B	Q3SXY8	200894	SFXN4	Q6P4A7	119559	2	0.086	172
ARL13B	Q3SXY8	200894	SFXN4	Q6P4A7	119559	3	0.11	213
ARL13B	Q3SXY8	200894	SGOL2	Q562F6	151246	2	0.0063	574
ARL13B	Q3SXY8	200894	SIK3	Q9Y2K2	23387	3	0.04	574
ARL13B	Q3SXY8	200894	SLC16A1	P53985	6566	3	0.076	213
ARL13B	Q3SXY8	200894	SLC1A5	Q15758	6510	2	0.043	171
ARL13B	Q3SXY8	200894	SLC1A5	Q15758	6510	2	0.043	172
ARL13B	Q3SXY8	200894	SLC25A1	P53007	6576	2	0.058	213
ARL13B	Q3SXY8	200894	SLC25A10	Q9UBX3	1468	4	0.18	213
ARL13B	Q3SXY8	200894	SLC25A11	Q02978	8402	2	0.083	171
ARL13B	Q3SXY8	200894	SLC25A11	Q02978	8402	6	0.26	172
ARL13B	Q3SXY8	200894	SLC25A11	Q02978	8402	9	0.35	213
ARL13B	Q3SXY8	200894	SLC25A13	Q9UJS0	10165	7	0.12	172
ARL13B	Q3SXY8	200894	SLC25A13	Q9UJS0	10165	10	0.18	213
ARL13B	Q3SXY8	200894	SLC25A22	Q9H936	79751	4	0.099	171
ARL13B	Q3SXY8	200894	SLC25A22	Q9H936	79751	8	0.31	172
ARL13B	Q3SXY8	200894	SLC25A22	Q9H936	79751	5	0.16	213
ARL13B	Q3SXY8	200894	SLC25A3	Q00325	5250	9	0.25	171
ARL13B	Q3SXY8	200894	SLC25A3	Q00325	5250	12	0.33	172
ARL13B	Q3SXY8	200894	SLC25A3	Q00325	5250	12	0.33	213
ARL13B	Q3SXY8	200894	SLC25A3	Q00325	5250	10	0.27	574
ARL13B	Q3SXY8	200894	SLC25A5	P05141	292	12	0.37	171
ARL13B	Q3SXY8	200894	SLC25A5	P05141	292	16	0.48	172
ARL13B	Q3SXY8	200894	SLC25A5	P05141	292	17	0.45	213
ARL13B	Q3SXY8	200894	SLC25A5	P05141	292	14	0.43	574
ARL13B	Q3SXY8	200894	SLC25A6	P12236	293	3	0.38	171
ARL13B	Q3SXY8	200894	SLC25A6	P12236	293	4	0.54	172
ARL13B	Q3SXY8	200894	SLC25A6	P12236	293	4	0.44	213
ARL13B	Q3SXY8	200894	SLC3A2	P08195	6520	4	0.086	171
ARL13B	Q3SXY8	200894	SLC3A2	P08195	6520	7	0.14	172
ARL13B	Q3SXY8	200894	SLC3A2	P08195	6520	3	0.073	213
ARL13B	Q3SXY8	200894	SLC7A5	Q01650	8140	2	0.049	213
ARL13B	Q3SXY8	200894	SPRR1B	P22528	6699	5	0.62	574
ARL13B	Q3SXY8	200894	SPRR2E	P22531	6704	3	0.49	574
ARL13B	Q3SXY8	200894	SPRR3	Q9UBC9	6707	6	0.28	574
ARL13B	Q3SXY8	200894	SPTLC1	O15269	10558	3	0.068	172
ARL13B	Q3SXY8	200894	SPTLC1	O15269	10558	5	0.14	213
ARL13B	Q3SXY8	200894	SRPRB	Q9Y5M8	58477	3	0.12	172
ARL13B	Q3SXY8	200894	SRPRB	Q9Y5M8	58477	2	0.081	213
ARL13B	Q3SXY8	200894	SSR1	P43307	6745	2	0.091	171
ARL13B	Q3SXY8	200894	SSR1	P43307	6745	2	0.091	172
ARL13B	Q3SXY8	200894	SSR1	P43307	6745	3	0.12	213
ARL13B	Q3SXY8	200894	SSR1	P43307	6745	4	0.14	574
ARL13B	Q3SXY8	200894	SSR4	P51571	6748	3	0.25	171
ARL13B	Q3SXY8	200894	SSR4	P51571	6748	5	0.36	172
ARL13B	Q3SXY8	200894	SSR4	P51571	6748	4	0.31	213
ARL13B	Q3SXY8	200894	STT3A	P46977	3703	2	0.03	172
ARL13B	Q3SXY8	200894	STT3A	P46977	3703	4	0.055	213
ARL13B	Q3SXY8	200894	SUCLA2	Q9P2R7	8803	2	0.048	172
ARL13B	Q3SXY8	200894	SUCLA2	Q9P2R7	8803	4	0.082	213
ARL13B	Q3SXY8	200894	TCP1	P17987	6950	4	0.079	172
ARL13B	Q3SXY8	200894	TCP1	P17987	6950	3	0.063	213
ARL13B	Q3SXY8	200894	TECR	Q9NZ01	9524	3	0.094	172
ARL13B	Q3SXY8	200894	TECR	Q9NZ01	9524	6	0.18	213
ARL13B	Q3SXY8	200894	TELO2	Q9Y4R8	9894	2	0.042	171
ARL13B	Q3SXY8	200894	TELO2	Q9Y4R8	9894	11	0.16	172
ARL13B	Q3SXY8	200894	TELO2	Q9Y4R8	9894	6	0.066	213
ARL13B	Q3SXY8	200894	TGM1	P22735	7051	10	0.14	574
ARL13B	Q3SXY8	200894	TGM3	Q08188	7053	3	0.058	171
ARL13B	Q3SXY8	200894	TGM3	Q08188	7053	2	0.02	172
ARL13B	Q3SXY8	200894	TGM3	Q08188	7053	14	0.24	574
ARL13B	Q3SXY8	200894	TIMM23	O14925	100287932	3	0.17	213
ARL13B	Q3SXY8	200894	TIMM23B	Q5SRD1	100652748	2	0.11	172
ARL13B	Q3SXY8	200894	TIMM50	Q3ZCQ8	92609	2	0.076	171
ARL13B	Q3SXY8	200894	TIMM50	Q3ZCQ8	92609	4	0.15	172
ARL13B	Q3SXY8	200894	TIMM50	Q3ZCQ8	92609	5	0.17	213
ARL13B	Q3SXY8	200894	TIMM50	Q3ZCQ8	92609	2	0.076	574
ARL13B	Q3SXY8	200894	TM9SF3	Q9HD45	56889	2	0.032	213
ARL13B	Q3SXY8	200894	TMX3	Q96JJ7	54495	2	0.035	172
ARL13B	Q3SXY8	200894	TNPO1	Q92973	3842	2	0.032	171
ARL13B	Q3SXY8	200894	TNPO1	Q92973	3842	9	0.14	172
ARL13B	Q3SXY8	200894	TNPO1	Q92973	3842	11	0.17	213
ARL13B	Q3SXY8	200894	TPI1	P60174	7167	2	0.066	574
ARL13B	Q3SXY8	200894	TRAM1	Q15629	23471	2	0.067	172
ARL13B	Q3SXY8	200894	TRIP13	Q15645	9319	2	0.053	171
ARL13B	Q3SXY8	200894	TRIP13	Q15645	9319	5	0.12	172
ARL13B	Q3SXY8	200894	TRIP13	Q15645	9319	8	0.2	213
ARL13B	Q3SXY8	200894	TROVE2	P10155	6738	2	0.045	172
ARL13B	Q3SXY8	200894	TTC26	A0AVF1	79989	7	0.14	171
ARL13B	Q3SXY8	200894	TTC26	A0AVF1	79989	8	0.17	172
ARL13B	Q3SXY8	200894	TTC26	A0AVF1	79989	8	0.19	213
ARL13B	Q3SXY8	200894	TTC26	A0AVF1	79989	3	0.036	574
ARL13B	Q3SXY8	200894	TTC27	Q6P3X3	55622	3	0.039	172
ARL13B	Q3SXY8	200894	TTC27	Q6P3X3	55622	2	0.028	213
ARL13B	Q3SXY8	200894	TTC30A	Q86WT1	92104	3	0.041	171
ARL13B	Q3SXY8	200894	TTC30A	Q86WT1	92104	3	0.041	172
ARL13B	Q3SXY8	200894	TTC30A	Q86WT1	92104	6	0.086	213
ARL13B	Q3SXY8	200894	TUBA1A	Q71U36	7846	22	0.62	171
ARL13B	Q3SXY8	200894	TUBA1A	Q71U36	7846	23	0.71	172
ARL13B	Q3SXY8	200894	TUBA1B	P68363	10376	21	0.59	213
ARL13B	Q3SXY8	200894	TUBA1B	P68363	10376	18	0.58	574
ARL13B	Q3SXY8	200894	TUBA1C	Q9BQE3	84790	2	0.58	171
ARL13B	Q3SXY8	200894	TUBA1C	Q9BQE3	84790	3	0.71	172
ARL13B	Q3SXY8	200894	TUBA1C	Q9BQE3	84790	5	0.59	213
ARL13B	Q3SXY8	200894	TUBA1C	Q9BQE3	84790	3	0.57	574
ARL13B	Q3SXY8	200894	TUBB	P07437	203068	20	0.66	171
ARL13B	Q3SXY8	200894	TUBB	P07437	203068	22	0.71	172
ARL13B	Q3SXY8	200894	TUBB	P07437	203068	22	0.71	213
ARL13B	Q3SXY8	200894	TUBB	P07437	203068	20	0.66	574
ARL13B	Q3SXY8	200894	TUBB2A	Q13885	7280	2	0.48	171
ARL13B	Q3SXY8	200894	TUBB2A	Q13885	7280	5	0.64	172
ARL13B	Q3SXY8	200894	TUBB2B	Q9BVA1	347733	5	0.59	213
ARL13B	Q3SXY8	200894	TUBB4A	P04350	10382	6	0.66	171
ARL13B	Q3SXY8	200894	TUBB4A	P04350	10382	7	0.7	172
ARL13B	Q3SXY8	200894	TUBB4A	P04350	10382	6	0.66	213
ARL13B	Q3SXY8	200894	TUBB4A	P04350	10382	2	0.52	574
ARL13B	Q3SXY8	200894	TUBB4B	P68371	10383	2	0.57	574
ARL13B	Q3SXY8	200894	TUBB6	Q9BUF5	84617	3	0.24	171
ARL13B	Q3SXY8	200894	TUBB6	Q9BUF5	84617	9	0.55	172
ARL13B	Q3SXY8	200894	TUBB6	Q9BUF5	84617	8	0.52	213
ARL13B	Q3SXY8	200894	TXN	P10599	7295	2	0.21	213
ARL13B	Q3SXY8	200894	TXN	P10599	7295	4	0.31	574
ARL13B	Q3SXY8	200894	UBA52	P62987	7311	5	0.36	171
ARL13B	Q3SXY8	200894	UBA52	P62987	7311	6	0.43	172
ARL13B	Q3SXY8	200894	UBA52	P62987	7311	6	0.43	213
ARL13B	Q3SXY8	200894	UBB	P0CG47	7314	5	0.21	574
ARL13B	Q3SXY8	200894	UBE2G2	P60604	7327	2	0.28	172
ARL13B	Q3SXY8	200894	UNC45A	Q9H3U1	55898	4	0.053	172
ARL13B	Q3SXY8	200894	UQCRC2	P22695	7385	2	0.044	172
ARL13B	Q3SXY8	200894	USMG5	Q96IX5	84833	2	0.43	171
ARL13B	Q3SXY8	200894	USMG5	Q96IX5	84833	2	0.43	172
ARL13B	Q3SXY8	200894	USMG5	Q96IX5	84833	2	0.43	213
ARL13B	Q3SXY8	200894	VAC14	Q08AM6	55697	2	0.015	213
ARL13B	Q3SXY8	200894	VCP	P55072	7415	2	0.024	574
ARL13B	Q3SXY8	200894	WDR17	Q8IZU2	116966	8	0.088	213
ARL13B	Q3SXY8	200894	WDR77	Q9BQA1	79084	2	0.079	171
ARL13B	Q3SXY8	200894	WDR77	Q9BQA1	79084	4	0.19	172
ARL13B	Q3SXY8	200894	WDR77	Q9BQA1	79084	2	0.11	213
ARL13B	Q3SXY8	200894	WDR77	Q9BQA1	79084	8	0.3	574
ARL13B	Q3SXY8	200894	XPO1	O14980	7514	9	0.11	171
ARL13B	Q3SXY8	200894	XPO1	O14980	7514	14	0.17	172
ARL13B	Q3SXY8	200894	XPO1	O14980	7514	13	0.16	213
ARL13B	Q3SXY8	200894	XPO1	O14980	7514	6	0.071	574
ARL13B	Q3SXY8	200894	XPO5	Q9HAV4	57510	2	0.02	171
ARL13B	Q3SXY8	200894	XPO5	Q9HAV4	57510	4	0.041	172
ARL13B	Q3SXY8	200894	XPO5	Q9HAV4	57510	6	0.066	213
ARL13B	Q3SXY8	200894	XPOT	O43592	11260	17	0.2	171
ARL13B	Q3SXY8	200894	XPOT	O43592	11260	20	0.25	172
ARL13B	Q3SXY8	200894	XPOT	O43592	11260	17	0.23	213
ARL13B	Q3SXY8	200894	XPOT	O43592	11260	4	0.067	574
ARL13B	Q3SXY8	200894	YTHDF2	Q9Y5A9	51441	2	0.045	172
ARL13B	Q3SXY8	200894	YWHAB	P31946	7529	2	0.27	171
ARL13B	Q3SXY8	200894	YWHAB	P31946	7529	2	0.28	574
ARL13B	Q3SXY8	200894	YWHAE	P62258	7531	12	0.55	171
ARL13B	Q3SXY8	200894	YWHAE	P62258	7531	4	0.16	172
ARL13B	Q3SXY8	200894	YWHAE	P62258	7531	3	0.11	213
ARL13B	Q3SXY8	200894	YWHAE	P62258	7531	14	0.61	574
ARL13B	Q3SXY8	200894	YWHAG	P61981	7532	3	0.24	171
ARL13B	Q3SXY8	200894	YWHAG	P61981	7532	6	0.38	574
ARL13B	Q3SXY8	200894	YWHAH	Q04917	7533	2	0.2	574
ARL13B	Q3SXY8	200894	YWHAQ	P27348	10971	3	0.23	171
ARL13B	Q3SXY8	200894	YWHAQ	P27348	10971	2	0.25	574
ARL13B	Q3SXY8	200894	YWHAZ	P63104	7534	7	0.45	171
ARL13B	Q3SXY8	200894	YWHAZ	P63104	7534	6	0.49	574
ARL13B	Q3SXY8	200894	ZG16B	Q96DA0	124220	2	0.12	574
ARL13B	Q3SXY8	200894	ZNF831	Q5JPB2	128611	2	0.02	574
ARL13B	Q3SXY8	200894	ZW10	O43264	9183	3	0.046	172
ARL3	P36405	403	ACTB	P60709	60	2	0.043	351
ARL3	P36405	403	ACTB	P60709	60	3	0.069	389
ARL3	P36405	403	ALB	P02768	213	6	0.1	351
ARL3	P36405	403	ALB	P02768	213	5	0.08	389
ARL3	P36405	403	ALKBH2	Q6NS38	121642	2	0.05	298
ARL3	P36405	403	ALKBH2	Q6NS38	121642	2	0.05	351
ARL3	P36405	403	ALKBH2	Q6NS38	121642	2	0.05	389
ARL3	P36405	403	APC	P25054	324	2	0.02	298
ARL3	P36405	403	ARHGAP29	Q52LW3	9411	2	0.019	298
ARL3	P36405	403	ARHGAP29	Q52LW3	9411	2	0.019	389
ARL3	P36405	403	ARL2	P36404	402	2	0.092	389
ARL3	P36405	403	ARL2BP	Q9Y2Y0	23568	3	0.2	298
ARL3	P36405	403	ARL2BP	Q9Y2Y0	23568	2	0.17	351
ARL3	P36405	403	ARL3	P36405	403	26	0.93	298
ARL3	P36405	403	ARL3	P36405	403	26	0.96	351
ARL3	P36405	403	ARL3	P36405	403	27	0.93	389
ARL3	P36405	403	C9orf163	Q8N9P6	158055	2	0.099	298
ARL3	P36405	403	CASP14	P31944	23581	3	0.14	351
ARL3	P36405	403	CAT	P04040	847	2	0.034	351
ARL3	P36405	403	CEP290	O15078	80184	2	0.014	298
ARL3	P36405	403	CEP290	O15078	80184	2	0.0097	351
ARL3	P36405	403	CEP290	O15078	80184	3	0.022	389
ARL3	P36405	403	DCD	P81605	117159	3	0.27	351
ARL3	P36405	403	DENND5A	Q6IQ26	23258	2	0.021	389
ARL3	P36405	403	DNAH2	Q9P225	146754	2	0.0027	298
ARL3	P36405	403	DNAH2	Q9P225	146754	2	0.0027	351
ARL3	P36405	403	DNAH2	Q9P225	146754	2	0.0027	389
ARL3	P36405	403	DNAH7	Q8WXX0	56171	2	0.0035	298
ARL3	P36405	403	DSC1	Q08554	1823	3	0.043	351
ARL3	P36405	403	DSC1	Q08554	1823	2	0.025	389
ARL3	P36405	403	DSG1	Q02413	1828	3	0.034	351
ARL3	P36405	403	DSP	P15924	1832	11	0.034	351
ARL3	P36405	403	DSP	P15924	1832	2	0.0056	389
ARL3	P36405	403	EEF1A1	P68104	1915	2	0.039	351
ARL3	P36405	403	EEF1A1	P68104	1915	4	0.084	389
ARL3	P36405	403	ELMSAN1	Q6PJG2	91748	2	0.033	298
ARL3	P36405	403	ESF1	Q9H501	51575	2	0.032	389
ARL3	P36405	403	FAM46C	Q5VWP2	54855	2	0.046	298
ARL3	P36405	403	FLG	P20930	2312	3	0.0039	389
ARL3	P36405	403	FLG2	Q5D862	388698	8	0.039	351
ARL3	P36405	403	FLG2	Q5D862	388698	5	0.026	389
ARL3	P36405	403	FSIP2	Q5CZC0	401024	2	0.0051	389
ARL3	P36405	403	GAPDH	P04406	2597	2	0.072	351
ARL3	P36405	403	GCC2	Q8IWJ2	9648	2	0.02	389
ARL3	P36405	403	HIST1H1E	P10412	3008	2	0.055	298
ARL3	P36405	403	HLA-DPB1	P04440	3115	2	0.066	389
ARL3	P36405	403	HRNR	Q86YZ3	388697	8	0.051	351
ARL3	P36405	403	HRNR	Q86YZ3	388697	7	0.044	389
ARL3	P36405	403	HSP90AA1	P07900	3320	3	0.034	389
ARL3	P36405	403	HSPA1A	P08107	3303	13	0.31	298
ARL3	P36405	403	HSPA1A	P08107	3303	22	0.44	351
ARL3	P36405	403	HSPA1A	P08107	3303	17	0.32	389
ARL3	P36405	403	HSPA5	P11021	3309	7	0.15	298
ARL3	P36405	403	HSPA5	P11021	3309	10	0.2	351
ARL3	P36405	403	HSPA5	P11021	3309	10	0.23	389
ARL3	P36405	403	HSPA8	P11142	3312	26	0.45	298
ARL3	P36405	403	HSPA8	P11142	3312	22	0.43	351
ARL3	P36405	403	HSPA8	P11142	3312	20	0.4	389
ARL3	P36405	403	HSPA9	P38646	3313	2	0.037	298
ARL3	P36405	403	HSPA9	P38646	3313	4	0.062	351
ARL3	P36405	403	HSPD1	P10809	3329	2	0.03	389
ARL3	P36405	403	IL17C	Q9P0M4	27189	2	0.12	389
ARL3	P36405	403	JUP	P14923	3728	3	0.05	351
ARL3	P36405	403	JUP	P14923	3728	3	0.032	389
ARL3	P36405	403	KPRP	Q5T749	448834	8	0.18	351
ARL3	P36405	403	KPRP	Q5T749	448834	6	0.079	389
ARL3	P36405	403	KRT1	P04264	3848	24	0.43	298
ARL3	P36405	403	KRT1	P04264	3848	37	0.57	351
ARL3	P36405	403	KRT1	P04264	3848	29	0.48	389
ARL3	P36405	403	KRT10	P13645	3858	26	0.47	298
ARL3	P36405	403	KRT10	P13645	3858	33	0.59	351
ARL3	P36405	403	KRT10	P13645	3858	28	0.54	389
ARL3	P36405	403	KRT14	P02533	3861	3	0.085	298
ARL3	P36405	403	KRT14	P02533	3861	14	0.38	351
ARL3	P36405	403	KRT14	P02533	3861	7	0.2	389
ARL3	P36405	403	KRT16	P08779	3868	6	0.26	351
ARL3	P36405	403	KRT17	Q04695	3872	2	0.21	351
ARL3	P36405	403	KRT2	P35908	3849	26	0.41	298
ARL3	P36405	403	KRT2	P35908	3849	39	0.72	351
ARL3	P36405	403	KRT2	P35908	3849	33	0.51	389
ARL3	P36405	403	KRT5	P13647	3852	6	0.16	298
ARL3	P36405	403	KRT5	P13647	3852	18	0.37	351
ARL3	P36405	403	KRT5	P13647	3852	7	0.25	389
ARL3	P36405	403	KRT6A	P02538	3853	11	0.36	351
ARL3	P36405	403	KRT6A	P02538	3853	8	0.23	389
ARL3	P36405	403	KRT73	Q86Y46	319101	2	0.067	351
ARL3	P36405	403	KRT77	Q7Z794	374454	8	0.16	351
ARL3	P36405	403	KRT78	Q8N1N4	196374	3	0.079	351
ARL3	P36405	403	KRT9	P35527	3857	16	0.26	298
ARL3	P36405	403	KRT9	P35527	3857	24	0.51	351
ARL3	P36405	403	KRT9	P35527	3857	23	0.47	389
ARL3	P36405	403	NDE1	Q9NXR1	54820	2	0.052	298
ARL3	P36405	403	NDE1	Q9NXR1	54820	2	0.052	351
ARL3	P36405	403	OBSCN	Q5VST9	84033	2	0.0048	389
ARL3	P36405	403	PDE6D	O43924	5147	6	0.39	298
ARL3	P36405	403	PDE6D	O43924	5147	3	0.25	351
ARL3	P36405	403	PDE6D	O43924	5147	4	0.33	389
ARL3	P36405	403	PRDX1	Q06830	5052	2	0.095	389
ARL3	P36405	403	PRDX6	P30041	9588	3	0.13	351
ARL3	P36405	403	PRSS1	P07477	5644	2	0.065	351
ARL3	P36405	403	PRSS1	P07477	5644	2	0.073	389
ARL3	P36405	403	RGPD1	P0DJD0	400966	2	0.034	298
ARL3	P36405	403	RGSL1	A5PLK6	353299	2	0.019	298
ARL3	P36405	403	SERPINB12	Q96P63	89777	2	0.047	351
ARL3	P36405	403	SF3B2	Q13435	10992	2	0.03	389
ARL3	P36405	403	SPRR2A	P35326	6700	2	0.31	351
ARL3	P36405	403	SSBP2	P81877	23635	2	0.097	298
ARL3	P36405	403	TGM3	Q08188	7053	2	0.032	351
ARL3	P36405	403	TMPRSS13	Q9BYE2	84000	2	0.014	298
ARL3	P36405	403	TRIM33	Q9UPN9	51592	2	0.026	298
ARL3	P36405	403	TTN	Q8WZ42	7273	2	0.00084	351
ARL3	P36405	403	TUBA1B	P68363	10376	2	0.042	389
ARL3	P36405	403	UBA52	P62987	7311	2	0.12	351
ARL3	P36405	403	UNC119	Q13432	9094	3	0.12	351
ARL3	P36405	403	UNC119	Q13432	9094	3	0.15	389
ARL3	P36405	403	UNC119B	A6NIH7	84747	13	0.61	298
ARL3	P36405	403	UNC119B	A6NIH7	84747	14	0.74	351
ARL3	P36405	403	UNC119B	A6NIH7	84747	15	0.74	389
ARL3	P36405	403	WRN	Q14191	7486	2	0.021	298
ARL6	Q9H0F7	84100	ACACA	Q13085	31	38	0.21	179
ARL6	Q9H0F7	84100	ACTB	P60709	60	2	0.043	179
ARL6	Q9H0F7	84100	ACTB	P60709	60	5	0.144	971
ARL6	Q9H0F7	84100	AIFM1	O95831	9131	10	0.21	179
ARL6	Q9H0F7	84100	AIFM1	O95831	9131	2	0.031	971
ARL6	Q9H0F7	84100	ANKRD17	O75179	26057	2	0.022	179
ARL6	Q9H0F7	84100	ARL6	Q9H0F7	84100	31	0.99	179
ARL6	Q9H0F7	84100	ARL6	Q9H0F7	84100	16	0.806	971
ARL6	Q9H0F7	84100	ATP1A1	P05023	476	3	0.033	179
ARL6	Q9H0F7	84100	ATP5A1	P25705	498	2	0.0452	971
ARL6	Q9H0F7	84100	ATXN2L	Q8WWM7	11273	2	0.026	971
ARL6	Q9H0F7	84100	BSG	P35613	682	3	0.091	179
ARL6	Q9H0F7	84100	CAD	P27708	790	3	0.02	179
ARL6	Q9H0F7	84100	DCD	P81605	117159	2	0.2	971
ARL6	Q9H0F7	84100	DNAJA1	P31689	3301	4	0.12	179
ARL6	Q9H0F7	84100	DNAJA2	O60884	10294	6	0.16	179
ARL6	Q9H0F7	84100	DSC1	Q08554	1823	2	0.0313	971
ARL6	Q9H0F7	84100	DSG1	Q02413	1828	5	0.0772	971
ARL6	Q9H0F7	84100	DSP	P15924	1832	2	0.0178	971
ARL6	Q9H0F7	84100	EEF1A1	P68104	1915	7	0.2	179
ARL6	Q9H0F7	84100	EEF1A1	P68104	1915	3	0.0628	971
ARL6	Q9H0F7	84100	FLG2	Q5D862	388698	2	0.008	971
ARL6	Q9H0F7	84100	FOXP1	Q9H334	27086	2	0.066	179
ARL6	Q9H0F7	84100	HSP90AA1	P07900	3320	2	0.025	179
ARL6	Q9H0F7	84100	HSP90AA1	P07900	3320	3	0.0587	971
ARL6	Q9H0F7	84100	HSP90AB1	P08238	3326	3	0.069	179
ARL6	Q9H0F7	84100	HSP90AB1	P08238	3326	2	0.0939	971
ARL6	Q9H0F7	84100	HSPA1A	P08107	3303	31	0.64	179
ARL6	Q9H0F7	84100	HSPA1A	P0DMV8	3303	15	0.359	971
ARL6	Q9H0F7	84100	HSPA1A	P0DMV9	3303	15	0.359	971
ARL6	Q9H0F7	84100	HSPA4	P34932	3308	14	0.21	179
ARL6	Q9H0F7	84100	HSPA5	P11021	3309	14	0.34	179
ARL6	Q9H0F7	84100	HSPA8	P11142	3312	34	0.67	179
ARL6	Q9H0F7	84100	HSPA8	P11142	3312	28	0.503	971
ARL6	Q9H0F7	84100	HSPA9	P38646	3313	18	0.33	179
ARL6	Q9H0F7	84100	HSPA9	P38646	3313	3	0.0663	971
ARL6	Q9H0F7	84100	HSPD1	P10809	3329	2	0.03	179
ARL6	Q9H0F7	84100	HSPH1	Q92598	10808	7	0.091	179
ARL6	Q9H0F7	84100	KIF27	Q86VH2	55582	2	0.016	179
ARL6	Q9H0F7	84100	KRT1	P04264	3848	34	0.472	971
ARL6	Q9H0F7	84100	KRT10	P13645	3858	38	0.596	971
ARL6	Q9H0F7	84100	KRT14	P02533	3861	6	0.288	971
ARL6	Q9H0F7	84100	KRT16	P08779	3868	5	0.195	971
ARL6	Q9H0F7	84100	KRT2	P35908	3849	33	0.626	971
ARL6	Q9H0F7	84100	KRT5	P13647	3852	11	0.346	971
ARL6	Q9H0F7	84100	KRT6A	P02538	3853	9	0.252	971
ARL6	Q9H0F7	84100	KRT77	Q7Z794	374454	5	0.135	971
ARL6	Q9H0F7	84100	KRT78	Q8N1N4	196374	2	0.0538	971
ARL6	Q9H0F7	84100	KRT9	P35527	3857	17	0.441	971
ARL6	Q9H0F7	84100	LAMP2	P13473	3920	2	0.049	179
ARL6	Q9H0F7	84100	MAST4	O15021	375449	2	0.0076	179
ARL6	Q9H0F7	84100	MMRN1	Q13201	22915	2	0.028	179
ARL6	Q9H0F7	84100	NDUFA4	O00483	4697	2	0.25	179
ARL6	Q9H0F7	84100	PGRMC1	O00264	10857	3	0.11	179
ARL6	Q9H0F7	84100	PHGDH	O43175	26227	2	0.043	179
ARL6	Q9H0F7	84100	PSMC1	P62191	5700	4	0.13	179
ARL6	Q9H0F7	84100	PSMC1	P62191	5700	2	0.075	971
ARL6	Q9H0F7	84100	PSMC2	P35998	5701	3	0.058	179
ARL6	Q9H0F7	84100	PSMC2	P35998	5701	3	0.0785	971
ARL6	Q9H0F7	84100	PSMC3	P17980	5702	8	0.24	179
ARL6	Q9H0F7	84100	PSMC4	P43686	5704	3	0.074	179
ARL6	Q9H0F7	84100	PSMC4	P43686	5704	2	0.0646	971
ARL6	Q9H0F7	84100	PSMC5	P62195	5705	4	0.14	179
ARL6	Q9H0F7	84100	PSMC6	P62333	5706	2	0.051	179
ARL6	Q9H0F7	84100	PSMD1	Q99460	5707	6	0.085	179
ARL6	Q9H0F7	84100	PSMD1	Q99460	5707	2	0.021	971
ARL6	Q9H0F7	84100	PSMD11	O00231	5717	4	0.13	179
ARL6	Q9H0F7	84100	PSMD12	O00232	5718	3	0.068	179
ARL6	Q9H0F7	84100	PSMD13	Q9UNM6	5719	4	0.098	179
ARL6	Q9H0F7	84100	PSMD2	Q13200	5708	6	0.09	179
ARL6	Q9H0F7	84100	PSMD2	Q13200	5708	5	0.0573	971
ARL6	Q9H0F7	84100	PSMD3	O43242	5709	5	0.1	179
ARL6	Q9H0F7	84100	PSMD4	P55036	5710	3	0.11	179
ARL6	Q9H0F7	84100	PSMD6	Q15008	9861	3	0.087	179
ARL6	Q9H0F7	84100	PSMD7	P51665	5713	2	0.074	179
ARL6	Q9H0F7	84100	RBM26	Q5T8P6	64062	2	0.013	179
ARL6	Q9H0F7	84100	RCN2	Q14257	5955	2	0.066	179
ARL6	Q9H0F7	84100	RPS15A	P62244	6210	3	0.24	179
ARL6	Q9H0F7	84100	RREB1	Q92766	6239	2	0.036	179
ARL6	Q9H0F7	84100	SART1	O43290	9092	2	0.0375	971
ARL6	Q9H0F7	84100	SLC12A6	Q9UHW9	9990	2	0.072	179
ARL6	Q9H0F7	84100	SLC25A5	P05141	292	5	0.17	179
ARL6	Q9H0F7	84100	SLC25A5	P05141	292	2	0.0537	971
ARL6	Q9H0F7	84100	SLF2	Q8IX21	55719	2	0.043	179
ARL6	Q9H0F7	84100	SSR4	P51571	6748	3	0.23	179
ARL6	Q9H0F7	84100	TOR1AIP2	Q8NFQ8	163590	2	0.14	179
ARL6	Q9H0F7	84100	TUBA1B	P68363	10376	14	0.5	179
ARL6	Q9H0F7	84100	TUBA1B	P68363	10376	8	0.251	971
ARL6	Q9H0F7	84100	TUBB	P07437	203068	20	0.66	179
ARL6	Q9H0F7	84100	TUBB	P07437	203068	10	0.318	971
ARL6	Q9H0F7	84100	TUFM	P49411	7284	5	0.15	179
ARL6	Q9H0F7	84100	UBA52	P62987	7311	5	0.38	179
ARL6	Q9H0F7	84100	UBB	P0CG47	7314	2	0.109	971
ARL6	Q9H0F7	84100	XIRP2	A4UGR9	129446	2	0.0068	179
ARMC8	Q8IUR7	25852	ABCB7	O75027	22	2	0.017	447
ARMC8	Q8IUR7	25852	ABCE1	P61221	6059	5	0.083	168
ARMC8	Q8IUR7	25852	ACACA	Q13085	31	33	0.2	168
ARMC8	Q8IUR7	25852	ACACA	Q13085	31	13	0.055	447
ARMC8	Q8IUR7	25852	ACSL3	O95573	2181	7	0.14	168
ARMC8	Q8IUR7	25852	ACTB	P60709	60	3	0.12	168
ARMC8	Q8IUR7	25852	ACTB	P60709	60	13	0.46	447
ARMC8	Q8IUR7	25852	AFG3L2	Q9Y4W6	10939	6	0.065	168
ARMC8	Q8IUR7	25852	AHSG	P02765	197	2	0.052	447
ARMC8	Q8IUR7	25852	AIFM1	O95831	9131	17	0.36	168
ARMC8	Q8IUR7	25852	AIFM1	O95831	9131	14	0.32	447
ARMC8	Q8IUR7	25852	ALB	P02768	213	4	0.071	447
ARMC8	Q8IUR7	25852	ALCAM	Q13740	214	3	0.086	168
ARMC8	Q8IUR7	25852	ALDH3A2	P51648	224	5	0.13	168
ARMC8	Q8IUR7	25852	ALDOA	P04075	226	2	0.077	447
ARMC8	Q8IUR7	25852	ALG1	Q9BT22	56052	3	0.084	168
ARMC8	Q8IUR7	25852	ANXA2	P07355	302	2	0.065	447
ARMC8	Q8IUR7	25852	APMAP	Q9HDC9	57136	9	0.3	168
ARMC8	Q8IUR7	25852	ARG1	P05089	383	5	0.23	447
ARMC8	Q8IUR7	25852	ARHGEF2	Q92974	9181	2	0.024	168
ARMC8	Q8IUR7	25852	ARL1	P40616	400	2	0.19	168
ARMC8	Q8IUR7	25852	ARL5B	Q96KC2	221079	2	0.11	168
ARMC8	Q8IUR7	25852	ARL8B	Q9NVJ2	55207	2	0.13	168
ARMC8	Q8IUR7	25852	ARMC8	Q8IUR7	25852	42	0.7	168
ARMC8	Q8IUR7	25852	ARMC8	Q8IUR7	25852	51	0.73	447
ARMC8	Q8IUR7	25852	ASPRV1	Q53RT3	151516	2	0.14	447
ARMC8	Q8IUR7	25852	ATAD3B	Q5T9A4	83858	2	0.023	447
ARMC8	Q8IUR7	25852	ATL2	Q8NHH9	64225	4	0.094	168
ARMC8	Q8IUR7	25852	ATL3	Q6DD88	25923	2	0.033	168
ARMC8	Q8IUR7	25852	ATP1A1	P05023	476	33	0.38	168
ARMC8	Q8IUR7	25852	ATP1A1	P05023	476	23	0.29	447
ARMC8	Q8IUR7	25852	ATP1B3	P54709	483	5	0.23	168
ARMC8	Q8IUR7	25852	ATP1B3	P54709	483	2	0.086	447
ARMC8	Q8IUR7	25852	ATP2A2	P16615	488	15	0.2	168
ARMC8	Q8IUR7	25852	ATP2A2	P16615	488	15	0.18	447
ARMC8	Q8IUR7	25852	ATP5A1	P25705	498	9	0.21	168
ARMC8	Q8IUR7	25852	ATP5A1	P25705	498	9	0.23	447
ARMC8	Q8IUR7	25852	ATP5B	P06576	506	8	0.19	168
ARMC8	Q8IUR7	25852	ATP5B	P06576	506	4	0.085	447
ARMC8	Q8IUR7	25852	ATP5C1	P36542	509	3	0.11	168
ARMC8	Q8IUR7	25852	ATXN2L	Q8WWM7	11273	2	0.032	447
ARMC8	Q8IUR7	25852	AUP1	Q9Y679	550	2	0.053	168
ARMC8	Q8IUR7	25852	AZGP1	P25311	563	5	0.21	447
ARMC8	Q8IUR7	25852	BAG2	O95816	9532	2	0.033	447
ARMC8	Q8IUR7	25852	BCLAF1	Q9NYF8	9774	4	0.047	168
ARMC8	Q8IUR7	25852	BCLAF1	Q9NYF8	9774	11	0.13	447
ARMC8	Q8IUR7	25852	BLMH	Q13867	642	4	0.11	447
ARMC8	Q8IUR7	25852	BSG	P35613	682	7	0.3	168
ARMC8	Q8IUR7	25852	BSG	P35613	682	5	0.17	447
ARMC8	Q8IUR7	25852	C1QBP	Q07021	708	3	0.22	447
ARMC8	Q8IUR7	25852	C2orf47	Q8WWC4	79568	4	0.15	168
ARMC8	Q8IUR7	25852	CAD	P27708	790	29	0.18	168
ARMC8	Q8IUR7	25852	CAD	P27708	790	2	0.013	447
ARMC8	Q8IUR7	25852	CALML5	Q9NZT1	51806	5	0.43	447
ARMC8	Q8IUR7	25852	CANX	P27824	821	19	0.32	168
ARMC8	Q8IUR7	25852	CANX	P27824	821	6	0.13	447
ARMC8	Q8IUR7	25852	CASP14	P31944	23581	9	0.39	447
ARMC8	Q8IUR7	25852	CCDC47	Q96A33	57003	6	0.14	168
ARMC8	Q8IUR7	25852	CCT2	P78371	10576	2	0.039	168
ARMC8	Q8IUR7	25852	CCT2	P78371	10576	3	0.099	447
ARMC8	Q8IUR7	25852	CCT3	P49368	7203	7	0.16	168
ARMC8	Q8IUR7	25852	CCT3	P49368	7203	4	0.097	447
ARMC8	Q8IUR7	25852	CCT4	P50991	10575	2	0.039	168
ARMC8	Q8IUR7	25852	CCT4	P50991	10575	5	0.082	447
ARMC8	Q8IUR7	25852	CCT5	P48643	22948	3	0.07	168
ARMC8	Q8IUR7	25852	CCT5	P48643	22948	4	0.091	447
ARMC8	Q8IUR7	25852	CCT6A	P40227	908	5	0.073	168
ARMC8	Q8IUR7	25852	CCT6A	P40227	908	4	0.12	447
ARMC8	Q8IUR7	25852	CCT7	Q99832	10574	2	0.044	168
ARMC8	Q8IUR7	25852	CCT7	Q99832	10574	3	0.053	447
ARMC8	Q8IUR7	25852	CCT8	P50990	10694	3	0.057	168
ARMC8	Q8IUR7	25852	CD276	Q5ZPR3	80381	3	0.069	168
ARMC8	Q8IUR7	25852	CD63	P08962	967	2	0.067	168
ARMC8	Q8IUR7	25852	CDIPT	O14735	10423	2	0.099	168
ARMC8	Q8IUR7	25852	CDIPT	O14735	10423	2	0.099	447
ARMC8	Q8IUR7	25852	CHDH	Q8NE62	55349	2	0.03	168
ARMC8	Q8IUR7	25852	CLGN	O14967	1047	4	0.092	168
ARMC8	Q8IUR7	25852	CNNM3	Q8NE01	26505	9	0.14	168
ARMC8	Q8IUR7	25852	CNNM3	Q8NE01	26505	2	0.037	447
ARMC8	Q8IUR7	25852	CNP	P09543	1267	5	0.15	168
ARMC8	Q8IUR7	25852	COMT	P21964	1312	5	0.32	168
ARMC8	Q8IUR7	25852	COPB1	P53618	1315	2	0.03	168
ARMC8	Q8IUR7	25852	COPB2	P35606	9276	2	0.017	168
ARMC8	Q8IUR7	25852	COX4I1	P13073	1327	2	0.11	168
ARMC8	Q8IUR7	25852	CPD	O75976	1362	2	0.02	168
ARMC8	Q8IUR7	25852	CPT2	P23786	1376	6	0.12	168
ARMC8	Q8IUR7	25852	CSE1L	P55060	1434	5	0.066	168
ARMC8	Q8IUR7	25852	CSTA	P01040	1475	5	0.59	447
ARMC8	Q8IUR7	25852	CTSD	P07339	1509	9	0.3	447
ARMC8	Q8IUR7	25852	CYB5B	O43169	80777	2	0.32	168
ARMC8	Q8IUR7	25852	CYB5R3	P00387	1727	3	0.086	168
ARMC8	Q8IUR7	25852	CYP51A1	Q16850	1595	3	0.087	168
ARMC8	Q8IUR7	25852	DBT	P11182	1629	9	0.22	447
ARMC8	Q8IUR7	25852	DCAKD	Q8WVC6	79877	3	0.14	168
ARMC8	Q8IUR7	25852	DCD	P81605	117159	3	0.25	447
ARMC8	Q8IUR7	25852	DDB1	Q16531	1642	4	0.032	168
ARMC8	Q8IUR7	25852	DDOST	P39656	1650	3	0.075	168
ARMC8	Q8IUR7	25852	DDX21	Q9NR30	9188	2	0.041	447
ARMC8	Q8IUR7	25852	DDX3X	O00571	1654	3	0.051	168
ARMC8	Q8IUR7	25852	DDX3X	O00571	1654	5	0.083	447
ARMC8	Q8IUR7	25852	DDX5	P17844	1655	10	0.16	168
ARMC8	Q8IUR7	25852	DDX5	P17844	1655	9	0.15	447
ARMC8	Q8IUR7	25852	DHCR24	Q15392	1718	3	0.074	168
ARMC8	Q8IUR7	25852	DHRS7	Q9Y394	51635	6	0.17	168
ARMC8	Q8IUR7	25852	DNAJA1	P31689	3301	11	0.37	168
ARMC8	Q8IUR7	25852	DNAJA1	P31689	3301	8	0.23	447
ARMC8	Q8IUR7	25852	DNAJA2	O60884	10294	11	0.38	168
ARMC8	Q8IUR7	25852	DNAJA2	O60884	10294	8	0.3	447
ARMC8	Q8IUR7	25852	DNAJB12	Q9NXW2	54788	4	0.11	168
ARMC8	Q8IUR7	25852	DPM3	Q9P2X0	54344	2	0.24	168
ARMC8	Q8IUR7	25852	DSC1	Q08554	1823	2	0.032	447
ARMC8	Q8IUR7	25852	DSG1	Q02413	1828	6	0.071	447
ARMC8	Q8IUR7	25852	DSP	P15924	1832	22	0.085	447
ARMC8	Q8IUR7	25852	EEF1A1	P68104	1915	10	0.31	168
ARMC8	Q8IUR7	25852	EEF1A1	P68104	1915	12	0.28	447
ARMC8	Q8IUR7	25852	EEF1G	P26641	1937	2	0.046	447
ARMC8	Q8IUR7	25852	EEF2	P13639	1938	2	0.027	168
ARMC8	Q8IUR7	25852	EEF2	P13639	1938	4	0.057	447
ARMC8	Q8IUR7	25852	EIF4B	P23588	1975	5	0.075	447
ARMC8	Q8IUR7	25852	ELMOD2	Q8IZ81	255520	3	0.1	168
ARMC8	Q8IUR7	25852	EMD	P50402	2010	3	0.15	168
ARMC8	Q8IUR7	25852	EMD	P50402	2010	2	0.11	447
ARMC8	Q8IUR7	25852	ENO1	P06733	2023	8	0.23	447
ARMC8	Q8IUR7	25852	ENPP1	P22413	5167	2	0.029	168
ARMC8	Q8IUR7	25852	ERH	P84090	2079	2	0.23	168
ARMC8	Q8IUR7	25852	ERH	P84090	2079	3	0.29	447
ARMC8	Q8IUR7	25852	ESYT1	Q9BSJ8	23344	7	0.081	168
[truncated: 77,841 more rows]

## Sheet: README
Supplementary Data file 2. TAP-MS purifications from HEK293T cells for 217 N- or C-terminally SF-tagged proteins in 644 experiments. Column A-C displays the different SF-tagged proteins (for details see TableS1) by experiment number (column I). Column D-H display the protein identifications as described in the supplementary methods showing the protein identifier, number of matching unique peptide…
Column	Description
1_Symbol	Gene Symbol for baits targeted for TAP-MS analysis
1_UniProt	UniProt accession
EntrezGene	Entrez Gene ID
2_Symbol	Gene Symbol for proteins identified by TAP-MS analysis
2_UniProt	UniProt accession
2_EntrezGene	Entrez Gene ID
2_protein_peptidecount	Number of unique peptides for protein identified by MS analysis
2_protein_sequencecoverage	Fraction of sequence coverage for protein identified by MS analysis
tap_experimentid	TAP experiment identifier as used in SYSCILIA consortium
