# Supplementary material for: An organelle-specific protein landscape identifies novel diseases and molecular mechanisms
Source: Nat Commun. 2016 May 13;7:11491. doi: 10.1038/ncomms11491 (PMC4869170; doi:10.1038/ncomms11491)
Supplement: Supplementary Data 3 — Significant, socioaffinity scored interactions. List of significant (FDR/FPR < = 0.1) protein interactions determined by analysis of socioaffinity. The separate terms for socioaffinity (SAij) are given as Spoke_ij, Spoke_ji and Matrix_ij; Interactions also seen in BioPlex or Intact are also given. [file ncomms11491-s4.xlsx]

## Sheet: Supplementary Data file 3
Protein A	Protein B	Syscilia							BioPlex				BioGrid			IntAct
		SAij	Spoke ij	Spoke ji	Matrix ij	FPR	FDR	Tagged	SAij	FPR	FDR	Tagged	Detection Method	Interaction Type	PubMED ids	Detection Method	Interaction Type	PubMED ids
ANKS3	ANKS6	15.5138	4.7706	5.34679	5.39642	0	0	both
KIF3B	KIF3A	14.3544	3.6007	5.48277	5.27097	0	0	both	11.6288	0.00186	0.00757	one	MI:0004(affinity chromatography technology)	MI:0915(physical association)	17825299
MKLN1	RANBP9	14.1697	5.48629	4.50929	4.17414	0	0	both	5.1059	0.073	0.05408	none	MI:0004(affinity chromatography technology)|MI:0018(two hybrid)	MI:0915(physical association)|MI:0407(direct interaction)	18710924|17467196
MAEA	MKLN1	14.0838	4.37146	5.27933	4.43298	0	0	both	4.67058	0.15566	0.07916	none	MI:0004(affinity chromatography technology)	MI:0915(physical association)	17467196
WDR26	RANBP10	13.9668	5.37122	4.27085	4.32474	0	0	both	5.26116	0.05369	0.04749	none	MI:0401(biochemical)	MI:0403(colocalization)	26344197
YPEL5	RANBP10	13.8872	6.04058	3.45476	4.39191	0	0	both	5.4688	0.04133	0.04501	none
RMND5A	RANBP10	13.8498	5.53452	3.84757	4.46769	0	0	both	11.0506	0.0031	0.00872	one	MI:0004(affinity chromatography technology)	MI:0915(physical association)	26186194
MAEA	RANBP10	13.8125	4.09189	5.45934	4.26131	0	0	both	5.27465	0.05369	0.04749	none
EXOC6B	EXOC5	13.4749	4.6135	4.55093	4.31052	0	0	both	5.35102	0.05214	0.04891	none	MI:0401(biochemical)	MI:0403(colocalization)	26344197
MKLN1	ARMC8	13.452	4.23742	5.54619	3.66844	0	0	both	4.41275	0.20162	0.0892	none
RMND5A	MKLN1	13.4367	4.83887	3.9336	4.66425	0	0	both	10.0624	0.00683	0.01204	one	MI:0004(affinity chromatography technology)	MI:0915(physical association)	26186194|17467196
DCTN2	DCTN1	13.4129	4.55313	5.0875	3.77228	0	0	both	11.6176	0.00192	0.00741	both	MI:0004(affinity chromatography technology)|MI:0401(biochemical)	MI:0915(physical association)|MI:0403(colocalization)	22956769|22939629|26186194|26344197
RANBP10	ARMC8	13.3982	4.02219	5.57615	3.79982	0	0	both	4.59333	0.17458	0.08356	none
KIFAP3	KIF3A	13.3361	3.66254	4.81779	4.85575	0	0	both	5.44705	0.15739	0.08192	both	MI:0004(affinity chromatography technology)|MI:0401(biochemical)	MI:0915(physical association)|MI:0403(colocalization)	26344197|17825299	MI:0006(anti bait coimmunoprecipitation)	MI:0915(physical association)	16298999
EXOC6B	EXOC7	13.2605	4.36944	4.57489	4.31617	0	0	both	5.24566	0.06296	0.05234	none	MI:0401(biochemical)	MI:0403(colocalization)	26344197
C21orf2	NEK1	13.14	4.2865	4.57452	4.279	0	0	both	5.62035	0.03206	0.04283	none
BBS4	BBS5	13.0959	3.91633	5.50827	3.67132	0	0	both	13.7854	0	0	one				MI:0676(tandem affinity purification)|MI:0007(anti tag coimmunoprecipitation)	MI:0914(association)	17574030|22500027|20080638
EXOC6	EXOC8	12.9667	4.82949	4.18185	3.95532	0	0	both	11.1262	0.00576	0.01622	both	MI:0401(biochemical)	MI:0403(colocalization)	26344197
EXOC7	EXOC5	12.917	4.32289	4.43559	4.15857	0	0	both	4.92024	0.1066	0.0656	none	MI:0401(biochemical)	MI:0403(colocalization)	26344197
GID8	RMND5A	12.8985	4.52801	4.09203	4.27847	0	0	both					MI:0004(affinity chromatography technology)	MI:0915(physical association)	26186194
EXOC6	EXOC7	12.7722	3.98503	4.48498	4.30218	0	0	both	10.4147	0.00528	0.01064	one	MI:0401(biochemical)	MI:0403(colocalization)	26344197
GID8	MAEA	12.7541	4.59527	4.07047	4.08836	0	0	both					MI:0004(affinity chromatography technology)|MI:0096(pull down)	MI:0915(physical association)|MI:0407(direct interaction)	17467196
EXOC2	EXOC3	12.7364	4.23944	4.13594	4.36101	0	0	both	11.3163	0.00186	0.00615	one	MI:0401(biochemical)	MI:0403(colocalization)	22939629|26344197
TTC8	BBS5	12.7273	5.02756	4.45667	3.24303	0	0	both	13.7854	0	0	one				MI:0676(tandem affinity purification)	MI:0914(association)	20080638
RMND5B	MAEA	12.6893	3.6449	4.16204	4.88235	0	0	both	5.40818	0.0421	0.04334	none
RANBP9	RANBP10	12.5696	4.65803	3.66003	4.25158	0	0	both	5.4688	0.04133	0.04501	none
EXOC3	EXOC1	12.4738	4.04715	4.18206	4.24454	0	0	both	10.4326	0.01152	0.02182	both	MI:0401(biochemical)	MI:0403(colocalization)	26344197
EXOC3	EXOC4	12.441	4.16718	4.22468	4.04915	0	0	both	10.6557	0.00435	0.0099	one	MI:0004(affinity chromatography technology)|MI:0401(biochemical)	MI:0915(physical association)|MI:0403(colocalization)	19889837|26344197
TTC8	BBS9	12.4106	4.62808	3.99208	3.79044	0	0	both	6.11316	0.0112	0.04341	none				MI:0007(anti tag coimmunoprecipitation)	MI:0915(physical association)	17574030
RANBP9	WDR26	12.3064	4.26898	4.16127	3.87613	0	0	both	5.4688	0.04133	0.04501	none	MI:0401(biochemical)	MI:0403(colocalization)	22863883
MAEA	RANBP9	12.0896	4.33985	3.61314	4.13657	0	0	both	5.40818	0.0421	0.04334	none	MI:0004(affinity chromatography technology)|MI:0401(biochemical)	MI:0915(physical association)|MI:0403(colocalization)	26344197|17467196
NPHP1	NPHP4	12.0726	0	6.73624	5.33636	0	0	one	6.44963	0.00734	0.05444	none	MI:0004(affinity chromatography technology)	MI:0915(physical association)	12244321
EXOC6B	EXOC8	12.0007	3.9323	4.24135	3.82702	0	0	both	11.7631	0.00186	0.00866	one	MI:0401(biochemical)	MI:0403(colocalization)	26344197
RMND5A	RANBP9	11.9583	3.569	4.13827	4.25104	0	0	both	12.1982	0.00124	0.00797	one	MI:0004(affinity chromatography technology)	MI:0915(physical association)	26186194|17467196
MAEA	ARMC8	11.9564	3.89647	4.18056	3.87935	0	0	both	4.46372	0.19351	0.08768	none
WDR26	ARMC8	11.9508	3.88744	4.3735	3.68988	0	0	both	4.45023	0.19351	0.08768	none
DYNLT1	TCTEX1D2	11.9121	4.6096	4.45677	2.84575	0	0	both
EXOC6	EXOC5	11.8844	4.11962	3.38033	4.38448	0	0	both	10.6254	0.00466	0.01032	one	MI:0401(biochemical)	MI:0403(colocalization)	26344197
RMND5A	ARMC8	11.8614	4.23022	3.91333	3.71789	0	0	both	9.42872	0.00838	0.01188	one	MI:0004(affinity chromatography technology)	MI:0915(physical association)	26186194
RFX1	RFX3	11.7336	0	5.43766	6.29598	0	0	one	6.16195	0.04905	0.03774	one
YPEL5	WDR26	11.6778	3.59168	3.50265	4.58345	0	0	both	5.4688	0.04133	0.04501	none
BBS9	BBS5	11.6253	3.7312	3.43738	4.45677	0	0	both	13.4771	0.00062	0.0113	one				MI:0676(tandem affinity purification)	MI:0914(association)	20080638
KIFAP3	KIF3B	11.6173	6.19552	5.4218	0	0	0	both	6.69981	0.03198	0.0284	one				MI:0006(anti bait coimmunoprecipitation)	MI:0915(physical association)	16298999
EXOC1	EXOC4	11.5379	3.33183	3.70474	4.50131	0	0	both	9.3393	0.00962	0.01325	one	MI:0004(affinity chromatography technology)|MI:0401(biochemical)	MI:0915(physical association)|MI:0403(colocalization)	19889837|26344197	MI:0018(two hybrid)	MI:0915(physical association)	17043677
TTC8	BBS4	11.5043	2.60861	3.89837	4.9973	0	0	both	6.26731	0.00772	0.04228	none				MI:0676(tandem affinity purification)|MI:0007(anti tag coimmunoprecipitation)	MI:0914(association)	17574030|22500027
EXOC2	EXOC4	11.3994	3.18445	3.64992	4.56499	0	0	both	5.35102	0.05214	0.04891	none	MI:0004(affinity chromatography technology)|MI:0401(biochemical)	MI:0915(physical association)|MI:0403(colocalization)	26344197|21241894	MI:0006(anti bait coimmunoprecipitation)	MI:0914(association)	21241894
EXOC5	EXOC8	11.3547	3.37222	3.83906	4.14345	0	0	both	10.1413	0.00683	0.01226	one	MI:0401(biochemical)	MI:0403(colocalization)	22939629|26344197
RANBP9	YPEL5	11.3294	4.27216	3.03892	4.01834	0	0	both	6.63195	0.00386	0.0495	none
NPHP3	UNC119	11.3168	5.57678	5.74002	0	0	0	both	5.84414	0.119	0.06974	both	MI:0004(affinity chromatography technology)	MI:0915(physical association)	26186194	MI:0053(fluorescence polarization spectroscopy)	MI:0407(direct interaction)	22960633
RANBP9	ARMC8	11.3165	3.75705	3.64144	3.91804	0	0	both	4.65787	0.15566	0.07916	none
ARL3	UNC119	11.3085	5.81753	5.49101	0	0	0	both					MI:0004(affinity chromatography technology)	MI:0915(physical association)	26186194	MI:0071(molecular sieving)|MI:0053(fluorescence polarization spectroscopy)|MI:0398(two hybrid pooling approach)	MI:0915(physical association)|MI:0407(direct interaction)|MI:0914(association)	18588884|16169070
BBS2	BBS9	11.2366	3.37589	4.34064	3.52006	0	0	both	6.14133	0.0112	0.04341	none				MI:0007(anti tag coimmunoprecipitation)|MI:0029(cosedimentation through density gradient)	MI:0403(colocalization)|MI:0914(association)	22139371|20080638
EXOC2	EXOC1	11.2134	3.22677	3.1977	4.78897	0	0	both	10.0688	0.00683	0.01204	one	MI:0401(biochemical)	MI:0403(colocalization)	26344197
COPS8	COPS3	11.2131	0	6.20775	5.00538	0	0	one	10.5807	0.01056	0.02119	both	MI:0401(biochemical)	MI:0403(colocalization)	26344197
MKLN1	ZMYND19	11.1862	6.29474	0	4.89144	0	0	one	4.7229	0.20832	0.09057	one
COPS8	GPS1	11.1561	5.92352	0	5.23252	0	0	one	9.71009	0.00776	0.01201	one	MI:0401(biochemical)	MI:0403(colocalization)	26344197	MI:0028(cosedimentation in solution)	MI:0403(colocalization)	24421388
RMND5A	WDR26	11.1305	3.1467	3.48386	4.49993	0	0	both	10.9705	0.00373	0.00978	one	MI:0004(affinity chromatography technology)	MI:0915(physical association)	26186194
EXOC4	EXOC5	11.0843	4.05566	4.76302	2.26565	0	0	both	4.7914	0.1263	0.07025	none	MI:0401(biochemical)	MI:0403(colocalization)	26344197
TTC8	BBS1	11.0453	2.44673	3.94462	4.6539	0	0	both	12.3785	0.00124	0.00969	one				MI:0029(cosedimentation through density gradient)	MI:0914(association)	22500027
GID8	WDR26	11.0359	2.76966	4.06573	4.2005	0	0	both					MI:0401(biochemical)	MI:0403(colocalization)	22863883
BBS1	BBS5	11.0344	2.30992	4.3177	4.4068	0	0	both	12.784	0	0	both				MI:0676(tandem affinity purification)	MI:0914(association)	20080638
IFT57	IFT172	11.003	3.65387	3.83838	3.51077	0	0	both	10.7533	0.00373	0.00884	one	MI:0004(affinity chromatography technology)	MI:0915(physical association)	26186194
MAEA	WDR26	10.9969	3.00176	3.67838	4.31678	0	0	both	5.12049	0.073	0.05408	none
WDR60	TCTEX1D2	10.9844	3.88181	3.6652	3.43743	0	0	both	7.18165	0.02608	0.02534	one
HSPB11	IFT27	10.983	4.18032	3.75708	3.04559	0	0	both					MI:0018(two hybrid)	MI:0407(direct interaction)	25416956	MI:1356(validated two hybrid)|MI:0397(two hybrid array)	MI:0915(physical association)	25416956
BBS4	BBS1	10.9688	2.77019	3.43592	4.76269	0	0	both	12.3785	0.00124	0.00969	one				MI:0007(anti tag coimmunoprecipitation)|MI:0029(cosedimentation through density gradient)	MI:0915(physical association)|MI:0914(association)	22500027
TRAF3IP1	IFT20	10.9408	3.89238	3.51194	3.53651	0	0	both	6.16195	0.0112	0.04581	none				MI:0018(two hybrid)	MI:0915(physical association)	17043677
IFT140	WDR19	10.9246	3.72841	3.6242	3.572	0	0	both	5.55581	0.03206	0.0414	none
NPHP4	RPGRIP1L	10.7688	0	7.03435	3.73443	0	0	both	6.16195	0.0112	0.04581	none				MI:0416(fluorescence microscopy)|MI:0018(two hybrid)	MI:0915(physical association)|MI:0403(colocalization)	17558407
BBS2	BBS7	10.7652	3.48147	3.41753	3.86618	0	0	both	11.0717	0.0031	0.00872	one				MI:0676(tandem affinity purification)	MI:0914(association)	20080638
EXOC6B	EXOC4	10.7169	4.47214	2.64736	3.59738	0	0	both	5.13233	0.073	0.05408	none
WDR35	IFT43	10.6021	3.59257	3.80477	3.20472	0	0	both
ARHGAP19	CBY1	10.514	0	5.12851	5.3855	0	0	one
CFAP20	CDK20	10.4661	0	5.32457	5.14155	0	0	one
COPS8	COPS6	10.4347	0	6.45855	3.97619	0	0	one	10.0984	0.01344	0.02212	both	MI:0401(biochemical)	MI:0403(colocalization)	26344197	MI:0007(anti tag coimmunoprecipitation)	MI:0915(physical association)	19615732
EXOC6	EXOC4	10.4123	4.65796	2.51665	3.23768	0	0	both	10.7916	0.00373	0.00884	one	MI:0401(biochemical)	MI:0403(colocalization)	26344197
DYNLL1	WDR34	10.375	4.79114	3.06748	2.51642	0	0	both
BBS9	BBS1	10.3743	2.2508	3.89041	4.23309	0	0	both	12.4757	0.00124	0.01039	one				MI:0007(anti tag coimmunoprecipitation)|MI:0029(cosedimentation through density gradient)	MI:0914(association)	20080638|22500027
COPS8	COPS2	10.3672	0	6.50745	3.85975	0	0	one	9.96042	0.01344	0.02108	both	MI:0401(biochemical)	MI:0403(colocalization)	26344197
BAG3	HSF1	10.3591	0	5.88549	4.47362	0	0	one					MI:0004(affinity chromatography technology)	MI:0915(physical association)	25036637	MI:0007(anti tag coimmunoprecipitation)	MI:0914(association)	25036637
PPP1CA	PPP1R7	10.3584	4.16112	4.76296	1.43431	0	0	both	12.9745	0	0	both	MI:0004(affinity chromatography technology)	MI:0915(physical association)	26186194
COPS8	COPS4	10.3261	0	6.51303	3.8131	0	0	one	9.59577	0.00838	0.01244	one	MI:0401(biochemical)	MI:0403(colocalization)	26344197
YPEL5	ARMC8	10.324	3.87558	2.40133	4.04707	0	0	both	4.65787	0.15566	0.07916	none
WDR60	WDR34	10.3169	3.53169	2.85041	3.9348	0	0	both	5.60233	0.08662	0.05444	one
BBS2	BBS5	10.3015	2.59841	4.15341	3.54967	0	0	both	13.4771	0.00062	0.0113	one				MI:0676(tandem affinity purification)	MI:0914(association)	20080638
CFAP20	TBC1D32	10.2973	5.01239	0	5.28487	0	0	one
CLUAP1	IFT20	10.2945	3.33331	3.41011	3.55107	0	0	both	6.44963	0.04098	0.03386	one
UBE3D	DNAAF2	10.2488	4.61174	0	5.63711	0	0	one
IFT88	IFT172	10.2308	3.67641	3.41682	3.13762	0	0	both	5.93881	0.01815	0.04485	none
ANKS3	NEK7	10.225	0	4.96434	5.26071	0	0	both	5.60233	0.03206	0.04283	none
CBY1	MAP7	10.2171	4.99857	0	5.2185	0	0	one
CFAP20	CLASRP	10.2119	5.70947	0	4.50239	0	0	one
DYNLL1	DYNLL2	10.1998	4.07787	2.97546	3.14652	0	0	both					MI:0401(biochemical)	MI:0403(colocalization)	26344197	MI:0006(anti bait coimmunoprecipitation)	MI:0915(physical association)	17353931
GID4	RANBP10	10.1946	0	5.71016	4.48448	0	0	one
LZTFL1	BBS9	10.1792	5.76222	4.41697	0	0	0	both	6.89396	0.03074	0.02806	one	MI:0004(affinity chromatography technology)	MI:0915(physical association)	26186194	MI:0416(fluorescence microscopy)|MI:0813(proximity ligation assay)	MI:0915(physical association)|MI:0403(colocalization)	22072986
BACH1	NME8	10.1584	0	5.56905	4.58932	0	0	one
RMND5B	ARMC8	10.1521	5.05275	3.58937	1.51002	0	0	both	4.65787	0.15566	0.07916	none
CALR	TCTN2	10.1334	0	5.78935	4.34409	0	0	one
IFT80	IFT172	10.1176	3.55354	2.94266	3.62137	0	0	both	6.16195	0.0112	0.04581	none
IFT80	IFT88	10.1016	2.84516	3.49403	3.76247	0	0	both	6.40881	0.00734	0.05444	none	MI:0401(biochemical)	MI:0403(colocalization)	26344197
GID8	RANBP9	10.0435	2.35232	3.61855	4.07266	0	0	both					MI:0004(affinity chromatography technology)|MI:0401(biochemical)|MI:0096(pull down)	MI:0915(physical association)|MI:0407(direct interaction)|MI:0403(colocalization)	26344197|22863883|17467196
IFT80	IFT57	10.0409	3.41079	2.65671	3.97341	0	0	both	11.6933	0.00186	0.00782	one	MI:0004(affinity chromatography technology)	MI:0915(physical association)	26186194
DDX41	CBY1	10.0268	4.48513	0	5.54172	0	0	one
NKAP	CBY1	10.0198	4.42196	0	5.59787	0	0	one
EXOC1	EXOC5	10.0187	2.00188	4.97351	3.04329	0	0	both	8.83667	0.01304	0.01605	one
PAFAH1B1	DYNC1H1	9.99157	0	5.39589	4.59569	0	0	one					MI:0004(affinity chromatography technology)|MI:0401(biochemical)	MI:0915(physical association)|MI:0403(colocalization)	18784752|12885786|26344197
WDR19	IFT122	9.98989	2.9416	3.53083	3.51746	0	0	both	12.1677	0.00124	0.00797	one	MI:0004(affinity chromatography technology)	MI:0915(physical association)	26186194
IFT122	IFT43	9.9816	3.55079	3.53889	2.89192	0	0	both					MI:0004(affinity chromatography technology)	MI:0915(physical association)	26186194
IFT140	IFT43	9.97552	3.41362	3.43299	3.12891	0	0	both
COPS8	COPS5	9.96095	0	6.62021	3.34075	0	0	one	10.0984	0.01344	0.02212	both	MI:0004(affinity chromatography technology)	MI:0915(physical association)	26186194	MI:0676(tandem affinity purification)	MI:0914(association)	18850735
UBA1	UBE2N	9.91519	0	5.26402	4.65118	0	0	one					MI:0415(enzymatic study)|MI:0004(affinity chromatography technology)	MI:0915(physical association)|MI:0407(direct interaction)	25527291|14517261|18678647
DYNC1LI1	PAFAH1B1	9.90634	0	5.29352	4.61282	0	0	one
IFT20	IFT172	9.89863	3.05125	3.57114	3.27625	0	0	both	5.75648	0.02472	0.0427	none
IFT80	IFT20	9.81383	3.46647	2.7744	3.57295	0	0	both	6.22649	0.00772	0.03953	none
BBIP1	BBS5	9.76041	0	5.08093	4.67949	0	0	one
GID8	LCN2	9.7354	5.92253	0	3.81287	0	0	one
MED1	PLK1	9.69805	0	5.13813	4.55992	0	0	one
IFT88	IFT20	9.69468	3.0832	3.19405	3.41743	0	0	both	5.93881	0.01815	0.04485	none
SSNA1	LCA5	9.62072	3.98044	5.64028	0	0	0	both	8.61673	0.01428	0.01696	one
WDR19	WDR35	9.61953	2.84779	3.00545	3.76629	0	0	both	5.8435	0.02047	0.04271	none
DYNC1I2	PAFAH1B1	9.58103	0	5.19943	4.3816	0	0	one
ANKS6	NEK7	9.57988	4.24297	0	5.33692	0	0	both
COPS8	COPS7B	9.56417	0	6.77137	2.79279	0	0	one	6.96807	0.06142	0.04783	both	MI:0401(biochemical)	MI:0403(colocalization)	26344197
CALM1	IQCB1	9.51147	5.01116	4.50032	0	0	0	both								MI:0018(two hybrid)	MI:0915(physical association)	21602787
PPP1CB	PPP1R7	9.42708	4.07267	5.35441	0	0	0	both	5.35102	0.11518	0.06491	one	MI:0004(affinity chromatography technology)|MI:0401(biochemical)	MI:0915(physical association)|MI:0403(colocalization)	17353931|26344197	MI:0006(anti bait coimmunoprecipitation)|MI:0399(two hybrid fragment pooling approach)	MI:0915(physical association)	17353931|23414517
LAGE3	CCDC28B	9.38304	5.26894	0	4.11409	0	0	one
IFT122	WDR35	9.37564	2.72937	2.48659	4.15967	0	0	both	13.38	0.00062	0.01036	one	MI:0004(affinity chromatography technology)	MI:0915(physical association)	26186194
COPS8	SLC9A3R2	9.36889	0	4.8415	4.52739	0	0	both
ERLIN1	STOM	9.2915	0	3.98644	5.30507	0	0	one
MAGT1	TCTN2	9.28668	0	5.09318	4.1935	0	0	one
GPAA1	STOM	9.27975	0	3.85547	5.42427	0	0	one
EXOC7	EXOC4	9.26808	4.08235	1.67165	3.51407	0	0	both	4.55251	0.17458	0.08356	none	MI:0401(biochemical)	MI:0403(colocalization)	26344197	MI:0006(anti bait coimmunoprecipitation)	MI:0914(association)	21241894
DYNLT3	PAFAH1B1	9.26579	0	5.04036	4.22543	0	0	one
LZTFL1	BBS2	9.25705	0	4.48693	4.77012	0	0	both	6.89396	0.03074	0.02806	one	MI:0004(affinity chromatography technology)	MI:0915(physical association)	26186194	MI:0676(tandem affinity purification)	MI:0914(association)	22072986
GID4	MKLN1	9.20741	0	4.58158	4.62583	0	0	one
IQCB1	EXOC1	9.20642	3.59382	3.99953	1.61306	0	0	both	7.58711	0.04415	0.03898	both	MI:0004(affinity chromatography technology)	MI:0915(physical association)	21565611	MI:0007(anti tag coimmunoprecipitation)	MI:0914(association)	21565611
ACTR1B	DCTN2	9.19193	0	5.64812	3.54381	0	0	one	11.0011	0.00672	0.01809	both	MI:0004(affinity chromatography technology)|MI:0401(biochemical)	MI:0915(physical association)|MI:0403(colocalization)	26186194|26344197
IFT140	TULP3	9.17494	0	4.27003	4.90491	0	0	both	10.6198	0.00466	0.01032	one
ACTR10	DCTN2	9.17394	0	5.54368	3.63026	0	0	one	10.4067	0.00528	0.01064	one	MI:0004(affinity chromatography technology)	MI:0915(physical association)	26186194
WDR34	TCTEX1D2	9.16936	2.90339	2.84851	3.41746	0	0	both	8.43441	0.03263	0.03295	both
PPP1R7	C20orf27	9.16582	0	4.64291	4.52291	0	0	one
IFT52	IFT46	9.15027	2.66945	3.20753	3.27329	0	0	both	5.87427	0.01854	0.04317	none
RAC1	CALM1	9.14633	5.63877	3.50756	0	0	0	both
DCTN2	DCTN3	9.13519	5.42839	0	3.70679	0	0	one	10.9821	0.00373	0.00978	one	MI:0004(affinity chromatography technology)|MI:0401(biochemical)	MI:0915(physical association)|MI:0403(colocalization)	26186194|22863883
BBIP1	TTC8	9.12836	0	4.81123	4.31713	0	0	one
DCTN2	DCTN6	9.11508	5.39168	0	3.72341	0	0	one	11.1973	0.00576	0.01685	both	MI:0004(affinity chromatography technology)	MI:0915(physical association)	26186194
ENDOD1	STOM	9.10859	0	4.31405	4.79455	0	0	one	3.67704	0.4465	0.14004	none
DCTN2	DCTN4	9.10237	5.49927	0	3.60309	0	0	one	11.0011	0.0031	0.00845	one	MI:0401(biochemical)	MI:0403(colocalization)	26344197
HSPB11	IFT52	9.10008	3.26927	2.65613	3.17468	0	0	both
HTRA2	RANBP10	9.06707	0	4.66783	4.39924	0	0	one	4.37019	0.21939	0.0942	none
DCTN2	DCTN5	9.06065	5.92947	0	3.13118	0	0	one	11.3894	0.00186	0.00634	one	MI:0401(biochemical)	MI:0403(colocalization)	26344197
VIM	NEFM	9.0548	0	5.49702	3.55778	0	0	one	11.2739	0.00576	0.01739	both
HSPB11	IFT74	9.05039	2.92798	3.08299	3.03943	0	0	both
MYL6B	RAC1	9.03763	0	3.44585	5.59178	0	0	one
PPP1R7	PPP1R11	9.02768	0	4.43796	4.58972	0	0	one	5.75648	0.07699	0.0512	one
WDR19	IFT43	9.02425	2.93629	2.04193	4.04602	0	0	both
KIF18A	PPP1R7	9.00657	0	5.34758	3.65898	0	0	one
PPP1R7	PDRG1	8.98684	0	4.72226	4.26458	0	0	one
IFT88	IFT74	8.98117	3.32159	2.95532	2.70426	0	0	both	5.67644	0.08041	0.05202	one
VIM	NEFL	8.97785	0	5.37469	3.60316	0	0	one	12.1576	0.00192	0.01064	both	MI:0018(two hybrid)	MI:0407(direct interaction)	15383276	MI:0018(two hybrid)	MI:0915(physical association)	15383276
TULP3	IFT122	8.97499	0	4.1281	4.84689	0	0	both	10.3842	0.01152	0.02154	both
OSGEP	CCDC28B	8.97421	4.84783	0	4.12638	0	0	one
EXOC4	EXOC8	8.97316	4.12825	1.78973	3.05518	0	0	both	9.95077	0.00683	0.01155	one	MI:0401(biochemical)	MI:0403(colocalization)	26344197	MI:0007(anti tag coimmunoprecipitation)	MI:0914(association)	21241894
UBE2H	WDR26	8.94185	0	4.19452	4.74733	0.00043	0.04	one
IFT46	IFT74	8.93496	2.61821	3.23835	3.0784	0	0	both	12.3033	0.00124	0.00948	one
RAC1	COX6C	8.92252	0	4.01499	4.90753	0.00043	0.04	one
DYNLT1	DYNLT3	8.91849	4.30703	0	4.61147	0.00043	0.04	one
RMND5B	PGRMC2	8.91696	0	4.54021	4.37674	0.00043	0.04	one
CLGN	TCTN2	8.90755	0	4.26587	4.64168	0.00043	0.04	one
UQCRC1	STOM	8.88104	3.52942	0	5.35162	0.00043	0.04	one
NEK4	TUBA3C	8.8724	5.84797	0	3.02443	0.00043	0.04	one
DCTN3	DCTN1	8.86823	4.64683	0	4.2214	0.00043	0.04	one	10.6327	0.00466	0.01032	one
TTC30A	IFT74	8.85344	3.32626	2.28711	3.24007	0	0	both	11.3918	0.0048	0.01524	both
RRP1B	PPP1R7	8.8473	4.14007	0	4.70724	0.00043	0.04	one
CBY1	MARK2	8.83972	3.96499	0	4.87473	0.00043	0.04	one
RIF1	PPP1R7	8.76407	4.06596	0	4.69811	0.00043	0.04	one
IFT52	IFT74	8.75658	2.45331	3.18284	3.12042	0	0	both	12.1492	0.00155	0.0094	one
DYNC1LI2	DYNLT1	8.75532	0	4.88943	3.86589	0.00043	0.04	one					MI:0401(biochemical)	MI:0403(colocalization)	26344197
MAEA	HTRA2	8.69894	0	4.48603	4.21291	0.00043	0.04	one	4.30956	0.23214	0.0967	none
TULP3	WDR19	8.69254	3.98133	4.71121	0	0	0	both	9.98289	0.00683	0.01155	one
CFAP20	VPRBP	8.68809	5.14783	0	3.54026	0.00043	0.04	one
IFT88	IFT46	8.68286	2.42895	3.37191	2.88201	0	0	both	5.93881	0.01815	0.04485	none	MI:0401(biochemical)	MI:0403(colocalization)	22939629
DYNLL2	WDR34	8.67747	4.20026	2.02484	2.45238	0	0	both
PRPF31	SNRPG	8.67063	4.6955	0	3.97513	0.00043	0.04	one	4.59138	0.3119	0.12626	both
DOCK7	CBY1	8.66291	3.86006	0	4.80285	0.00043	0.04	one
RMND5B	YPEL5	8.6396	3.7796	0	4.85999	0	0	both
DDX5	YPEL5	8.63731	0	4.8374	3.79991	0.00043	0.04	one
IFT22	IFT74	8.6344	2.2698	3.419	2.94561	0	0	both
URI1	PPP1R7	8.62297	4.22755	0	4.39542	0.00043	0.04	one
GID4	MAEA	8.61738	0	4.11389	4.50349	0.00043	0.04	one
PAFAH1B1	PAFAH1B2	8.6072	7.56741	0	1.0398	0.00043	0.04	one					MI:0004(affinity chromatography technology)|MI:0096(pull down)	MI:0915(physical association)|MI:0407(direct interaction)	19622634|12885786|10727864
PPP1R7	WDR92	8.60213	4.28296	0	4.31917	0.00043	0.04	one
MBOAT7	STOM	8.5847	0	3.1459	5.4388	0.00043	0.04	one
NDUFA10	RAB8A	8.57856	0	4.54841	4.03014	0.00043	0.04	one
ACTR1A	DCTN2	8.56077	0	4.78638	3.77439	0.00043	0.04	one	11.4745	0.00186	0.00684	one	MI:0004(affinity chromatography technology)|MI:0401(biochemical)	MI:0915(physical association)|MI:0403(colocalization)	26186194|26344197
RMND5B	RANBP9	8.54908	0	3.76868	4.78039	0	0	both	6.12113	0.0112	0.04341	none
MAP7D3	CBY1	8.53452	4.25741	0	4.27712	0.00043	0.04	one
EXOC1	TSSC1	8.51822	5.31806	0	3.20016	0.00043	0.04	one	9.45263	0.02399	0.03086	both
IFT27	IFT46	8.48087	2.81936	2.5403	3.12121	0	0	both
CAPZB	DCTN2	8.4715	0	5.26544	3.20606	0.00087	0.04348	one	4.59073	0.24185	0.09863	one	MI:0401(biochemical)	MI:0403(colocalization)	26344197
TTC26	IFT46	8.46517	2.99534	2.22003	3.2498	0	0	both	6.16195	0.04905	0.03774	one
DYNLT1	DYNLRB1	8.44709	0	4.15731	4.28978	0.00087	0.04348	one					MI:0401(biochemical)	MI:0403(colocalization)	22939629
PPP1CC	PPP1R7	8.44189	0	5.33162	3.11027	0.00087	0.04348	one	12.9745	0	0	both	MI:0004(affinity chromatography technology)|MI:0401(biochemical)	MI:0915(physical association)|MI:0403(colocalization)	26186194|26344197	MI:0007(anti tag coimmunoprecipitation)|MI:0399(two hybrid fragment pooling approach)	MI:0915(physical association)|MI:0914(association)	23414517|24366813
ERLIN2	STOM	8.44107	0	3.74077	4.7003	0.00087	0.04348	one
PPP1CB	RRP1B	8.41978	4.75082	0	3.66897	0.00087	0.04348	one	4.65787	0.15566	0.07916	none
IFT27	IFT74	8.41534	2.52898	2.8468	3.03956	0	0	both
POLR2E	PPP1R7	8.40584	0	4.14414	4.26171	0.00087	0.04348	one
PQBP1	PPP1R7	8.38368	3.5915	0	4.79218	0.00087	0.04348	one
PPP1R7	WBP11	8.37927	3.66708	0	4.71219	0.00087	0.04348	one
PIGT	STOM	8.37259	0	3.71928	4.6533	0.00087	0.04348	one
WDR62	CEP170	8.37101	5.14028	0	3.23073	0.00087	0.04348	one	3.64627	0.51226	0.15776	one
IQCB1	CEP290	8.35122	0	3.85222	4.499	0.00087	0.04348	one	12.4761	0.00124	0.01039	one	MI:0004(affinity chromatography technology)	MI:0915(physical association)	21565611	MI:0007(anti tag coimmunoprecipitation)	MI:0914(association)	21565611
UXT	PPP1R7	8.3493	4.14634	0	4.20297	0.00087	0.04348	one
GAN	CBY1	8.34661	4.6815	0	3.66512	0.00087	0.04348	one
SMC6	HSPB11	8.34305	5.11735	0	3.2257	0.00087	0.04348	one
TTC30A	IFT46	8.33454	2.40035	2.31726	3.61693	0	0	both	11.8519	0.00155	0.00769	one
CAPZA1	DCTN2	8.33432	0	5.1626	3.17172	0.00087	0.04348	one	4.23406	0.32971	0.1187	one
LZTFL1	BBS7	8.33178	0	4.22142	4.11036	0	0	both	6.89396	0.06622	0.05025	both	MI:0004(affinity chromatography technology)	MI:0915(physical association)	26186194	MI:0676(tandem affinity purification)	MI:0914(association)	22072986
PLK1	HDAC2	8.31004	0	4.37267	3.93737	0.00087	0.04348	one
HTRA2	MKLN1	8.2839	0	4.05578	4.22812	0.00087	0.04348	one	4.00728	0.3175	0.11433	none
USH1C	TUBA3C	8.27089	0	3.75766	4.51323	0.00087	0.04348	one
TTC30B	IFT74	8.26529	2.89214	1.97049	3.40267	0	0	both	11.1976	0.00576	0.01685	both
PCK2	BBS2	8.25713	4.88764	0	3.36949	0.00087	0.04348	one
IFT140	WDR35	8.24395	2.48633	1.54413	4.21348	0	0	both	6.16195	0.0112	0.04581	none
RALB	EXOC2	8.2381	5.37633	2.86177	0	0	0	both	5.35102	0.11518	0.06491	one	MI:0004(affinity chromatography technology)	MI:0915(physical association)	21241894
CBY1	CEP170	8.22895	3.73195	0	4.497	0	0	both
DYNLT3	TCTEX1D2	8.21436	0	3.80989	4.40447	0.00087	0.04348	one
INTU	EHD3	8.20996	0	3.35421	4.85575	0.00087	0.04348	one
EXOC2	EXOC5	8.19798	0	5.25611	2.94187	0	0	both	4.94555	0.1066	0.0656	none	MI:0401(biochemical)	MI:0403(colocalization)	26344197
CALM1	CCP110	8.19614	0	3.46891	4.72723	0	0	both					MI:0004(affinity chromatography technology)|MI:0096(pull down)	MI:0915(physical association)|MI:0407(direct interaction)	16760425	MI:0096(pull down)	MI:0407(direct interaction)	16760425
IFT20	IFT57	8.19259	2.75578	1.7691	3.66771	0	0	both	5.57221	0.08817	0.05499	one	MI:0004(affinity chromatography technology)	MI:0915(physical association)	26186194
RAC1	IQGAP1	8.17801	0	3.64034	4.53767	0.00087	0.04348	one					MI:0004(affinity chromatography technology)|MI:0096(pull down)	MI:0915(physical association)|MI:0407(direct interaction)	19961560|9535855	MI:0006(anti bait coimmunoprecipitation)	MI:0914(association)	23982733
IFT88	TTC30A	8.16974	3.7279	1.00351	3.43832	0	0	both	12.3865	0.00124	0.00969	one
WDR34	DYNLRB1	8.15701	0	4.54588	3.61113	0.00087	0.04348	one
PPP1R7	SH2D4A	8.15469	3.32724	0	4.82744	0.00087	0.04348	one	7.3358	0.0499	0.04143	both	MI:0004(affinity chromatography technology)	MI:0915(physical association)	26186194
RAC1	IQGAP2	8.15318	0	3.66265	4.49053	0.00087	0.04348	one					MI:0004(affinity chromatography technology)|MI:0096(pull down)	MI:0915(physical association)|MI:0407(direct interaction)	8756646|19961560
ACTR10	DCTN1	8.14588	0	3.70073	4.44514	0.00087	0.04348	one	10.2396	0.00683	0.01275	one
LZTFL1	BBS5	8.14361	0	4.33485	3.80876	0	0	both	8.14673	0.03743	0.03604	both	MI:0004(affinity chromatography technology)	MI:0915(physical association)	26186194
GID4	ARMC8	8.13303	4.1342	0	3.99883	0.00087	0.04348	one
HTRA2	WDR26	8.11021	0	4.02616	4.08405	0.00087	0.04348	one	4.37019	0.21939	0.0942	none
CALM1	EIF5B	8.10228	4.47674	0	3.62554	0.00087	0.04348	one
CDR2L	CDR2	8.10213	8.10213	0	0	0.00087	0.04348	one	12.245	0.00124	0.00844	one
ACTR1A	DCTN1	8.10051	0	4.13396	3.96655	0.00087	0.04348	one	11.4436	0.00186	0.00667	one	MI:0401(biochemical)	MI:0403(colocalization)	26344197
IFT27	IFT22	8.0989	2.31529	2.7131	3.07052	0	0	both
RMND5B	WDR26	8.09548	3.22435	0	4.87113	0	0	both	5.4688	0.04133	0.04501	none
TULP3	WDR35	8.09531	3.61722	0	4.47809	0	0	both	11.1952	0.00279	0.00836	one
GID4	WDR26	8.08749	0	3.63204	4.45546	0.00087	0.04348	one
PPP1CA	PDRG1	8.08037	0	4.44095	3.63942	0.00087	0.04348	one	9.5449	0.00838	0.01222	one	MI:0004(affinity chromatography technology)	MI:0915(physical association)	26186194
INTU	VPS4A	8.07487	2.7802	0	5.29466	0.00087	0.04348	one
TTC26	IFT52	8.07379	2.99085	1.7663	3.31664	0	0	both	6.16195	0.04905	0.03774	one
SIGMAR1	STOM	8.06677	0	3.44374	4.62303	0.00087	0.04348	one
TTC30A	IFT27	8.06431	2.32919	2.3745	3.36063	0	0	both
INPP5E	PDE6D	8.06419	4.11708	0	3.94711	0.00087	0.04348	one
GID4	RMND5A	8.06036	0	3.37331	4.68704	0.00087	0.04348	one					MI:0004(affinity chromatography technology)	MI:0915(physical association)	26186194
UBE2H	ARMC8	8.05831	4.94003	0	3.11828	0.00087	0.04348	one
HEATR1	STOM	8.05326	0	3.53152	4.52175	0.00087	0.04348	one
RPGR	PDE6D	8.04819	0	4.52564	3.52256	0.00087	0.04348	one	6.96807	0.02825	0.0265	one	MI:0096(pull down)	MI:0407(direct interaction)	9990021	MI:0071(molecular sieving)|MI:0053(fluorescence polarization spectroscopy)	MI:0915(physical association)|MI:0407(direct interaction)	23559067
DYNLL2	RNF214	8.04179	4.91028	0	3.1315	0.00087	0.04348	one
PIGU	STOM	8.03735	0	3.60242	4.43494	0.00087	0.04348	one
XPNPEP3	VIM	8.03675	6.59863	0	1.43812	0	0	both
DYNLL2	NRF1	8.03116	5.31332	0	2.71784	0.00087	0.04348	one
DYNC1LI1	DYNLT1	8.02983	0	4.54559	3.48425	0.00087	0.04348	one					MI:0401(biochemical)	MI:0403(colocalization)	22939629|26344197
CFAP20	TARBP2	8.02197	4.46341	0	3.55856	0.00087	0.04348	one
SAAL1	STOM	8.00083	0	3.08129	4.91954	0.00087	0.04348	one
BBS2	BBS1	7.99673	2.52533	1.17538	4.29602	0	0	both	12.4757	0.00124	0.01039	one				MI:0029(cosedimentation through density gradient)	MI:0914(association)	22500027
GTF3C5	PLK1	7.99634	0	4.88059	3.11575	0.00087	0.04348	one
PPP1CB	C20orf27	7.99309	0	3.8422	4.15089	0.00087	0.04348	one	6.44963	0.00734	0.05444	none
IFT88	IFT27	7.99253	2.22497	2.93556	2.83199	0	0	both
DYNLT1	DYNC1H1	7.98181	0	4.52022	3.4616	0.00087	0.04348	one					MI:0401(biochemical)	MI:0403(colocalization)	22939629|26344197
ZMYND19	ARMC8	7.98013	4.63694	0	3.34319	0.00087	0.04348	one	4.27488	0.31636	0.11597	one
TULP3	TTC21B	7.96559	0	3.83359	4.132	0	0	both	12.0061	0.00155	0.00859	one
DYNLL2	MORC3	7.96437	5.34863	0	2.61575	0.00087	0.04348	one
DYNLL1	NEK9	7.96018	5.28383	0	2.67635	0.00087	0.04348	one					MI:0004(affinity chromatography technology)	MI:0915(physical association)	25852190	MI:0007(anti tag coimmunoprecipitation)	MI:0915(physical association)	20562859|unassigned1253
DYNLL2	GPHN	7.95797	5.03992	0	2.91805	0.00087	0.04348	one
EFTUD2	HSF1	7.95362	0	4.11094	3.84268	0.00087	0.04348	one
WDR34	H3F3A	7.95318	0	4.41726	3.53591	0.00087	0.04348	one
DYNLL1	GPHN	7.94956	5.45243	0	2.49713	0.00087	0.04348	one								MI:0077(nuclear magnetic resonance)	MI:0407(direct interaction)	21094642
ARL2	ARL3	7.93159	0	3.71989	4.21169	0.00087	0.04348	one
USH1C	TUBB1	7.93085	0	3.77005	4.1608	0.00087	0.04348	one
BBS5	BBS7	7.93056	3.91402	0	4.01654	0	0	both	13.4771	0	0	both				MI:0676(tandem affinity purification)	MI:0914(association)	20080638
CALM1	CEP290	7.92798	4.90441	0	3.02356	0.00087	0.04348	one
TUBG1	NME7	7.92286	7.92286	0	0	0.00087	0.04348	one	5.66117	0.02626	0.0394	none	MI:0004(affinity chromatography technology)	MI:0915(physical association)	23443559
DYNLL1	NRF1	7.92171	5.05187	0	2.86985	0.00087	0.04348	one					MI:0004(affinity chromatography technology)|MI:0096(pull down)	MI:0915(physical association)|MI:0407(direct interaction)	11069771
TTC26	HSPB11	7.9062	2.61568	2.04991	3.24061	0	0	both
DCTN1	DCTN6	7.88797	3.56523	0	4.32275	0.00087	0.04348	one	11.9396	0.00192	0.00873	both
DYNLL1	RNF214	7.88231	5.594	0	2.28831	0.00087	0.04348	one
SAMM50	RAB8A	7.87767	4.15613	0	3.72154	0.00087	0.04348	one
IFT81	IFT74	7.85207	2.32642	2.34902	3.17663	0	0	both	11.8842	0.00192	0.0083	both	MI:0004(affinity chromatography technology)	MI:0915(physical association)	26186194
HTRA2	ARMC8	7.84977	3.8469	0	4.00287	0.00087	0.04348	one	3.55926	0.48204	0.14632	none
TTC30B	LPCAT3	7.84166	0	4.05763	3.78403	0.00087	0.04348	one
EEA1	PTPRQ	7.83915	0	7.83915	0	0.00087	0.04348	one
PIBF1	PTPRQ	7.83915	0	7.83915	0	0	0	both
RAC1	IQGAP3	7.83865	0	2.62596	5.2127	0.00087	0.04348	one					MI:0004(affinity chromatography technology)	MI:0915(physical association)	19961560
AMPD2	NME7	7.82347	0	7.82347	0	0.00087	0.04348	one
DYNLL2	SHMT2	7.81962	4.95728	0	2.86234	0.00087	0.04348	one
PPP1CB	PPP1R11	7.80975	3.86394	0	3.94581	0.00087	0.04348	one	5.75648	0.02472	0.0427	none	MI:0401(biochemical)	MI:0403(colocalization)	26344197	MI:0006(anti bait coimmunoprecipitation)	MI:0915(physical association)	17353931
NEK4	TUBB1	7.80352	4.55107	0	3.25244	0.00087	0.04348	one	2.35251	0.86091	0.21792	one
PPP1CC	PPP1CA	7.79536	3.38184	0	4.41352	0.00087	0.04348	one	10.3003	0.01152	0.02109	both	MI:0401(biochemical)	MI:0403(colocalization)	26344197	MI:0007(anti tag coimmunoprecipitation)	MI:0914(association)	24366813
PPP1CA	KIF18A	7.79106	0	3.43676	4.3543	0.00087	0.04348	one	10.2789	0.00652	0.01239	one	MI:0004(affinity chromatography technology)|MI:0018(two hybrid)	MI:0915(physical association)|MI:0407(direct interaction)	26186194|15231748	MI:0018(two hybrid)	MI:0915(physical association)	15231748
DCAF7	NET1	7.78192	4.25508	0	3.52684	0.00087	0.04348	one
DCAF7	ENAH	7.77615	3.97969	0	3.79647	0.00087	0.04348	one
EXOC3	EXOC5	7.77601	0	4.34551	3.4305	0	0	both	9.92998	0.00683	0.01136	one	MI:0401(biochemical)	MI:0403(colocalization)	26344197
DCAF7	GLCCI1	7.7538	3.84463	0	3.90917	0.00087	0.04348	one
DCAF7	DYRK1A	7.7521	4.37099	0	3.38111	0.00087	0.04348	one	10.5665	0.00466	0.01013	one	MI:0004(affinity chromatography technology)	MI:0915(physical association)	25342745	MI:0676(tandem affinity purification)	MI:0914(association)	23602568
DCAF7	GPBP1L1	7.73437	4.55977	0	3.1746	0.00087	0.04348	one
PTPRQ	SNX27	7.73387	7.73387	0	0	0.00087	0.04348	one
PPP1CA	RIF1	7.73214	4.73721	0	2.99493	0.00087	0.04348	one	8.25567	0.01739	0.01967	one	MI:0004(affinity chromatography technology)|MI:0018(two hybrid)	MI:0915(physical association)|MI:0407(direct interaction)	26186194|22321011	MI:0018(two hybrid)	MI:0915(physical association)	22321011
BBS9	BBS7	7.72939	0	3.63491	4.09448	0	0	both	11.0717	0.0031	0.00872	one				MI:0676(tandem affinity purification)	MI:0914(association)	20080638
PPP1CB	SH2D4A	7.72776	4.87162	0	2.85614	0.00087	0.04348	one	7.3358	0.02515	0.02501	one	MI:0004(affinity chromatography technology)	MI:0915(physical association)	26186194	MI:1356(validated two hybrid)|MI:1112(two hybrid prey pooling approach)|MI:0397(two hybrid array)	MI:0915(physical association)	25416956
DCAF7	CDK17	7.70069	0	4.04585	3.65484	0.00087	0.04348	one
DYNLL1	SHMT2	7.69515	5.4069	0	2.28825	0.00087	0.04348	one
NME7	TUBGCP4	7.69364	7.69364	0	0	0.00087	0.04348	one	5.15035	0.14219	0.07394	one
DYNLL2	CIZ1	7.69091	0	5.53012	2.16079	0.00087	0.04348	one
CFAP20	DICER1	7.69012	4.09954	0	3.59058	0.00087	0.04348	one
TNPO3	STOM	7.67771	2.34498	0	5.33273	0.00087	0.04348	one
INTU	SMC4	7.67592	3.53904	0	4.13688	0.00087	0.04348	one
TIPRL	DYNLT1	7.647	4.1978	0	3.4492	0.00087	0.04348	one
DYNLL1	MORC3	7.6441	4.97067	0	2.67342	0.00087	0.04348	one
EXOC7	EXOC8	7.64328	0	3.18243	4.46085	0	0	both	10.336	0.00621	0.01207	one	MI:0401(biochemical)	MI:0403(colocalization)	26344197
UQCC1	CDR2	7.63022	7.63022	0	0	0.00087	0.04348	one
UQCC2	CDR2	7.63022	7.63022	0	0	0.00087	0.04348	one
DCAF7	PPFIBP1	7.62941	4.07219	0	3.55722	0.00087	0.04348	one
FAM117B	DYNLL1	7.62517	4.83246	0	2.79271	0.00087	0.04348	one	7.18165	0.02608	0.02534	one
PRPF31	SNRPD1	7.60862	4.04306	0	3.56555	0.00087	0.04348	one	5.68934	0.08041	0.05202	one	MI:0401(biochemical)	MI:0403(colocalization)	26344197
PPP1CA	C20orf27	7.59963	0	4.04032	3.5593	0.0013	0.05495	one	11.6652	0.00186	0.00782	one	MI:0004(affinity chromatography technology)	MI:0915(physical association)	26186194
MAPRE1	CLASP2	7.59907	0	4.78717	2.81191	0.0013	0.05495	one	6.82497	0.06718	0.05022	both	MI:0004(affinity chromatography technology)|MI:0096(pull down)	MI:0915(physical association)|MI:0407(direct interaction)	26186194|23001180	MI:0096(pull down)	MI:0915(physical association)	19632184
LRCH2	CBY1	7.59371	2.91755	0	4.67616	0.0013	0.05495	one
GID4	RANBP9	7.59355	0	3.21829	4.37526	0.0013	0.05495	one
TTI1	STOM	7.58918	3.29676	0	4.29242	0.0013	0.05495	one
DYNLL2	NEK9	7.58499	4.8102	0	2.77479	0.0013	0.05495	one
IQCB1	CNNM4	7.57894	0	4.87812	2.70082	0.0013	0.05495	one
PRDX2	COL14A1	7.57812	0	7.57812	0	0.0013	0.05495	one
DNALI1	GSN	7.56855	7.56855	0	0	0.0013	0.05495	one
HSPA1L	MAPRE2	7.55609	4.95308	2.60301	0	0	0	both
PPP1R7	RPAP3	7.54809	3.70227	0	3.84582	0.0013	0.05495	one
CFAP20	DDA1	7.54796	4.70844	0	2.83951	0.0013	0.05495	one
PAFAH1B1	NDEL1	7.5297	0	7.5297	0	0.0013	0.05495	one	6.85887	0.03074	0.02806	one	MI:0004(affinity chromatography technology)	MI:0915(physical association)	12885786	MI:0018(two hybrid)	MI:0915(physical association)	10931877
DYNC1I2	DYNLT1	7.5268	0	4.30728	3.21952	0.0013	0.05495	one
TTC8	BBS7	7.52526	0	3.49614	4.02912	0	0	both	11.38	0.00186	0.00634	one				MI:0676(tandem affinity purification)	MI:0914(association)	20080638
PPP1CA	PPP1R11	7.5245	4.17015	0	3.35435	0.0013	0.05495	one	10.2789	0.00652	0.01239	one	MI:0004(affinity chromatography technology)	MI:0915(physical association)	26186194
GID8	PGRMC2	7.52345	4.42566	0	3.09779	0.0013	0.05495	one
RABL3	STOM	7.52249	0	3.34189	4.1806	0.0013	0.05495	one
GID8	ARMC8	7.51883	3.73714	0	3.78169	0	0	both
PRDX3	PRDX2	7.51729	5.6672	0	1.85009	0.0013	0.05495	one					MI:0401(biochemical)	MI:0403(colocalization)	26344197
DCAF7	TXNDC5	7.51675	3.71033	0	3.80641	0.0013	0.05495	one
CFAP20	PLK1	7.51557	0	3.94966	3.56591	0	0	both
RMND5A	DDX5	7.50871	0	3.44454	4.06417	0.0013	0.05495	one
DYNLRB1	TCTEX1D2	7.50669	0	3.02665	4.48003	0.0013	0.05495	one
DNALI1	PFN2	7.5065	7.5065	0	0	0.0013	0.05495	one
MKLN1	WDR26	7.49728	2.7763	0	4.72098	0	0	both	4.7312	0.13287	0.0717	none
SLC9A3R1	PTPRQ	7.4962	7.4962	0	0	0.0013	0.05495	one
DYNLL2	MTPAP	7.49156	4.76282	0	2.72875	0.0013	0.05495	one
WDR60	DYNLT1	7.48867	2.66786	0	4.82081	0	0	both
RABEP2	EXOC1	7.48402	4.17675	0	3.30728	0.0013	0.05495	one	4.87194	0.18007	0.08392	one
DYNLL2	TLK2	7.47745	5.5686	0	1.90885	0.0013	0.05495	one
PPP1CB	KIF18A	7.45964	0	2.53661	4.92303	0.0013	0.05495	one	5.75648	0.02472	0.0427	none
DCAF7	FOXK1	7.45637	3.87966	0	3.57671	0.0013	0.05495	one
PPP1CA	URI1	7.45373	4.24515	0	3.20858	0.0013	0.05495	one					MI:0004(affinity chromatography technology)	MI:0915(physical association)	26186194
RAB28	PDE6D	7.45147	0	4.48139	2.97008	0.0013	0.05495	one
DYNLL1	MTPAP	7.44042	5.14062	0	2.29979	0.00174	0.05495	one
PISD	IFT140	7.43953	3.5597	0	3.87983	0.00174	0.05495	one
FAM117B	DYNLL2	7.43749	5.24863	0	2.18886	0.00174	0.05495	one
CLUAP1	IFT57	7.43582	0	3.52717	3.90865	0	0	both	6.26536	0.08829	0.05801	both	MI:0004(affinity chromatography technology)	MI:0915(physical association)	26186194
MON2	STOM	7.42184	0	4.00956	3.41228	0.00174	0.05495	one
HM13	STOM	7.42013	0	2.98483	4.4353	0.00174	0.05495	one
DYNLL1	CIZ1	7.41773	0	4.30687	3.11086	0.00174	0.05495	one
TRAF3IP1	DTNBP1	7.41572	0	4.63135	2.78437	0.00174	0.05495	one					MI:0018(two hybrid)	MI:0407(direct interaction)	17043677
HSPBP1	HSF1	7.41362	4.08067	0	3.33295	0.00174	0.05495	one	10.307	0.00621	0.01207	one	MI:0004(affinity chromatography technology)	MI:0915(physical association)	25036637	MI:0007(anti tag coimmunoprecipitation)	MI:0914(association)	25036637
PMFBP1	MKLN1	7.41204	7.41204	0	0	0.00174	0.05495	one
AAMP	MKLN1	7.41204	0	7.41204	0	0.00174	0.05495	one
MKLN1	MMADHC	7.41204	7.41204	0	0	0.00174	0.05495	one
TTC30B	SCAMP3	7.41197	0	4.21066	3.20131	0.00174	0.05495	one
TTC26	IFT27	7.40967	2.53367	1.66934	3.20665	0	0	both
DCAF7	PRKCI	7.40858	4.41926	0	2.98932	0.00174	0.05495	one
DCAF7	LRCH3	7.40811	4.65534	0	2.75278	0.00174	0.05495	one
KTN1	CDR2	7.40476	7.40476	0	0	0.00174	0.05495	one	9.65194	0.00776	0.01183	one
DYNLL1	TLK2	7.40123	4.05494	0	3.34629	0.00174	0.05495	one
DNALI1	EIF3K	7.39279	7.39279	0	0	0.00174	0.05495	one
DCAF7	NUMB	7.39001	4.02572	0	3.36429	0.00174	0.05495	one
TTC8	BBS2	7.37476	0	2.85918	4.51558	0	0	both	6.11316	0.0112	0.04341	none				MI:0029(cosedimentation through density gradient)	MI:0403(colocalization)	22139371
TTC30A	TTC30B	7.36711	3.49827	0	3.86884	0	0	both	6.63195	0.07294	0.05234	both
PTPRQ	AHI1	7.35999	0	7.35999	0	0	0	both
STARD3NL	STOM	7.3592	0	3.55581	3.80339	0.00174	0.05495	one
PPP1CA	WDR92	7.35556	4.15362	0	3.20195	0.00174	0.05495	one	13.2622	0	0	both	MI:0004(affinity chromatography technology)	MI:0915(physical association)	26186194
DCAF7	LRCH2	7.35203	4.67331	0	2.67872	0.00174	0.05495	one
NME7	TCHP	7.35141	7.35141	0	0	0.00174	0.05495	one	5.15035	0.07068	0.05413	none	MI:0018(two hybrid)	MI:0407(direct interaction)	25416956|16189514	MI:1356(validated two hybrid)	MI:0915(physical association)	25416956
P4HA2	NEK7	7.34585	7.34585	0	0	0.00174	0.05495	one	4.20272	0.32971	0.1187	one
BBS4	BBS9	7.33274	3.31176	0	4.02098	0	0	both	6.11316	0.0112	0.04341	none				MI:0676(tandem affinity purification)|MI:0007(anti tag coimmunoprecipitation)	MI:0914(association)	17574030|20080638
RANBP9	ZMYND19	7.33272	2.74098	0	4.59173	0.00174	0.05495	one	5.15035	0.14219	0.07394	one
TTC30B	TM9SF2	7.32397	0	3.65567	3.6683	0.00174	0.05495	one
MYL6B	CALM1	7.32119	5.44836	0	1.87283	0.00174	0.05495	one
PQBP1	PPP1CA	7.32069	4.80022	0	2.52047	0.00174	0.05495	one
PTDSS2	STOM	7.30683	0	3.75775	3.54908	0.00174	0.05495	one
INTU	AFG3L2	7.29426	0	3.12474	4.16952	0.00174	0.05495	one
PRDX2	RGAG1	7.29128	7.29128	0	0	0.00174	0.05495	one
IFT140	IFT122	7.29023	1.78372	1.06431	4.44221	0	0	both	13.0277	0.00093	0.01119	one	MI:0004(affinity chromatography technology)	MI:0915(physical association)	26186194
DCAF7	PARD3	7.27869	4.10243	0	3.17626	0.00174	0.05495	one					MI:0004(affinity chromatography technology)	MI:0915(physical association)	14676191	MI:0007(anti tag coimmunoprecipitation)	MI:0914(association)	14676191
VTI1B	EXOC1	7.26028	3.41478	0	3.8455	0.00174	0.05495	one	2.46684	0.83685	0.23198	both
PPP2R2D	PPP2R1A	7.24135	4.30632	0	2.93503	0.00174	0.05495	one	8.8162	0.01304	0.01605	one	MI:0004(affinity chromatography technology)|MI:0401(biochemical)	MI:0915(physical association)|MI:0403(colocalization)	19156129|26344197|20220139	MI:0007(anti tag coimmunoprecipitation)	MI:0914(association)	18782753
UXT	PPP1CA	7.24027	4.17586	0	3.06441	0.00174	0.05495	one	5.5866	0.14395	0.078	both	MI:0004(affinity chromatography technology)	MI:0915(physical association)	26186194
APMAP	INTU	7.23926	0	2.517	4.72227	0.00174	0.05495	one
PRPF31	SNRPB	7.23821	4.02024	0	3.21797	0.00174	0.05495	one	5.73586	0.07793	0.05123	one
EXOC4	TSSC1	7.23637	3.76663	0	3.46974	0.00174	0.05495	one	5.09151	0.15678	0.07819	one
KIF18B	MAPRE1	7.23325	0	7.23325	0	0.00174	0.05495	one	6.41951	0.04098	0.03386	one	MI:0004(affinity chromatography technology)	MI:0915(physical association)	26186194
KIF2C	MAPRE1	7.23325	0	7.23325	0	0.00174	0.05495	one					MI:0096(pull down)	MI:0407(direct interaction)	23001180	MI:0416(fluorescence microscopy)|MI:0096(pull down)	MI:0915(physical association)|MI:0407(direct interaction)|MI:0914(association)	19632184|19543227
MAPRE1	MAPRE3	7.23325	7.23325	0	0	0.00174	0.05495	one	12.5815	0.00124	0.01105	one	MI:0004(affinity chromatography technology)|MI:0018(two hybrid)|MI:0096(pull down)	MI:0915(physical association)|MI:0407(direct interaction)	25416956|26186194|23001180	MI:1356(validated two hybrid)|MI:0397(two hybrid array)	MI:0915(physical association)	25416956
DCAF7	AMBRA1	7.23158	0	4.09682	3.13476	0.00174	0.05495	one
UQCRC2	STOM	7.23065	3.03021	0	4.20044	0.00174	0.05495	one
PSMB1	MAPRE2	7.21843	4.60136	0	2.61706	0.00174	0.05495	one
DNAJB1	NUDC	7.2181	0	5.31268	1.90542	0.00174	0.05495	one					MI:0004(affinity chromatography technology)	MI:0915(physical association)	25036637	MI:0007(anti tag coimmunoprecipitation)	MI:0914(association)	25036637
TTC30B	UBAC2	7.21472	4.00051	0	3.21421	0.00174	0.05495	one
CALM1	COX6C	7.20353	4.76155	0	2.44197	0.00174	0.05495	one
IFT88	IFT57	7.20325	0	3.46061	3.74265	0	0	both	11.6933	0.00186	0.00782	one	MI:0004(affinity chromatography technology)	MI:0915(physical association)	26186194
SEPSECS	LZTFL1	7.20143	7.20143	0	0	0.00174	0.05495	one
PPP1CA	POLR2E	7.19964	0	4.00936	3.19028	0.00174	0.05495	one	9.8536	0.0144	0.0218	both	MI:0004(affinity chromatography technology)	MI:0915(physical association)	26186194
CDH23	GOPC	7.1926	7.1926	0	0	0.00174	0.05495	one
PRPF31	SNRPD2	7.18835	3.45044	0	3.7379	0.00174	0.05495	one	5.53334	0.09438	0.05736	one	MI:0401(biochemical)	MI:0403(colocalization)	26344197
IFT122	TTC21B	7.17825	3.35804	0	3.82021	0	0	both	5.35102	0.11518	0.06491	one
HSPBP1	MKLN1	7.17526	0	5.65275	1.52251	0.00174	0.05495	one
IQCB1	TMED1	7.17395	4.5429	0	2.63105	0.00174	0.05495	one
PISD	WDR19	7.15548	0	4.00475	3.15073	0.00174	0.05495	one
CSE1L	STOM	7.15417	0	2.45217	4.70199	0.00174	0.05495	one
ANKS6	DDX1	7.15263	4.20482	0	2.9478	0.00174	0.05495	one
IFT88	TRAF3IP1	7.15149	3.51134	0	3.64015	0	0	both	6.34427	0.00734	0.05205	none
TRAFD1	BBS4	7.13899	4.09757	0	3.04143	0.00174	0.05495	one
IFT80	TRAF3IP1	7.1375	2.87412	0.29649	3.9669	0	0	both	6.34427	0.00734	0.05205	none
PPP2R5E	PPP2R1A	7.13678	5.98352	0	1.15326	0.00174	0.05495	one	3.38936	0.56006	0.15946	none	MI:0401(biochemical)	MI:0403(colocalization)	26344197	MI:0018(two hybrid)	MI:0915(physical association)	23555304
PRDX2	KCTD5	7.1325	0	7.1325	0	0.00174	0.05495	one
SMC6	IFT27	7.13066	4.48808	0	2.64258	0.00174	0.05495	one
DNALI1	SESTD1	7.11913	7.11913	0	0	0.00174	0.05495	one
GKAP1	RPGRIP1L	7.11823	0	7.11823	0	0.00174	0.05495	one
RPGRIP1L	TEFM	7.11823	7.11823	0	0	0.00174	0.05495	one
RPGRIP1L	RPP25L	7.11823	7.11823	0	0	0.00174	0.05495	one
BZW1	STOM	7.11711	0	2.40962	4.70749	0.00174	0.05495	one
PPP1CA	PPP1R13L	7.10843	3.93952	0	3.16891	0.00174	0.05495	one	9.46794	0.00838	0.01204	one	MI:0004(affinity chromatography technology)|MI:0018(two hybrid)	MI:0915(physical association)|MI:0407(direct interaction)	26186194|22321011	MI:0018(two hybrid)	MI:0915(physical association)	22321011
SPAG16	SETD5	7.10635	0	7.10635	0	0.00174	0.05495	one
MKLN1	LONP1	7.09898	0	5.53131	1.56767	0.00174	0.05495	one	2.46684	0.83739	0.20089	none
DTNBP1	IFT20	7.09743	0	3.70615	3.39128	0.00174	0.05495	one					MI:0018(two hybrid)	MI:0407(direct interaction)	25416956	MI:1356(validated two hybrid)|MI:1112(two hybrid prey pooling approach)|MI:0397(two hybrid array)	MI:0915(physical association)	25416956
XPO5	STOM	7.09175	2.64094	0	4.45081	0.00174	0.05495	one
DCAF7	DOCK7	7.09134	4.20682	0	2.88453	0.00174	0.05495	one
SCYL1	NEK7	7.07864	7.07864	0	0	0.00174	0.05495	one
TTC30B	PXMP2	7.0765	0	4.08746	2.98904	0.00174	0.05495	one
ATP2B2	PTPRQ	7.07368	0	7.07368	0	0.00174	0.05495	one
PHB	STOM	7.06348	0	2.13885	4.92462	0.00174	0.05495	one
DCAF7	CRTC3	7.05659	0	3.19115	3.86544	0.00174	0.05495	one
PPP1CA	WBP11	7.05301	4.45696	0	2.59605	0.00174	0.05495	one	9.83258	0.0144	0.02134	both	MI:0004(affinity chromatography technology)|MI:0018(two hybrid)	MI:0915(physical association)|MI:0407(direct interaction)	26186194|22365833	MI:0018(two hybrid)	MI:0915(physical association)	22365833|22321011
DCAF7	KIAA1671	7.05232	4.88582	0	2.1665	0.00174	0.05495	one
SLC9A3R2	YAP1	7.05028	7.05028	0	0	0.00174	0.05495	one					MI:0004(affinity chromatography technology)	MI:0915(physical association)	24255178	MI:0007(anti tag coimmunoprecipitation)	MI:0914(association)	24255178
BUB1	HSF1	7.0496	0	7.0496	0	0.00174	0.05495	one
DYNLT1	PAFAH1B1	7.03961	4.48668	0	2.55293	0	0	both
PPP2R5C	PPP2R1A	7.03875	5.37625	0	1.66249	0.00174	0.05495	one	4.55251	0.17458	0.08356	none	MI:0004(affinity chromatography technology)|MI:0401(biochemical)	MI:0915(physical association)|MI:0403(colocalization)	23443559|26344197	MI:0007(anti tag coimmunoprecipitation)|MI:0006(anti bait coimmunoprecipitation)	MI:0915(physical association)|MI:0914(association)	21460856|18782753
IFT88	CLUAP1	7.03084	0	3.46657	3.56428	0	0	both	6.63195	0.03322	0.02894	one
TOMM22	STOM	7.02613	2.9465	0	4.07964	0.00174	0.05495	one
DCAF7	CAMSAP3	7.02107	0	3.94812	3.07296	0.00174	0.05495	one
DYNLL1	CLINT1	7.02012	0	4.4297	2.59042	0.00174	0.05495	one
CDH23	NCKAP1	7.01696	7.01696	0	0	0.00174	0.05495	one
IFT80	CLUAP1	7.01173	0	3.11827	3.89346	0	0	both	6.63195	0.03322	0.02894	one
LRRC16A	HSF1	7.00905	7.00905	0	0	0.00174	0.05495	one
RGAG1	HSF1	7.00173	7.00173	0	0	0.00174	0.05495	one
TTC30B	THEM6	6.99942	0	3.37975	3.61968	0.00174	0.05495	one
CLIP1	MAPRE1	6.99841	0	6.99841	0	0.00174	0.05495	one					MI:0096(pull down)	MI:0407(direct interaction)	16455083	MI:0091(chromatography technology)	MI:0407(direct interaction)	16455083
DNALI1	ARPC4	6.99269	0	6.99269	0	0.00174	0.05495	one
HSF1	KPNA3	6.98499	6.98499	0	0	0.00174	0.05495	one					MI:0004(affinity chromatography technology)	MI:0915(physical association)	25036637	MI:0007(anti tag coimmunoprecipitation)	MI:0914(association)	25036637
PLK1	SPAG5	6.98331	0	6.98331	0	0	0	both
SLC9A3R2	CTNNB1	6.98035	0	6.98035	0	0.00174	0.05495	one
CLUH	RPGRIP1L	6.97886	0	6.97886	0	0.00174	0.05495	one
NUDT5	SLC9A3R2	6.97783	0	6.97783	0	0.00174	0.05495	one
IFT22	IFT52	6.97549	1.07479	2.70339	3.19731	0	0	both
SPAG16	ADCY6	6.97467	0	6.97467	0	0.00174	0.05495	one
CAPZA1	DCTN1	6.96836	0	2.98358	3.98478	0.00174	0.05495	one
TNPO1	STOM	6.96708	2.24917	0	4.71791	0.00174	0.05495	one
NDUFAF4	WDR26	6.96389	0	3.53079	3.43309	0.00174	0.05495	one
SPAG16	TCHP	6.96283	6.96283	0	0	0.00174	0.05495	one
PPP1CB	POLR2E	6.96005	0	3.23021	3.72983	0.00174	0.05495	one
TTC30B	TMEM55A	6.95815	0	4.55745	2.4007	0.00174	0.05495	one
TTC30B	TMEM55B	6.95433	0	4.15034	2.80399	0.00174	0.05495	one
DYNLL1	DIABLO	6.94968	0	4.75098	2.1987	0.00174	0.05495	one
IFT43	TTC21B	6.94527	3.03075	0	3.91452	0	0	both
CDH23	ABI1	6.94279	0	6.94279	0	0.00174	0.05495	one
RABEP2	EXOC4	6.93351	4.54554	0	2.38797	0.00174	0.05495	one	3.40511	0.54152	0.1564	none
MAEA	DDX5	6.93308	0	3.18182	3.75126	0.00174	0.05495	one
IFT140	TTC21B	6.93302	3.04521	0	3.88782	0	0	both	5.4688	0.04133	0.04501	none
GOLGA6L2	CDR2	6.93097	6.93097	0	0	0.00174	0.05495	one
DCTN1	DCTN4	6.92988	2.47459	0	4.45529	0.00174	0.05495	one	10.747	0.00404	0.00937	one	MI:0401(biochemical)	MI:0403(colocalization)	26344197
PPP1R7	PIH1D1	6.92607	0	3.16268	3.76339	0.00174	0.05495	one
DNALI1	BLOC1S3	6.92448	0	6.92448	0	0.00174	0.05495	one
DYNLL1	XIAP	6.92038	4.6088	0	2.31158	0.00174	0.05495	one
PPP1CB	URI1	6.91921	3.14598	0	3.77323	0.00174	0.05495	one
TIPRL	TCTEX1D2	6.9188	2.74398	0	4.17482	0.00174	0.05495	one
ECT2	RPGRIP1L	6.91344	0	6.91344	0	0.00174	0.05495	one
NSF	EXOC5	6.90841	4.86719	0	2.04122	0.00174	0.05495	one
DYNLL2	DIABLO	6.9038	0	4.62728	2.27652	0.00174	0.05495	one
TTC26	IFT74	6.89962	2.47179	1.19875	3.22908	0	0	both	5.67644	0.13436	0.07483	both
PPP1R7	CCDC85C	6.89631	0	2.0208	4.87551	0.00174	0.05495	one
TTC30B	MPC2	6.89477	0	3.4805	3.41428	0.00174	0.05495	one
PPP1R7	GYS1	6.89358	0	4.23678	2.6568	0.00174	0.05495	one
HSPA1L	HSF1	6.89296	3.03961	3.85336	0	0	0	both
RHBDD2	IFT27	6.88983	4.3695	0	2.52033	0.00174	0.05495	one
PPP1CB	WBP11	6.88783	3.69185	0	3.19598	0.00174	0.05495	one	5.53334	0.09438	0.05736	one
CLUAP1	IFT172	6.88239	0	3.1397	3.74269	0	0	both	6.16195	0.04905	0.03774	one
NEK7	P4HB	6.87723	6.87723	0	0	0.00174	0.05495	one
DYNLL2	XIAP	6.87542	4.66566	0	2.20976	0.00174	0.05495	one					MI:0018(two hybrid)	MI:0407(direct interaction)	16189514	MI:0398(two hybrid pooling approach)	MI:0915(physical association)	16189514
CFAP20	PDHB	6.87168	5.33425	0	1.53743	0.00174	0.05495	one
PRPF31	RPS19	6.87118	4.06184	0	2.80934	0.00174	0.05495	one
CDH23	NXN	6.86415	6.86415	0	0	0.00174	0.05495	one
INTU	PSMD7	6.8572	3.09192	0	3.76528	0.00174	0.05495	one
NIPSNAP1	IFT140	6.85692	3.2866	0	3.57033	0.00174	0.05495	one
PPP1CB	WDR92	6.85651	3.06355	0	3.79295	0.00174	0.05495	one
ALKBH2	ARL3	6.83919	0	6.83919	0	0.00174	0.05495	one
TOR1AIP2	ARL6	6.83326	6.83326	0	0	0.00174	0.05495	one
GCN1L1	STOM	6.82895	0	2.4433	4.38565	0.00174	0.05495	one
OLA1	PRPF31	6.82665	0	5.23477	1.59188	0.00174	0.05495	one
KIAA1279	KIF3A	6.82579	0	3.64621	3.17957	0.00174	0.05495	one	5.6412	0.14299	0.07826	both
EXOC1	TMED1	6.82502	3.87248	0	2.95254	0.00174	0.05495	one
PSMC6	INTU	6.82355	2.99492	0	3.82863	0.00174	0.05495	one
PPP1R7	PPP1R13L	6.80564	0	2.3539	4.45173	0.00174	0.05495	one
DPYSL5	C15orf26	6.80514	6.80514	0	0	0.00174	0.05495	one
RAD50	C15orf26	6.80514	6.80514	0	0	0.00174	0.05495	one
C15orf26	EML5	6.80514	6.80514	0	0	0.00174	0.05495	one
PRKD1	SLC9A3R2	6.79673	0	6.79673	0	0.00217	0.05495	one
IQCB1	EXOC4	6.79502	0	4.23815	2.55687	0	0	both	2.82974	0.76281	0.20254	one	MI:0004(affinity chromatography technology)	MI:0915(physical association)	21565611	MI:0007(anti tag coimmunoprecipitation)	MI:0914(association)	21565611
SURF4	STOM	6.79336	2.97314	0	3.82022	0.00217	0.05495	one
DCAF7	DDA1	6.78715	3.59028	0	3.19687	0.00217	0.05495	one
DYNLL2	DDHD1	6.78509	0	5.6364	1.14868	0.00217	0.05495	one
BBS2	BBS4	6.77939	0	2.35898	4.42041	0	0	both	6.11316	0.0112	0.04341	none				MI:0676(tandem affinity purification)|MI:0007(anti tag coimmunoprecipitation)|MI:0029(cosedimentation through density gradient)	MI:0403(colocalization)|MI:0914(association)	22139371|17574030|22500027
SPRR2A	ARL3	6.7752	3.79528	0	2.97993	0.00217	0.05495	one
MIOS	AIPL1	6.77429	6.77429	0	0	0.00217	0.05495	one
BBS4	BBS7	6.77117	2.57092	0	4.20025	0	0	both	11.38	0.00186	0.00634	one				MI:0676(tandem affinity purification)	MI:0914(association)	20080638
CFAP20	HNRNPUL1	6.77032	4.25571	0	2.51461	0.00217	0.05495	one
PPP1R7	PPP1R10	6.76582	0	1.88818	4.87765	0.00217	0.05495	one
TRAF3IP1	IFT172	6.76497	3.17297	-0.1642	3.75619	0	0	both	5.87427	0.01854	0.04317	none
IPO11	STOM	6.76177	0	1.6668	5.09496	0.00217	0.05495	one
VTI1B	DCTN2	6.76066	4.93855	0	1.82211	0.00217	0.05495	one
RAC1	MYL6	6.76048	0	2.76567	3.99482	0.00217	0.05495	one
RFX3	HDAC1	6.75386	0	0	6.75386	0.00217	0.05495	one
PPP2CB	PPP2R1A	6.75212	0	4.39116	2.36097	0.00217	0.05495	one	10.0892	0.00683	0.01204	one	MI:0004(affinity chromatography technology)|MI:0401(biochemical)	MI:0915(physical association)|MI:0403(colocalization)	26186194|23443559|26344197	MI:0676(tandem affinity purification)|MI:0096(pull down)|MI:0007(anti tag coimmunoprecipitation)	MI:0407(direct interaction)|MI:0914(association)	19156129|15936019|18782753
NDUFA5	RAB8A	6.74636	0	2.7985	3.94786	0.00217	0.05495	one
WASF1	CDH23	6.73986	6.73986	0	0	0.00217	0.05495	one
EXOC4	SNAP29	6.73898	3.82071	0	2.91827	0.00217	0.05495	one	4.98442	0.16517	0.08018	one	MI:0004(affinity chromatography technology)	MI:0915(physical association)	26186194
SLC9A3R2	PTPRQ	6.73463	6.73463	0	0	0	0	both
RFT1	STOM	6.73168	0	3.10272	3.62896	0.00217	0.05495	one
DNALI1	FBXO30	6.72984	6.72984	0	0	0.00217	0.05495	one
PPP1CB	PPP1R12A	6.7259	4.60719	0	2.11871	0.00217	0.05495	one					MI:0004(affinity chromatography technology)	MI:0915(physical association)	17353931	MI:0006(anti bait coimmunoprecipitation)	MI:0915(physical association)	17353931
VPS51	EXOC4	6.72485	3.09076	0	3.63408	0.00217	0.05495	one
TRAF3IP1	IFT57	6.71999	2.8085	0	3.91149	0	0	both	5.97767	0.05744	0.04215	one	MI:0004(affinity chromatography technology)	MI:0915(physical association)	26186194
TIMM17B	TTC30B	6.71177	0	3.5815	3.13027	0.00217	0.05495	one
NDE1	PAFAH1B1	6.71139	0	6.71139	0	0.00217	0.05495	one	4.77565	0.1263	0.07025	none	MI:0018(two hybrid)	MI:0407(direct interaction)	10931877
RAB3IP	YWHAE	6.70759	1.59821	5.10938	0	0	0	both
TTC30B	HACD2	6.70366	0	3.78137	2.92229	0.00217	0.05495	one
WDR60	H3F3A	6.70004	0	4.58524	2.1148	0.00217	0.05495	one
FGFR1OP	AIPL1	6.6908	6.6908	0	0	0.00217	0.05495	one
SLC25A4	NEK4	6.69012	3.97407	0	2.71605	0.00217	0.05495	one	4.6038	0.15875	0.07927	none
TRAPPC9	TRAPPC10	6.68938	0	0	6.68938	0	0	none	5.11213	0.14374	0.07381	one	MI:0018(two hybrid)	MI:0407(direct interaction)	21525244
PDE5A	AIPL1	6.68816	6.68816	0	0	0.00217	0.05495	one
MPRIP	RPGRIP1L	6.68336	0	6.68336	0	0.00217	0.05495	one
PAFAH1B2	NDEL1	6.68227	0	0	6.68227	0	0	none
CTSA	YPEL5	6.68189	0	6.68189	0	0.00217	0.05495	one
RFX3	XYLT2	6.67678	0	0	6.67678	0.00217	0.05495	one
SPAG9	USP15	6.67078	0	0	6.67078	0	0	none
CALM1	IQGAP1	6.66564	4.3936	0	2.27204	0.00217	0.05495	one					MI:0004(affinity chromatography technology)	MI:0915(physical association)	18567582
MCM2	USP15	6.66355	0	0	6.66355	0	0	none
DYNLL2	CLINT1	6.66002	0	4.07218	2.58784	0.00217	0.05495	one
MCM4	USP15	6.65854	0	0	6.65854	0	0	none
SPAG9	MCM2	6.65808	0	0	6.65808	0	0	none
MCM4	MCM2	6.65533	0	0	6.65533	0	0	none	5.57416	0.03206	0.0414	none	MI:0401(biochemical)	MI:0403(colocalization)	26344197	MI:0029(cosedimentation through density gradient)	MI:0914(association)	22540012
SPAG9	MCM4	6.65339	0	0	6.65339	0	0	none
RREB1	ARL6	6.65244	6.65244	0	0	0.00217	0.05495	one
AMPD2	TUBG1	6.65167	0	0	6.65167	0	0	none
IFT122	PFKP	6.6509	3.85164	0	2.79926	0.00217	0.05495	one
PRPF3	PRPF4	6.64441	0	0	6.64441	0	0	none	10.9328	0.00672	0.01667	both	MI:0401(biochemical)	MI:0403(colocalization)	22939629|26344197	MI:0007(anti tag coimmunoprecipitation)	MI:0915(physical association)	19615732
DYNLL1	DDHD1	6.6426	0	3.29477	3.34783	0.00217	0.05495	one
METTL25	RPGRIP1	6.64183	0	6.64183	0	0.00217	0.05495	one
C15orf26	SPATA5L1	6.63136	6.63136	0	0	0.00217	0.05495	one
EPS15L1	DCAF7	6.62388	3.04359	0	3.58028	0.00217	0.05495	one
MIOS	FGFR1OP	6.62382	0	0	6.62382	0	0	none
DFNB31	TBK1	6.62279	6.62279	0	0	0.00217	0.05495	one
DFNB31	TBKBP1	6.62279	6.62279	0	0	0.00217	0.05495	one
TRAPPC9	TRAPPC3	6.62186	0	0	6.62186	0	0	none	5.02251	0.08729	0.05907	none				MI:0676(tandem affinity purification)	MI:0915(physical association)	18930054
PRPF3	ALYREF	6.6217	0	0	6.6217	0	0	none
IPO13	STOM	6.62162	0	2.92486	3.69676	0.00217	0.05495	one
MIOS	PDE5A	6.62118	0	0	6.62118	0	0	none
ARHGAP44	SLC9A3R2	6.61875	0	6.61875	0	0.00217	0.05495	one
MRPL39	TEKT2	6.61578	0	6.61578	0	0.00217	0.05495	one
SEC16A	XPNPEP3	6.61429	0	3.70507	2.90922	0.00217	0.05495	one
ANAPC7	CDC16	6.61166	0	0	6.61166	0	0	none	10.1247	0.00683	0.01226	one	MI:0004(affinity chromatography technology)|MI:0401(biochemical)	MI:0915(physical association)|MI:0403(colocalization)	22939629|20360068	MI:0676(tandem affinity purification)	MI:0914(association)	20360068
TRAPPC3	TRAPPC10	6.6093	0	0	6.6093	0	0	none	5.36344	0.11518	0.06491	one
KCTD3	KIF13B	6.60923	0	0	6.60923	0	0	none
CFAP20	SART3	6.60883	4.73702	0	1.87181	0.00217	0.05495	one
YWHAE	CBY1	6.60762	1.49824	5.10938	0	0	0	both								MI:0019(coimmunoprecipitation)	MI:0914(association)	18573912
CHST3	OFD1	6.59815	0	6.59815	0	0.00217	0.05495	one
PTDSS1	STOM	6.59198	0	3.35245	3.23953	0.00217	0.05495	one
POLL	SUPT16H	6.59145	6.59145	0	0	0.00217	0.05495	one
BUB3	LZTFL1	6.58871	0	6.58871	0	0.00217	0.05495	one
GID8	IVL	6.58767	4.76062	0	1.82705	0.00217	0.05495	one
VIM	ZYG11B	6.57891	6.57891	0	0	0.00217	0.05495	one
MCM6	MCM2	6.57737	0	0	6.57737	0	0	none	5.65112	0.02626	0.0394	none	MI:0401(biochemical)	MI:0403(colocalization)	26344197	MI:1356(validated two hybrid)	MI:0915(physical association)	25416956
C15orf26	MRE11A	6.57673	6.57673	0	0	0.00217	0.05495	one
CALM1	TBC1D4	6.57522	4.5931	0	1.98212	0.00217	0.05495	one
MCM6	MCM4	6.57368	0	0	6.57368	0	0	none	5.65112	0.02626	0.0394	none	MI:0401(biochemical)	MI:0403(colocalization)	26344197	MI:0027(cosedimentation)	MI:0915(physical association)	17296731
PPP1CB	TLK1	6.57244	3.09119	0	3.48125	0.00217	0.05495	one
TRAPPC9	TRAPPC4	6.5707	0	0	6.5707	0	0	none	4.92024	0.1066	0.0656	none	MI:0018(two hybrid)	MI:0407(direct interaction)	21525244
PSMA2	RANBP10	6.56812	0	4.00508	2.56304	0.00217	0.05495	one
SPAG9	MCM6	6.56802	0	0	6.56802	0	0	none
BBS1	BBS7	6.56751	2.92758	0	3.63993	0	0	both	12.0702	0.00192	0.0098	both				MI:0676(tandem affinity purification)	MI:0914(association)	20080638
MCM6	USP15	6.56737	0	0	6.56737	0	0	none
KCTD3	ZBTB21	6.56632	0	0	6.56632	0	0	none
NIPSNAP1	WDR19	6.56373	0	3.62574	2.93799	0.00217	0.05495	one
ARL6	SART1	6.56192	6.56192	0	0	0.00217	0.05495	one
BLOC1S2	TRAF3IP1	6.56189	0	3.39511	3.16679	0.00217	0.05495	one
ANAPC7	CDC27	6.56169	0	0	6.56169	0	0	none	5.02251	0.08729	0.05907	none	MI:0401(biochemical)	MI:0403(colocalization)	26344197	MI:0006(anti bait coimmunoprecipitation)	MI:0914(association)	21241890
ARL2	UNC119	6.56025	0	4.40885	2.1514	0.00217	0.05495	one					MI:0004(affinity chromatography technology)|MI:0018(two hybrid)|MI:0096(pull down)	MI:0915(physical association)|MI:0407(direct interaction)	25416956|12527357	MI:1356(validated two hybrid)|MI:0397(two hybrid array)	MI:0915(physical association)	25416956
TRAPPC4	TRAPPC10	6.55936	0	0	6.55936	0	0	none	5.21749	0.13039	0.07007	one	MI:0018(two hybrid)	MI:0407(direct interaction)	21525244
TTC30B	RHBDD2	6.55899	0	3.40926	3.14974	0.00217	0.05495	one
KSR1	KCTD3	6.55627	0	0	6.55627	0	0	none
ANKS6	C19orf52	6.55312	6.55312	0	0	0.00217	0.05495	one
ANKS6	TIMM10	6.55312	6.55312	0	0	0.00217	0.05495	one
ANKS6	TIMM9	6.55312	6.55312	0	0	0.00217	0.05495	one
EXOC6B	EXOC1	6.55078	0	2.3791	4.17168	0	0	both	9.89891	0.00714	0.01167	one
XYLT2	HDAC1	6.55051	0	0	6.55051	0	0	none
FAM117B	DCAF7	6.54898	2.75058	0	3.7984	0.00217	0.05495	one
CDC16	CDC27	6.54799	0	0	6.54799	0	0	none	8.45074	0.01459	0.01707	one	MI:0401(biochemical)	MI:0403(colocalization)	26344197	MI:0676(tandem affinity purification)|MI:0006(anti bait coimmunoprecipitation)	MI:0914(association)	20360068
RFX3	RTCB	6.54786	0	0	6.54786	0.00217	0.05495	one
KCTD3	CGN	6.54734	0	0	6.54734	0	0	none
CDH23	CYFIP1	6.54681	6.54681	0	0	0.00217	0.05495	one
RREB1	NEK7	6.54673	6.54673	0	0	0.00217	0.05495	one
SLC9C1	SPAG5	6.54311	0	6.54311	0	0.00217	0.05495	one
PRPF4	ALYREF	6.54031	0	0	6.54031	0	0	none
FGFR1OP	PDE5A	6.53769	0	0	6.53769	0	0	none
EXOC1	SNAP29	6.53583	4.40505	0	2.13078	0.00217	0.05495	one					MI:0004(affinity chromatography technology)	MI:0915(physical association)	26186194
POLL	RPA3	6.53281	6.53281	0	0	0.00217	0.05495	one
DYNLL1	AMOT	6.53171	0	4.22449	2.30722	0.00217	0.05495	one					MI:0004(affinity chromatography technology)	MI:0915(physical association)	24366813	MI:0007(anti tag coimmunoprecipitation)	MI:0914(association)	24255178
PRPF3	LSM4	6.53051	0	0	6.53051	0	0	none	11.6259	0.00186	0.00757	one
HSDL2	DNAJC9	6.52629	0	0	6.52629	0	0	none
GTF2I	TULP3	6.52296	0	0	6.52296	0.00217	0.05495	one
TUBG1	TUBGCP4	6.52183	0	0	6.52183	0	0	none	5.42001	0.10369	0.06074	one	MI:0004(affinity chromatography technology)	MI:0915(physical association)	23443559	MI:0676(tandem affinity purification)	MI:0914(association)	20360068
ATXN10	STOM	6.52036	0	3.00341	3.51695	0.00217	0.05495	one
NUP133	RAF1	6.51759	0	0	6.51759	0.00217	0.05495	one
OCRL	CLTA	6.51739	0	6.51739	0	0.00217	0.05495	one
OCRL	CLTB	6.51739	0	6.51739	0	0.00217	0.05495	one
OCRL	APPL1	6.51739	0	6.51739	0	0.00217	0.05495	one	5.19687	0.19482	0.09464	both				MI:0096(pull down)	MI:0915(physical association)	21378754
ZBTB21	KIF13B	6.51646	0	0	6.51646	0	0	none
KCTD3	GIGYF1	6.51594	0	0	6.51594	0	0	none	5.75648	0.07699	0.0512	one
NEK7	EML4	6.51225	0	6.51225	0	0.00217	0.05495	one
WDR19	TTC21B	6.51177	0	2.50741	4.00436	0	0	both	5.15035	0.07068	0.05413	none
KSR1	KIF13B	6.50753	0	0	6.50753	0	0	none
TRAPPC3	TRAPPC4	6.50659	0	0	6.50659	0	0	none	5.35102	0.05214	0.04891	none	MI:0401(biochemical)	MI:0403(colocalization)	26344197
CLUAP1	ASAP2	6.5064	0	3.42147	3.08493	0.00217	0.05495	one
HSF1	KPNA4	6.50376	6.50376	0	0	0.00217	0.05495	one					MI:0004(affinity chromatography technology)	MI:0915(physical association)	25036637	MI:0007(anti tag coimmunoprecipitation)	MI:0914(association)	25036637
DYNLL2	AMOT	6.50284	0	4.58532	1.91752	0.00217	0.05495	one					MI:0004(affinity chromatography technology)	MI:0915(physical association)	24366813	MI:0007(anti tag coimmunoprecipitation)	MI:0914(association)	24366813
USP15	IVNS1ABP	6.50181	0	0	6.50181	0	0	none
PRPF3	LSM8	6.4982	0	0	6.4982	8e-05	0.05556	none
IFT81	HSPB11	6.49528	3.23427	0	3.26101	0	0	both
EPS15L1	USP15	6.49459	0	0	6.49459	8e-05	0.05556	none
NEK4	RPGRIP1L	6.49002	0	6.49002	0	0	0	both
EPS15L1	SPAG9	6.48234	0	0	6.48234	8e-05	0.05556	none
PFN2	GSN	6.48141	0	0	6.48141	8e-05	0.05556	none
KCTD3	LRFN1	6.47797	0	0	6.47797	8e-05	0.05556	none
CALM1	IQGAP2	6.4777	4.34699	0	2.13071	0.00217	0.05495	one
KIF13B	CGN	6.47702	0	0	6.47702	8e-05	0.05556	none
PRPF8	SNRNP200	6.47689	0	0	6.47689	8e-05	0.05556	none	5.12788	0.073	0.05408	none	MI:0401(biochemical)|MI:0018(two hybrid)	MI:0407(direct interaction)|MI:0403(colocalization)	17317632|26344197	MI:0027(cosedimentation)	MI:0915(physical association)	9774689
POLL	WRN	6.47624	6.47624	0	0	0.00217	0.05495	one
TRAPPC9	TRAPPC1	6.47515	0	0	6.47515	8e-05	0.05556	none	10.4612	0.00497	0.0103	one
EPS15L1	MCM2	6.47511	0	0	6.47511	8e-05	0.05556	none
ATP5O	STOM	6.47475	0	2.46359	4.01116	0.00217	0.05495	one
KSR1	ZBTB21	6.47351	0	0	6.47351	8e-05	0.05556	none
GIGYF1	KIF13B	6.47179	0	0	6.47179	8e-05	0.05556	none
EPS15L1	MCM4	6.4701	0	0	6.4701	8e-05	0.05556	none
MAPRE1	MAPRE2	6.47002	0	6.47002	0	0	0	both	6.53729	0.03508	0.03005	one	MI:0004(affinity chromatography technology)|MI:0018(two hybrid)	MI:0915(physical association)|MI:0407(direct interaction)	25416956|26186194	MI:1356(validated two hybrid)|MI:1112(two hybrid prey pooling approach)|MI:0397(two hybrid array)	MI:0915(physical association)	25416956
C15orf26	SPATA5	6.47001	6.47001	0	0	0.00217	0.05495	one
TRAPPC9	RAB3IP	6.46981	6.46981	0	0	0.00217	0.05495	one								MI:0071(molecular sieving)	MI:0915(physical association)	21273506
TRAPPC1	RAB3IP	6.46981	6.46981	0	0	0.00217	0.05495	one								MI:0676(tandem affinity purification)	MI:0914(association)	21273506
TRAPPC3	RAB3IP	6.46981	6.46981	0	0	0.00217	0.05495	one								MI:0071(molecular sieving)	MI:0915(physical association)	21273506
TRAPPC4	RAB3IP	6.46981	6.46981	0	0	0.00217	0.05495	one								MI:0071(molecular sieving)	MI:0915(physical association)	21273506
RAB3IL1	RAB3IP	6.46981	0	6.46981	0	0.00217	0.05495	one	12.5815	0.00124	0.01105	one	MI:0004(affinity chromatography technology)|MI:0018(two hybrid)	MI:0915(physical association)|MI:0407(direct interaction)	25416956|19060904|26186194	MI:1356(validated two hybrid)|MI:0397(two hybrid array)	MI:0915(physical association)	25416956
RAB3IP	TRAPPC2L	6.46981	6.46981	0	0	0.00217	0.05495	one								MI:0676(tandem affinity purification)	MI:0914(association)	21273506
RAB3IP	TMEM102	6.46981	6.46981	0	0	0.00217	0.05495	one	6.44963	0.00734	0.05444	none				MI:0676(tandem affinity purification)	MI:0914(association)	21273506
RAB3IP	PDLIM7	6.46981	0	6.46981	0	0.00217	0.05495	one
RAB3IP	TRAPPC10	6.46981	6.46981	0	0	0.00217	0.05495	one								MI:0007(anti tag coimmunoprecipitation)	MI:0915(physical association)	21273506
SPAG9	IVNS1ABP	6.46969	0	0	6.46969	8e-05	0.05556	none
INTU	PSMD8	6.46813	2.77281	0	3.69532	0.00217	0.05495	one
RAC1	LRPPRC	6.46768	0	2.98818	3.4795	0.00217	0.05495	one
TRAPPC1	TRAPPC10	6.46626	0	0	6.46626	8e-05	0.05556	none	10.7739	0.00672	0.01499	both	MI:0018(two hybrid)	MI:0407(direct interaction)	21525244
IFT140	NTPCR	6.46405	3.16035	0	3.3037	0.00217	0.05495	one
RFX3	MTA2	6.46397	0	0	6.46397	0.00217	0.05495	one
MCM2	IVNS1ABP	6.46246	0	0	6.46246	8e-05	0.05556	none
GTF3C4	USP15	6.46214	0	0	6.46214	8e-05	0.05556	none
AAK1	PLEC	6.46086	0	0	6.46086	8e-05	0.05556	none
PPP1CA	PPP1R8	6.45964	4.21834	0	2.2413	0.00217	0.05495	one	9.15964	0.01087	0.01434	one	MI:0401(biochemical)	MI:0403(colocalization)	26344197	MI:0018(two hybrid)|MI:0007(anti tag coimmunoprecipitation)	MI:0915(physical association)	18842582|15231748|22365833
XRCC4	DNAJC9	6.45924	0	0	6.45924	8e-05	0.05556	none
RTKN	KCTD3	6.45922	0	0	6.45922	8e-05	0.05556	none
RFX3	PTOV1	6.45773	0	0	6.45773	0.00217	0.05495	one
MCM4	IVNS1ABP	6.45745	0	0	6.45745	8e-05	0.05556	none
SMC6	HSF1	6.45636	6.45636	0	0	0.00217	0.05495	one
HSPA5	MAPRE1	6.45614	4.30702	1.797	0.35212	0	0	both
DENND4C	KCTD3	6.45484	0	0	6.45484	8e-05	0.05556	none
PKD2	GCC2	6.45424	0	0	6.45424	8e-05	0.05556	none	2.90385	0.708	0.18268	none
IPO8	STOM	6.45405	0	2.38115	4.0729	0.00217	0.05495	one
LPIN3	KCTD3	6.45342	0	0	6.45342	8e-05	0.05556	none
PRPF3	RPL26L1	6.45215	0	0	6.45215	8e-05	0.05556	none
PRPF4	LSM8	6.45123	0	0	6.45123	8e-05	0.05556	none					MI:0004(affinity chromatography technology)	MI:0915(physical association)	19615732	MI:0007(anti tag coimmunoprecipitation)	MI:0915(physical association)	19615732
NCKAP1	ABI1	6.45106	0	0	6.45106	8e-05	0.05556	none	5.06056	0.08536	0.05952	none	MI:0401(biochemical)	MI:0403(colocalization)	26344197	MI:0019(coimmunoprecipitation)	MI:0915(physical association)	11418237
MAST3	KCTD3	6.45024	0	0	6.45024	8e-05	0.05556	none
GTF3C4	SPAG9	6.44989	0	0	6.44989	8e-05	0.05556	none
PRPF4	LSM4	6.44912	0	0	6.44912	8e-05	0.05556	none	12.176	0.00124	0.00797	one	MI:0004(affinity chromatography technology)	MI:0915(physical association)	19615732	MI:0007(anti tag coimmunoprecipitation)	MI:0915(physical association)	19615732
OPA1	GID8	6.44726	6.44726	0	0	0.00261	0.05769	one
CAPZB	DCTN1	6.44695	0	2.33361	4.11333	0.00261	0.05769	one	6.40846	0.04098	0.03386	one	MI:0401(biochemical)	MI:0403(colocalization)	26344197
PPP1R7	TP53BP2	6.44552	1.63387	0	4.81165	0.00261	0.05769	one
PLEC	PPIP5K2	6.44462	0	0	6.44462	8e-05	0.05556	none
DENND1A	KCTD3	6.44277	0	0	6.44277	8e-05	0.05556	none
GTF3C4	MCM2	6.44265	0	0	6.44265	8e-05	0.05556	none
ALYREF	LSM4	6.4424	0	0	6.4424	8e-05	0.05556	none
PRMT1	VIM	6.44211	0	3.87179	2.57032	0.00261	0.05769	one	5.75648	0.07699	0.0512	one
PPIH	PRPF3	6.44111	0	0	6.44111	8e-05	0.05556	none					MI:0018(two hybrid)	MI:0407(direct interaction)	16723661
ZBTB21	GIGYF1	6.4411	0	0	6.4411	8e-05	0.05556	none
NDUFS1	SOAT1	6.44007	0	0	6.44007	8e-05	0.05556	none
IFT80	IFT74	6.43959	2.11769	1.31477	3.00713	0	0	both	5.4533	0.10059	0.0598	one
LRFN1	KIF13B	6.4383	0	0	6.4383	8e-05	0.05556	none
RAI14	RPGRIP1L	6.43767	0	6.43767	0	0.00261	0.05769	one
GTF3C4	MCM4	6.43765	0	0	6.43765	8e-05	0.05556	none
PRPF3	SART3	6.43726	0	0	6.43726	8e-05	0.05556	none	10.1219	0.01248	0.02107	both	MI:0004(affinity chromatography technology)|MI:0096(pull down)	MI:0915(physical association)|MI:0407(direct interaction)	20595234|19615732	MI:0007(anti tag coimmunoprecipitation)	MI:0915(physical association)	19615732
SNRNP200	SMU1	6.43565	0	0	6.43565	8e-05	0.05556	none
KSR1	GIGYF1	6.43396	0	0	6.43396	8e-05	0.05556	none
ARL3	UNC119B	6.43372	6.43372	0	0	0.00261	0.05769	one
SH3PXD2A	KCTD3	6.43201	0	0	6.43201	8e-05	0.05556	none
RAB3IP	MB21D2	6.43161	0	6.43161	0	0.00261	0.05769	one
ZBTB21	CGN	6.42701	0	0	6.42701	8e-05	0.05556	none
HSDL2	XRCC4	6.42638	0	0	6.42638	8e-05	0.05556	none
CLUAP1	STX18	6.42637	3.88758	0	2.53879	0.00261	0.05769	one	4.30956	0.36372	0.13737	both
TRAPPC9	TRAPPC2L	6.4256	0	0	6.4256	8e-05	0.05556	none	5.11213	0.073	0.05408	none	MI:0004(affinity chromatography technology)	MI:0915(physical association)	21525244
TRAPPC1	TRAPPC3	6.42514	0	0	6.42514	8e-05	0.05556	none	11.5598	0.00186	0.00721	one	MI:0018(two hybrid)	MI:0407(direct interaction)	21525244
KCTD3	SRGAP2	6.42366	0	0	6.42366	8e-05	0.05556	none
XPNPEP3	ZYG11B	6.42303	0	0	6.42303	0.00261	0.05769	one
AMPD2	TUBGCP4	6.42245	0	0	6.42245	8e-05	0.05556	none
ABCD3	STOM	6.42191	0	1.85469	4.56722	0.00261	0.05769	one
RTCB	HDAC1	6.42159	0	0	6.42159	8e-05	0.05556	none
OCRL	EIF3CL	6.42103	0	6.42103	0	0.00261	0.05769	one
GLB1	YPEL5	6.41996	0	6.41996	0	0.00261	0.05769	one
NEK4	HSP90AB2P	6.41865	0	6.41865	0	0.00261	0.05769	one
TRAPPC2L	TRAPPC10	6.41806	0	0	6.41806	8e-05	0.05556	none	5.33527	0.11735	0.06543	one	MI:0004(affinity chromatography technology)|MI:0018(two hybrid)	MI:0915(physical association)|MI:0407(direct interaction)	21525244
KSR1	CGN	6.41525	0	0	6.41525	8e-05	0.05556	none
RMND5B	PSMD6	6.41525	0	3.19317	3.22207	0.00261	0.05769	one
ZBTB21	LRFN1	6.41082	0	0	6.41082	8e-05	0.05556	none
RTKN	KIF13B	6.41068	0	0	6.41068	8e-05	0.05556	none
PPM1H	KCTD3	6.41055	0	0	6.41055	8e-05	0.05556	none
TRAPPC9	TMEM102	6.40991	0	0	6.40991	8e-05	0.05556	none
DENND1A	KIF13B	6.40738	0	0	6.40738	8e-05	0.05556	none
PFN2	EIF3K	6.40677	0	0	6.40677	8e-05	0.05556	none
EIF4E2	KCTD3	6.4065	0	0	6.4065	8e-05	0.05556	none	3.81057	0.49232	0.16522	both
DYNLL1	AMBRA1	6.40642	0	3.61857	2.78785	0.00261	0.05769	one					MI:0004(affinity chromatography technology)|MI:0018(two hybrid)	MI:0915(physical association)|MI:0407(direct interaction)	20921139
DENND4C	KIF13B	6.40599	0	0	6.40599	8e-05	0.05556	none
PA2G4	ANXA5	6.40496	0	0	6.40496	8e-05	0.05556	none
KSR1	LRFN1	6.40445	0	0	6.40445	8e-05	0.05556	none	4.57783	0.17458	0.08356	none
MAST3	KIF13B	6.40326	0	0	6.40326	8e-05	0.05556	none
USP15	SMC1A	6.40314	0	0	6.40314	8e-05	0.05556	none
TMEM102	TRAPPC10	6.40282	0	0	6.40282	8e-05	0.05556	none
KCTD3	SIPA1L1	6.40244	0	0	6.40244	8e-05	0.05556	none	4.84019	0.19218	0.08715	one
PPIH	PRPF4	6.40185	0	0	6.40185	8e-05	0.05556	none					MI:0018(two hybrid)	MI:0407(direct interaction)	22365833	MI:0018(two hybrid)|MI:0096(pull down)|MI:0114(x-ray crystallography)|MI:0007(anti tag coimmunoprecipitation)	MI:0915(physical association)|MI:0407(direct interaction)	12875835|22365833|19615732|12907720
PIBF1	AHI1	6.40098	0	0	6.40098	0	0	both
HELZ	KIAA0430	6.40081	0	0	6.40081	8e-05	0.05556	none
RAB3IP	TBC1D25	6.39955	0	0	6.39955	0.00261	0.05769	one
SH3PXD2A	KIF13B	6.39795	0	0	6.39795	8e-05	0.05556	none
SOAT1	ACAP2	6.39541	0	0	6.39541	8e-05	0.05556	none
TRAPPC1	TRAPPC4	6.39471	0	0	6.39471	8e-05	0.05556	none	10.5384	0.00497	0.01058	one
NCKAP5L	PKN3	6.39359	0	0	6.39359	8e-05	0.05556	none
ERC1	OFD1	6.39265	0	0	6.39265	0.00261	0.05769	one
FAM188B	AGMAT	6.3919	0	0	6.3919	8e-05	0.05556	none
RIOK1	SNRNP200	6.39173	0	0	6.39173	8e-05	0.05556	none	2.55781	0.81035	0.19718	none
SH3RF3	KCTD3	6.39144	0	0	6.39144	8e-05	0.05556	none
SPAG9	SMC1A	6.3909	0	0	6.3909	8e-05	0.05556	none
SRGAP2	KIF13B	6.39066	0	0	6.39066	8e-05	0.05556	none
PRPF6	SNRNP200	6.39053	6.39053	0	0	0.00261	0.05769	one	5.05377	0.15678	0.07819	one	MI:0004(affinity chromatography technology)|MI:0401(biochemical)|MI:0018(two hybrid)	MI:0915(physical association)|MI:0407(direct interaction)|MI:0403(colocalization)	22939629|26344197|16723661
NEK7	CBS	6.38964	0	6.38964	0	0.00261	0.05769	one
SETDB1	SUCLG1	6.3895	0	0	6.3895	8e-05	0.05556	none
FBXO45	NEURL4	6.38809	0	0	6.38809	8e-05	0.05556	none	3.4539	0.52646	0.15413	none
PPP1CA	RPAP3	6.38778	3.70482	0	2.68296	0.00261	0.05769	one	10.5665	0.00466	0.01013	one	MI:0004(affinity chromatography technology)	MI:0915(physical association)	26186194|17643375
NDUFS1	ACAP2	6.38638	0	0	6.38638	8e-05	0.05556	none
IFT172	IFT74	6.38597	1.7524	1.79664	2.83692	0	0	both	4.98329	0.16517	0.08018	one
SEC24B	PLEC	6.38416	0	0	6.38416	8e-05	0.05556	none
MCM2	SMC1A	6.38366	0	0	6.38366	8e-05	0.05556	none
TXLNG	TXLNA	6.38361	0	0	6.38361	8e-05	0.05556	none	12.3707	0.00124	0.00969	one	MI:0401(biochemical)	MI:0403(colocalization)	22939629
TRAPPC3	TRAPPC2L	6.38335	0	0	6.38335	8e-05	0.05556	none	5.80527	0.02047	0.04271	none	MI:0018(two hybrid)	MI:0407(direct interaction)	25416956|21525244	MI:1356(validated two hybrid)|MI:1112(two hybrid prey pooling approach)|MI:0397(two hybrid array)	MI:0915(physical association)	25416956
LPIN3	KIF13B	6.3831	0	0	6.3831	8e-05	0.05556	none
DENND1A	ZBTB21	6.38297	0	0	6.38297	8e-05	0.05556	none
PRPF4	SART3	6.38226	0	0	6.38226	8e-05	0.05556	none	10.6719	0.0096	0.02024	both	MI:0004(affinity chromatography technology)	MI:0915(physical association)	19615732	MI:0007(anti tag coimmunoprecipitation)	MI:0915(physical association)	19615732
LRFN1	GIGYF1	6.37911	0	0	6.37911	8e-05	0.05556	none
EPS15L1	MCM6	6.37892	0	0	6.37892	8e-05	0.05556	none
MCM4	SMC1A	6.37866	0	0	6.37866	8e-05	0.05556	none
WDR19	PFKP	6.37761	0	2.95942	3.41819	0.00261	0.05769	one
KSR1	DENND1A	6.37731	0	0	6.37731	8e-05	0.05556	none
RTKN	ZBTB21	6.3768	0	0	6.3768	8e-05	0.05556	none
ALYREF	LSM8	6.3758	0	0	6.3758	8e-05	0.05556	none
EIF4E2	KIF13B	6.37566	0	0	6.37566	8e-05	0.05556	none
SH3PXD2A	ZBTB21	6.37449	0	0	6.37449	8e-05	0.05556	none
RFX3	DDX1	6.37361	0	0	6.37361	0.00261	0.05769	one
IPO4	STOM	6.37227	0	2.03868	4.3336	0.00261	0.05769	one
SIPA1L1	KIF13B	6.37213	0	0	6.37213	8e-05	0.05556	none
DENND4C	ZBTB21	6.37189	0	0	6.37189	8e-05	0.05556	none
CCDC88A	PLEC	6.37116	0	0	6.37116	8e-05	0.05556	none	4.28535	0.24913	0.10066	none
PRPF4	RPL26L1	6.37076	0	0	6.37076	8e-05	0.05556	none
MAST3	ZBTB21	6.37051	0	0	6.37051	8e-05	0.05556	none
PPM1H	KIF13B	6.37037	0	0	6.37037	8e-05	0.05556	none
TRAPPC3	TMEM102	6.3702	0	0	6.3702	8e-05	0.05556	none
COPS8	DCAF11	6.36965	6.36965	0	0	0.00261	0.05769	one	11.793	0.00192	0.008	both
KSR1	SH3PXD2A	6.36905	0	0	6.36905	8e-05	0.05556	none
KSR1	RTKN	6.36891	0	0	6.36891	8e-05	0.05556	none
AAK1	PPIP5K2	6.36853	0	0	6.36853	8e-05	0.05556	none
SRGAP2	ZBTB21	6.36793	0	0	6.36793	8e-05	0.05556	none
GIGYF1	CGN	6.36782	0	0	6.36782	8e-05	0.05556	none
EIF3K	GSN	6.3677	0	0	6.3677	8e-05	0.05556	none
MAK	FLG	6.36716	0	3.17859	3.18857	0.00261	0.05769	one
MCM6	IVNS1ABP	6.36628	0	0	6.36628	8e-05	0.05556	none
SF3B3	PLK1	6.36458	3.15968	0	3.2049	0.00261	0.05769	one
DNAJB4	NUDC	6.36451	0	4.85454	1.50997	0.00261	0.05769	one
DCAF7	XRN2	6.36419	4.70759	0	1.6566	0.00261	0.05769	one
SYNCRIP	YPEL5	6.36409	0	6.36409	0	0.00261	0.05769	one
RPL26L1	ALYREF	6.36404	0	0	6.36404	8e-05	0.05556	none
KSR1	DENND4C	6.36395	0	0	6.36395	8e-05	0.05556	none
KIAA0430	NISCH	6.36373	0	0	6.36373	8e-05	0.05556	none
KCTD3	LIMA1	6.36316	0	0	6.36316	8e-05	0.05556	none
KSR1	MAST3	6.36289	0	0	6.36289	8e-05	0.05556	none
KSR1	SRGAP2	6.36267	0	0	6.36267	8e-05	0.05556	none
PA2G4	GPI	6.36246	0	0	6.36246	8e-05	0.05556	none
RALGPS2	CGN	6.3623	0	0	6.3623	8e-05	0.05556	none
KCTD3	MAGI1	6.35951	0	0	6.35951	8e-05	0.05556	none
TCTN2	TCTN1	6.35885	0	0	6.35885	0.00261	0.05769	one	10.6719	0.0096	0.02024	both
GBA	HCCS	6.35851	0	0	6.35851	8e-05	0.05556	none
TRAPPC4	TRAPPC2L	6.35782	0	0	6.35782	8e-05	0.05556	none	5.35102	0.05214	0.04891	none	MI:0018(two hybrid)	MI:0407(direct interaction)	21525244
TFPT	PKN3	6.35673	0	0	6.35673	8e-05	0.05556	none
KCTD3	NF1	6.3564	0	0	6.3564	8e-05	0.05556	none
PRPF31	OSBPL1A	6.35539	0	4.3201	2.03529	0.00261	0.05769	one
TANC2	KCTD3	6.35528	0	0	6.35528	8e-05	0.05556	none
DENND1A	GIGYF1	6.35487	0	0	6.35487	8e-05	0.05556	none
EIF4E2	ZBTB21	6.35447	0	0	6.35447	8e-05	0.05556	none
HCCS	COMT	6.35446	0	0	6.35446	8e-05	0.05556	none
PTPN13	KCTD3	6.35421	0	0	6.35421	8e-05	0.05556	none
KCTD3	TESK2	6.35284	0	0	6.35284	8e-05	0.05556	none
TTC26	IFT22	6.35202	1.37405	1.82966	3.14831	0	0	both
ZBTB21	SIPA1L1	6.3513	0	0	6.3513	8e-05	0.05556	none
SLC9A3R2	ACTN4	6.35079	0	6.35079	0	0.00261	0.05769	one					MI:0004(affinity chromatography technology)|MI:0096(pull down)	MI:0915(physical association)|MI:0407(direct interaction)	11948184
KCTD3	RALGPS2	6.35061	0	0	6.35061	8e-05	0.05556	none
NTPCR	WDR19	6.35054	0	3.07157	3.27897	0.00261	0.05769	one
KSR1	EIF4E2	6.34957	0	0	6.34957	0.00012	0.06522	none
AAK1	SEC24B	6.34944	0	0	6.34944	0.00012	0.06522	none
RTKN	CGN	6.34901	0	0	6.34901	0.00012	0.06522	none
KCTD3	DCLK1	6.34836	0	0	6.34836	0.00012	0.06522	none
KCTD3	CBY1	6.34756	0	0	6.34756	0.00261	0.05769	one
SH3PXD2A	GIGYF1	6.34751	0	0	6.34751	0.00012	0.06522	none
PRPF3	OLA1	6.34694	0	0	6.34694	0.00012	0.06522	none
KSR1	SIPA1L1	6.34649	0	0	6.34649	0.00012	0.06522	none
GTF3C4	MCM6	6.34647	0	0	6.34647	0.00012	0.06522	none
TRAPPC4	TMEM102	6.34624	0	0	6.34624	0.00012	0.06522	none
PPP2R5D	PPP2R1A	6.34591	6.1495	0	0.19641	0.00261	0.05769	one	3.16622	0.63538	0.172	none	MI:0401(biochemical)|MI:0018(two hybrid)	MI:0407(direct interaction)|MI:0403(colocalization)	23555304|26344197	MI:0007(anti tag coimmunoprecipitation)|MI:0018(two hybrid)	MI:0915(physical association)|MI:0914(association)	23555304|18782753
LPIN3	CGN	6.34463	0	0	6.34463	0.00012	0.06522	none
RTCB	XYLT2	6.34451	0	0	6.34451	0.00012	0.06522	none
PA2G4	TRAP1	6.34375	0	0	6.34375	0.00012	0.06522	none
CDC25C	KCTD3	6.34292	0	0	6.34292	0.00012	0.06522	none
PPM1H	ZBTB21	6.34252	0	0	6.34252	0.00012	0.06522	none
PA2G4	UBE2N	6.34249	0	0	6.34249	0.00261	0.05769	one
PPP1CB	PPP1R13L	6.34215	3.78651	0	2.55563	0.00261	0.05769	one	5.35102	0.05214	0.04891	none				MI:0007(anti tag coimmunoprecipitation)	MI:0407(direct interaction)	21998301
SRGAP2	GIGYF1	6.34183	0	0	6.34183	0.00012	0.06522	none
PRPF3	RPL32	6.34115	0	0	6.34115	0.00012	0.06522	none
EXOSC2	EXOSC4	6.34072	0	0	6.34072	0.00012	0.06522	none	6.44963	0.00734	0.05444	none	MI:0401(biochemical)	MI:0403(colocalization)	26344197	MI:0676(tandem affinity purification)|MI:0006(anti bait coimmunoprecipitation)|MI:0029(cosedimentation through density gradient)	MI:0914(association)	17545563|11719186|20531386
ANXA5	GPI	6.34051	0	0	6.34051	0.00012	0.06522	none
EXOSC7	EXOSC4	6.34015	0	0	6.34015	0.00012	0.06522	none	13.0151	0.00093	0.01119	one	MI:0401(biochemical)	MI:0403(colocalization)	26344197	MI:0231(mammalian protein protein interaction trap)	MI:0915(physical association)	25416956
CCDC88A	AAK1	6.33855	0	0	6.33855	0.00012	0.06522	none
LIMA1	KIF13B	6.33796	0	0	6.33796	0.00012	0.06522	none
TSG101	UHRF1BP1	6.33786	0	0	6.33786	0.00012	0.06522	none
HDAC1	MTA2	6.3377	0	0	6.3377	0.00012	0.06522	none	7.46525	0.0236	0.02389	one	MI:0401(biochemical)	MI:0403(colocalization)	26344197	MI:0007(anti tag coimmunoprecipitation)	MI:0914(association)	23752268
RTKN	GIGYF1	6.33742	0	0	6.33742	0.00012	0.06522	none
DUSP27	YPEL5	6.33658	0	6.33658	0	0.00261	0.05769	one
MAST3	CGN	6.33648	0	0	6.33648	0.00012	0.06522	none
HELZ	NISCH	6.33618	0	0	6.33618	0.00012	0.06522	none
NCKAP5L	TFPT	6.33614	0	0	6.33614	0.00012	0.06522	none
KSR1	PPM1H	6.33606	0	0	6.33606	0.00012	0.06522	none
CCHCR1	PKN3	6.33507	0	0	6.33507	0.00012	0.06522	none
KIF13B	MAGI1	6.33479	0	0	6.33479	0.00012	0.06522	none
KCTD3	HDAC4	6.33469	0	0	6.33469	0.00012	0.06522	none
DENND1A	LRFN1	6.33412	0	0	6.33412	0.00012	0.06522	none
ZNF638	KCTD3	6.33335	0	0	6.33335	0.00012	0.06522	none
KLC4	CDR2	6.33333	6.33333	0	0	0.00261	0.05769	one
SPAG5	TUBA3C	6.33327	6.33327	0	0	0.00261	0.05769	one
CAPZA2	DCTN2	6.3331	0	6.3331	0	0.00261	0.05769	one	10.0082	0.01344	0.02151	both	MI:0004(affinity chromatography technology)	MI:0915(physical association)	26186194
LPIN3	ZBTB21	6.33309	0	0	6.33309	0.00012	0.06522	none
KCTD3	GIGYF2	6.33299	0	0	6.33299	0.00012	0.06522	none	4.84019	0.19218	0.08715	one
MAST3	GIGYF1	6.3325	0	0	6.3325	0.00012	0.06522	none
DENND4C	GIGYF1	6.33225	0	0	6.33225	0.00012	0.06522	none
MAPKAP1	KCTD3	6.3321	0	0	6.3321	0.00012	0.06522	none
RFX3	TBC1D32	6.33157	0	0	6.33157	0.00261	0.05769	one
TTC30B	SLC35F6	6.33145	0	3.25063	3.08082	0.00261	0.05769	one
PTOV1	HDAC1	6.33145	0	0	6.33145	0.00012	0.06522	none
DNAAF5	STOM	6.33058	0	1.99049	4.34009	0.00261	0.05769	one
COPS5	COPS7B	6.33051	0	0	6.33051	0.00012	0.06522	none	10.306	0.01152	0.02109	both	MI:0004(affinity chromatography technology)|MI:0401(biochemical)	MI:0915(physical association)|MI:0403(colocalization)	26186194|22863883	MI:0676(tandem affinity purification)|MI:0007(anti tag coimmunoprecipitation)	MI:0915(physical association)|MI:0914(association)	18850735|19615732
EIF4E2	GIGYF1	6.33017	0	0	6.33017	0.00012	0.06522	none	13.1894	0.00093	0.01271	one	MI:0004(affinity chromatography technology)|MI:0047(far western blotting)	MI:0915(physical association)|MI:0407(direct interaction)	22751931
AGPAT2	INTU	6.3296	0	0	6.3296	0.00261	0.05769	one
KIF13B	TESK2	6.32901	0	0	6.32901	0.00012	0.06522	none
SH3PXD2A	LRFN1	6.32761	0	0	6.32761	0.00012	0.06522	none
PA2G4	SND1	6.32753	0	0	6.32753	0.00012	0.06522	none
PPIH	LSM8	6.32751	0	0	6.32751	0.00012	0.06522	none
UBAP2	GORASP2	6.32749	0	0	6.32749	0.00012	0.06522	none
GIGYF1	SIPA1L1	6.32743	0	0	6.32743	0.00012	0.06522	none	5.93881	0.01815	0.04485	none
MLF1	TBCE	6.32667	0	0	6.32667	0.00012	0.06522	none
C8orf37	CAPNS1	6.32648	6.32648	0	0	0.00261	0.05769	one
SND1	TRAP1	6.32611	0	0	6.32611	0.00012	0.06522	none
DCLK1	KIF13B	6.32514	0	0	6.32514	0.00012	0.06522	none
ECHS1	YPEL5	6.32465	0	6.32465	0	0.00261	0.05769	one
RPGR	RPGRIP1L	6.32455	0	6.32455	0	0	0	both	7.66122	0.02142	0.02253	one
SART3	ALYREF	6.32307	0	0	6.32307	0.00012	0.06522	none
LRFN1	CGN	6.32287	0	0	6.32287	0.00012	0.06522	none
UBE2N	ANXA5	6.32286	0	0	6.32286	0.00261	0.05769	one
SRGAP2	LRFN1	6.32258	0	0	6.32258	0.00012	0.06522	none
MED1	SPAG5	6.32221	0	6.32221	0	0.00261	0.05769	one	3.04843	0.70444	0.19293	one
KSR1	LPIN3	6.32132	0	0	6.32132	0.00012	0.06522	none
SH3RF3	KIF13B	6.32112	0	0	6.32112	0.00012	0.06522	none
LIMA1	ZBTB21	6.32072	0	0	6.32072	0.00012	0.06522	none
RFX3	VPS45	6.32067	6.32067	0	0	0.00261	0.05769	one
TTC30A	IFT172	6.31837	2.74644	0	3.57193	0	0	both	11.4465	0.00186	0.00667	one
EFTUD2	SNRNP200	6.31808	0	0	6.31808	0.00012	0.06522	none	5.19687	0.07068	0.05413	none	MI:0401(biochemical)	MI:0403(colocalization)	26344197
ZBTB21	MAGI1	6.3179	0	0	6.3179	0.00012	0.06522	none
RAD50	MRE11A	6.31733	0	0	6.31733	0.00012	0.06522	none	5.53334	0.03669	0.0433	none	MI:0004(affinity chromatography technology)|MI:0401(biochemical)	MI:0915(physical association)|MI:0403(colocalization)	15734743|22939629|26344197	MI:0006(anti bait coimmunoprecipitation)	MI:0914(association)	24651726
CCHCR1	NCKAP5L	6.31694	0	0	6.31694	0.00012	0.06522	none
KSR1	LIMA1	6.31675	0	0	6.31675	0.00012	0.06522	none
POLL	SSRP1	6.31464	6.31464	0	0	0.00261	0.05769	one
KSR1	MAGI1	6.314	0	0	6.314	0.00012	0.06522	none
DENND4C	CGN	6.31398	0	0	6.31398	0.00012	0.06522	none
EFHC1	CCDC150	6.31396	0	6.31396	0	0.00261	0.05769	one
CNOT2	CNOT11	6.31366	0	0	6.31366	0.00012	0.06522	none
ZBTB21	TESK2	6.31274	0	0	6.31274	0.00012	0.06522	none
EIF4E2	LRFN1	6.31229	0	0	6.31229	0.00012	0.06522	none
ZNF638	KIF13B	6.31215	0	0	6.31215	0.00012	0.06522	none
RPS13	PRPF38A	6.31206	3.54085	0	2.77121	0.00261	0.05769	one
TRAPPC1	TRAPPC2L	6.31187	0	0	6.31187	0.00012	0.06522	none	11.8238	0.00155	0.00737	one
INTU	AAR2	6.31129	0	2.59462	3.71667	0.00261	0.05769	one
NF1	KIF13B	6.3109	0	0	6.3109	0.00012	0.06522	none
PPIH	ALYREF	6.3107	0	0	6.3107	0.00012	0.06522	none
PPM1H	GIGYF1	6.31037	0	0	6.31037	0.00012	0.06522	none
LRFN1	SIPA1L1	6.30987	0	0	6.30987	0.00012	0.06522	none
SH3PXD2A	DENND1A	6.30947	0	0	6.30947	0.00012	0.06522	none
ZBTB21	DCLK1	6.30927	0	0	6.30927	0.00012	0.06522	none
KSR1	TESK2	6.30898	0	0	6.30898	0.00012	0.06522	none
RTKN	LRFN1	6.30804	0	0	6.30804	0.00012	0.06522	none
ANAPC7	CDC23	6.308	0	6.308	0	0.00261	0.05769	one	5.07381	0.08536	0.05952	none	MI:0401(biochemical)	MI:0403(colocalization)	26344197	MI:0676(tandem affinity purification)	MI:0914(association)	20360068
KSR1	DCLK1	6.30562	0	0	6.30562	0.00012	0.06522	none
TRAPPC9	MB21D2	6.30533	0	0	6.30533	0.00012	0.06522	none
DENND1A	SRGAP2	6.30506	0	0	6.30506	0.00012	0.06522	none
KCTD3	NADK	6.30494	0	0	6.30494	0.00012	0.06522	none
MAST3	LRFN1	6.30417	0	0	6.30417	0.00012	0.06522	none
PCGF5	NISCH	6.30385	0	0	6.30385	0.00012	0.06522	none
CAMSAP2	KCTD3	6.3035	0	0	6.3035	0.00012	0.06522	none
TRAPPC1	TMEM102	6.30323	0	0	6.30323	0.00012	0.06522	none
CBY1	KIF13B	6.30267	0	0	6.30267	0.00261	0.05769	one
DENND4C	LRFN1	6.30266	0	0	6.30266	0.00012	0.06522	none
MAPKAP1	KIF13B	6.30242	0	0	6.30242	0.00012	0.06522	none
LIMA1	GIGYF1	6.30104	0	0	6.30104	0.00012	0.06522	none
BDH1	PGM3	6.30069	0	0	6.30069	0.00012	0.06522	none
TRAPPC10	MB21D2	6.30019	0	0	6.30019	0.00012	0.06522	none
SH3PXD2A	SRGAP2	6.29976	0	0	6.29976	0.00016	0.07143	none
KIF13B	HDAC4	6.29941	0	0	6.29941	0.00016	0.07143	none
GIGYF1	MAGI1	6.29861	0	0	6.29861	0.00016	0.07143	none
CLPTM1	TCTN2	6.29791	0	6.29791	0	0.00261	0.05769	one
LMAN1	TCTN2	6.29791	0	6.29791	0	0.00261	0.05769	one
ZNF638	ZBTB21	6.2977	0	0	6.2977	0.00016	0.07143	none
WDR92	DNAAF2	6.2975	2.78213	0	3.51537	0.00261	0.05769	one
CALM1	IQGAP3	6.29638	5.06887	0	1.22751	0.00261	0.05769	one
EIF4E2	DENND1A	6.29602	0	0	6.29602	0.00016	0.07143	none
ANXA5	TRAP1	6.29585	0	0	6.29585	0.00016	0.07143	none
UBE2N	GPI	6.2955	0	0	6.2955	0.00261	0.05769	one
EYA4	PLEC	6.29462	0	0	6.29462	0.00016	0.07143	none
KSR1	ZNF638	6.29437	0	0	6.29437	0.00016	0.07143	none
CCDC88A	SEC24B	6.29424	0	0	6.29424	0.00016	0.07143	none
GIGYF1	TESK2	6.29417	0	0	6.29417	0.00016	0.07143	none
DENND1A	SIPA1L1	6.2939	0	0	6.2939	0.00016	0.07143	none
NCKAP1	NXN	6.29388	0	0	6.29388	0.00016	0.07143	none	3.91066	0.35033	0.12119	none
EPS15L1	IVNS1ABP	6.2935	0	0	6.2935	0.00016	0.07143	none
CCHCR1	TFPT	6.29303	0	0	6.29303	0.00016	0.07143	none
CDC16	CDC23	6.29268	0	6.29268	0	0.00261	0.05769	one	8.55333	0.01459	0.01724	one	MI:0401(biochemical)	MI:0403(colocalization)	26344197	MI:0676(tandem affinity purification)	MI:0914(association)	20360068
DCLK1	GIGYF1	6.2912	0	0	6.2912	0.00016	0.07143	none
EIF4E2	SH3PXD2A	6.29111	0	0	6.29111	0.00016	0.07143	none
CDC25C	KIF13B	6.29093	0	0	6.29093	0.00016	0.07143	none
SOWAHA	KIAA0430	6.28916	0	0	6.28916	0.00016	0.07143	none
SH3PXD2A	SIPA1L1	6.28908	0	0	6.28908	0.00016	0.07143	none
CCDC40	GTF2H2C;	6.28902	6.28902	0	0	0.00261	0.05769	one
YEATS4	PKN3	6.28836	0	0	6.28836	0.00016	0.07143	none
MCM6	SMC1A	6.28748	0	0	6.28748	0.00016	0.07143	none					MI:0004(affinity chromatography technology)	MI:0915(physical association)	16438930	MI:0006(anti bait coimmunoprecipitation)	MI:0915(physical association)	16438930
AKAP12	STK4	6.28741	0	0	6.28741	0.00016	0.07143	none
TBCD	TCP11L1	6.28741	0	0	6.28741	0.00016	0.07143	none	5.15035	0.07068	0.05413	none
PLEC	LUZP1	6.28734	0	0	6.28734	0.00016	0.07143	none
EIF4E2	SRGAP2	6.28732	0	0	6.28732	0.00016	0.07143	none
CDC25C	CGN	6.28726	0	0	6.28726	0.00016	0.07143	none
LIMA1	LRFN1	6.28661	0	0	6.28661	0.00016	0.07143	none
PPM1H	LRFN1	6.28653	0	0	6.28653	0.00016	0.07143	none
GIGYF2	CGN	6.2863	0	0	6.2863	0.00016	0.07143	none
TUFT1	PKN3	6.28545	0	0	6.28545	0.00016	0.07143	none
SRGAP2	SIPA1L1	6.28536	0	0	6.28536	0.00016	0.07143	none
PRPF8	SMU1	6.28531	0	0	6.28531	0.00016	0.07143	none					MI:0401(biochemical)	MI:0403(colocalization)	22939629
TANC2	KIF13B	6.28497	0	0	6.28497	0.00016	0.07143	none
LSM8	LSM4	6.28461	0	0	6.28461	0.00016	0.07143	none					MI:0018(two hybrid)	MI:0407(direct interaction)	15231747	MI:0018(two hybrid)	MI:0915(physical association)	15231747
LRFN1	MAGI1	6.28448	0	0	6.28448	0.00016	0.07143	none
PTPN13	KIF13B	6.2839	0	0	6.2839	0.00016	0.07143	none
TRAPPC9	PDLIM7	6.28304	0	0	6.28304	0.00016	0.07143	none
MT-CO2	STOM	6.28293	0	2.35853	3.92439	0.00261	0.05769	one
SH3RF3	CGN	6.28266	0	0	6.28266	0.00016	0.07143	none
MAPKAP1	ZBTB21	6.28204	0	0	6.28204	0.00016	0.07143	none
TMEM102	TRAPPC2L	6.28181	0	0	6.28181	0.00016	0.07143	none
PPM1H	CGN	6.28153	0	0	6.28153	0.00016	0.07143	none
ZNF638	GIGYF1	6.28125	0	0	6.28125	0.00016	0.07143	none
RTKN	DENND1A	6.28103	0	0	6.28103	0.00016	0.07143	none
DENND1A	CGN	6.28091	0	0	6.28091	0.00016	0.07143	none
RTKN	MAST3	6.28069	0	0	6.28069	0.00016	0.07143	none
LRFN1	TESK2	6.28057	0	0	6.28057	0.00016	0.07143	none
RALGPS2	KIF13B	6.2803	0	0	6.2803	0.00016	0.07143	none
PDLIM7	TRAPPC10	6.27979	0	0	6.27979	0.00016	0.07143	none
GIGYF2	KIF13B	6.27964	0	0	6.27964	0.00016	0.07143	none
ANXA5	SND1	6.27963	0	0	6.27963	0.00016	0.07143	none
CHPF	TRIP11	6.27961	0	0	6.27961	0.00016	0.07143	none
NF1	ZBTB21	6.27922	0	0	6.27922	0.00016	0.07143	none
USP15	GAPVD1	6.27915	0	0	6.27915	0.00016	0.07143	none
PSMB1	MAPRE1	6.27874	3.20924	0	3.0695	0.00261	0.05769	one
DENND1A	MAST3	6.27815	0	0	6.27815	0.00016	0.07143	none
LRFN1	DCLK1	6.27796	0	0	6.27796	0.00016	0.07143	none
EIF4E2	SIPA1L1	6.27776	0	0	6.27776	0.00016	0.07143	none	3.9929	0.40857	0.13642	one
CNOT2	CNOT6	6.27737	0	0	6.27737	0.00016	0.07143	none	5.57108	0.03206	0.0414	none	MI:0004(affinity chromatography technology)	MI:0915(physical association)	17452450	MI:0007(anti tag coimmunoprecipitation)	MI:0915(physical association)	17452450
KSR1	MAPKAP1	6.27734	0	0	6.27734	0.00016	0.07143	none
AP3B1	EAF1	6.27723	0	0	6.27723	0.00016	0.07143	none	4.6038	0.22695	0.09455	one
USP15	ANK3	6.27702	0	0	6.27702	0.00016	0.07143	none
TRAPPC3	MB21D2	6.27669	0	0	6.27669	0.00016	0.07143	none
SOWAHA	NISCH	6.27648	0	0	6.27648	0.00016	0.07143	none
EXOSC2	EXOSC7	6.27591	0	0	6.27591	0.00016	0.07143	none	12.6504	0.00124	0.01194	one	MI:0401(biochemical)	MI:0403(colocalization)	26344197	MI:0676(tandem affinity purification)|MI:0018(two hybrid)	MI:0915(physical association)|MI:0914(association)	12419256|11719186
NCKAP5L	YEATS4	6.27569	0	0	6.27569	0.00016	0.07143	none
KCTD3	SRSF12	6.27565	0	0	6.27565	0.00016	0.07143	none
SART3	LSM8	6.27561	0	0	6.27561	0.00016	0.07143	none					MI:0004(affinity chromatography technology)	MI:0915(physical association)	19615732	MI:0007(anti tag coimmunoprecipitation)	MI:0915(physical association)	19615732
DENND4C	DENND1A	6.27545	0	0	6.27545	0.00016	0.07143	none
ZBTB21	HDAC4	6.27507	0	0	6.27507	0.00016	0.07143	none
EYA4	AAK1	6.27497	0	0	6.27497	0.00016	0.07143	none
LPIN3	GIGYF1	6.2739	0	0	6.2739	0.00016	0.07143	none
USH1C	LTV1	6.27379	0	6.27379	0	0.00261	0.05769	one
GTF3C4	EPS15L1	6.27369	0	0	6.27369	0.00016	0.07143	none
DENND1A	LIMA1	6.27354	0	0	6.27354	0.00016	0.07143	none
NEK4	CTNNA1	6.27353	0	6.27353	0	0.00261	0.05769	one
C3	TF	6.27331	0	0	6.27331	0.00016	0.07143	none	4.95798	0.09154	0.05982	none
MCM2	SMC3	6.27322	0	0	6.27322	0.00016	0.07143	none
TUFT1	NCKAP5L	6.27314	0	0	6.27314	0.00016	0.07143	none
RPL26L1	LSM4	6.27285	0	0	6.27285	0.00016	0.07143	none	1.91703	0.93125	0.21397	none
SH3PXD2A	RTKN	6.27281	0	0	6.27281	0.00016	0.07143	none
NEK1	VTN	6.2728	3.26256	0	3.01025	0.00261	0.05769	one	4.83254	0.19218	0.08715	one
EIF4ENIF1	KIAA0430	6.27217	0	0	6.27217	0.00016	0.07143	none
KSR1	NF1	6.27186	0	0	6.27186	0.00016	0.07143	none
PAN2	KIAA0430	6.27183	0	0	6.27183	0.00016	0.07143	none
GIT2	PKN3	6.27172	0	0	6.27172	0.00016	0.07143	none
DENND1A	MAGI1	6.27167	0	0	6.27167	0.00016	0.07143	none
TRAF3IP2	INVS	6.27157	6.27157	0	0	0.00261	0.05769	one
ZBTB21	CBY1	6.27144	0	0	6.27144	0.00261	0.05769	one
SH3RF3	ZBTB21	6.27111	0	0	6.27111	0.00016	0.07143	none
AIMP2	OFD1	6.27051	0	0	6.27051	0.00261	0.05769	one
SNRPB2	PA2G4	6.27037	0	0	6.27037	0.00016	0.07143	none
SH3PXD2A	MAST3	6.27023	0	0	6.27023	0.00016	0.07143	none
MCM4	SMC3	6.26992	0	0	6.26992	0.00016	0.07143	none
SH3PXD2A	LIMA1	6.2696	0	0	6.2696	0.00016	0.07143	none
NF1	CGN	6.26955	0	0	6.26955	0.00016	0.07143	none
COPS4	COPS7B	6.26954	0	0	6.26954	0.00016	0.07143	none	9.80341	0.00714	0.01143	one	MI:0401(biochemical)	MI:0403(colocalization)	26344197|22863883
KSR1	HDAC4	6.26944	0	0	6.26944	0.00016	0.07143	none
ZNF638	LRFN1	6.26922	0	0	6.26922	0.00016	0.07143	none
IFFO1	AMOTL1	6.2691	0	0	6.2691	0.00016	0.07143	none
SNRPB2	TRAP1	6.26894	0	0	6.26894	0.00016	0.07143	none
DENND1A	TESK2	6.26826	0	0	6.26826	0.00016	0.07143	none
SOWAHA	HELZ	6.26815	0	0	6.26815	0.00016	0.07143	none
NADK	KIF13B	6.26813	0	0	6.26813	0.00016	0.07143	none
SH3PXD2A	CGN	6.26801	0	0	6.26801	0.00016	0.07143	none
SH3PXD2A	MAGI1	6.26781	0	0	6.26781	0.00016	0.07143	none
KCTD3	SYDE1	6.26779	0	0	6.26779	0.00016	0.07143	none
DENND4C	RTKN	6.26727	0	0	6.26727	0.00016	0.07143	none
SH3PXD2A	DENND4C	6.26717	0	0	6.26717	0.00016	0.07143	none
SPAG9	GAPVD1	6.26691	0	0	6.26691	0.00016	0.07143	none
LARGE	RANBP10	6.26659	0	6.26659	0	0.00261	0.05769	one
SRGAP2	LIMA1	6.26656	0	0	6.26656	0.00016	0.07143	none
RTKN	SRGAP2	6.26645	0	0	6.26645	0.00016	0.07143	none
DDX20	EAF1	6.26602	0	0	6.26602	0.00016	0.07143	none
DENND1A	DCLK1	6.26597	0	0	6.26597	0.00016	0.07143	none
PRPF4	OLA1	6.26555	0	0	6.26555	0.00016	0.07143	none
TRAPPC3	PDLIM7	6.26503	0	0	6.26503	0.00016	0.07143	none
CTBP1	NISCH	6.2649	0	0	6.2649	0.00016	0.07143	none
SRGAP2	MAGI1	6.26484	0	0	6.26484	0.00016	0.07143	none
SPAG9	ANK3	6.26478	0	0	6.26478	0.00016	0.07143	none
PPM1H	DENND1A	6.26473	0	0	6.26473	0.00016	0.07143	none
SH3PXD2A	TESK2	6.26455	0	0	6.26455	0.00016	0.07143	none
RABGAP1L	PKN3	6.2643	0	0	6.2643	0.00016	0.07143	none
GOLGA5	PKN3	6.2643	0	0	6.2643	0.00016	0.07143	none
KSR1	CBY1	6.26418	0	0	6.26418	0.00261	0.05769	one
MAST3	SRGAP2	6.26412	0	0	6.26412	0.00016	0.07143	none
BLM	AIPL1	6.2637	6.2637	0	0	0.00261	0.05769	one
KCTD3	RASAL2	6.26335	0	0	6.26335	0.00016	0.07143	none
OSBPL6	KCTD3	6.26315	0	0	6.26315	0.00016	0.07143	none
COPS8	CUL4A	6.26279	6.26279	0	0	0.00261	0.05769	one	9.19443	0.01087	0.01434	one	MI:0004(affinity chromatography technology)	MI:0915(physical association)	19295130
AAMP	MMADHC	6.26268	0	0	6.26268	0.00016	0.07143	none
SRSF12	KIF13B	6.26249	0	0	6.26249	0.00016	0.07143	none
SH3PXD2A	DCLK1	6.26236	0	0	6.26236	0.00016	0.07143	none
USP15	SBNO1	6.26228	0	0	6.26228	0.00016	0.07143	none
NEURL4	SPAG5	6.26227	0	6.26227	0	0.00261	0.05769	one
SRGAP2	TESK2	6.26169	0	0	6.26169	0.00016	0.07143	none
CBY1	CGN	6.2614	0	0	6.2614	0.00261	0.05769	one
DENND4C	MAST3	6.26122	0	0	6.26122	0.00016	0.07143	none
NEK4	HSP90AB3P	6.26108	0	6.26108	0	0.00261	0.05769	one
GTF3C4	IVNS1ABP	6.26105	0	0	6.26105	0.00016	0.07143	none
DENND4C	SRGAP2	6.26077	0	0	6.26077	0.00016	0.07143	none
XYLT2	MTA2	6.26062	0	0	6.26062	0.00016	0.07143	none
COPS8	CUL4B	6.26041	6.26041	0	0	0.00261	0.05769	one	8.93876	0.01211	0.01522	one	MI:0004(affinity chromatography technology)	MI:0915(physical association)	21145461
EIF4E2	LIMA1	6.26036	0	0	6.26036	0.00016	0.07143	none
PRPF4	RPL32	6.25976	0	0	6.25976	0.00016	0.07143	none
CAMSAP2	KIF13B	6.25974	0	0	6.25974	0.00016	0.07143	none
OCRL	SNX9	6.25969	6.25969	0	0	0.00261	0.05769	one
MCM2	GAPVD1	6.25967	0	0	6.25967	0.00016	0.07143	none
SRGAP2	DCLK1	6.25958	0	0	6.25958	0.00016	0.07143	none
TRAPPC4	MB21D2	6.25956	0	0	6.25956	0.00016	0.07143	none
MLK4	KCTD3	6.25955	0	0	6.25955	0.00016	0.07143	none
PA2G4	NANS	6.25942	0	0	6.25942	0.00016	0.07143	none
SEC24B	PPIP5K2	6.25937	0	0	6.25937	0.00016	0.07143	none
KSR1	SH3RF3	6.25935	0	0	6.25935	0.00016	0.07143	none
TFPT	YEATS4	6.2591	0	0	6.2591	0.00016	0.07143	none	4.21604	0.32971	0.1187	one
LIMA1	SIPA1L1	6.25891	0	0	6.25891	0.00016	0.07143	none
OLA1	ALYREF	6.25882	0	0	6.25882	0.00016	0.07143	none
SPAG9	SMC3	6.25882	0	0	6.25882	0.00016	0.07143	none
EIF4E2	MAGI1	6.25877	0	0	6.25877	0.00016	0.07143	none
MAPKAP1	GIGYF1	6.2587	0	0	6.2587	0.00016	0.07143	none
DENND1A	ZNF638	6.25835	0	0	6.25835	0.00016	0.07143	none
SH3PXD2A	PPM1H	6.25812	0	0	6.25812	0.00016	0.07143	none
TMEM120A	NCLN	6.25809	0	0	6.25809	0.00016	0.07143	none
TMEM120A	TMEM120B	6.25809	0	0	6.25809	0.00016	0.07143	none	5.06334	0.08536	0.05952	none
SRGAP2	CGN	6.258	0	0	6.258	0.00016	0.07143	none
MCM2	ANK3	6.25754	0	0	6.25754	0.00016	0.07143	none
SIPA1L1	MAGI1	6.25735	0	0	6.25735	0.00016	0.07143	none
KIAA0430	PCGF5	6.25713	0	0	6.25713	0.00016	0.07143	none
TUFT1	TFPT	6.257	0	0	6.257	0.00016	0.07143	none
RDH11	HCCS	6.25697	0	0	6.25697	0.00016	0.07143	none
KCTD3	AGAP1	6.25618	0	0	6.25618	0.00016	0.07143	none
EIF4E2	TESK2	6.25586	0	0	6.25586	0.00016	0.07143	none
GIT2	NCKAP5L	6.25582	0	0	6.25582	0.00016	0.07143	none
KIF13B	SYDE1	6.25576	0	0	6.25576	0.00016	0.07143	none
NRXN1	ARHGAP26	6.25541	0	0	6.25541	0.00016	0.07143	none
SH3PXD2A	ZNF638	6.25508	0	0	6.25508	0.00016	0.07143	none
IQSEC2	CCDC8	6.25504	0	0	6.25504	0.00016	0.07143	none
MCM4	GAPVD1	6.25467	0	0	6.25467	0.00016	0.07143	none
CDC25C	ZBTB21	6.25455	0	0	6.25455	0.00016	0.07143	none
RABGAP1L	NCKAP5L	6.25454	0	0	6.25454	0.00016	0.07143	none
NCKAP5L	GOLGA5	6.25454	0	0	6.25454	0.00016	0.07143	none
SIPA1L1	TESK2	6.25449	0	0	6.25449	0.00016	0.07143	none
RPGRIP1L	RAF1	6.25443	0	0	6.25443	0	0	both
PTOV1	XYLT2	6.25438	0	0	6.25438	0.00016	0.07143	none
TRAPPC4	PDLIM7	6.25436	0	0	6.25436	0.00016	0.07143	none
USP15	SMC3	6.25417	0	0	6.25417	0.00016	0.07143	none
EIF4E2	DCLK1	6.25391	0	0	6.25391	0.00016	0.07143	none
CLOCK	PKN3	6.25385	0	0	6.25385	0.00016	0.07143	none
PRPF31	SNRPD3	6.25365	3.24706	0	3.00659	0.00261	0.05769	one	5.89002	0.06489	0.04569	one
CDC27	CDC23	6.2536	6.2536	0	0	0.00261	0.05769	one	4.78613	0.1263	0.07025	none	MI:0004(affinity chromatography technology)|MI:0401(biochemical)	MI:0915(physical association)|MI:0403(colocalization)	22939629|20686030|26344197|12956947	MI:0676(tandem affinity purification)	MI:0914(association)	20360068
ZBTB21	SRSF12	6.25358	0	0	6.25358	0.00016	0.07143	none
EIF4ENIF1	HELZ	6.25346	0	0	6.25346	0.00016	0.07143	none
EIF4E2	RTKN	6.25342	0	0	6.25342	0.00016	0.07143	none
RAB3IP	FAM110A	6.25323	0	0	6.25323	0.00261	0.05769	one
RPL32	ALYREF	6.25303	0	0	6.25303	0.00016	0.07143	none
PPM1H	SRGAP2	6.25302	0	0	6.25302	0.00016	0.07143	none
SNRPB2	SND1	6.25273	0	0	6.25273	0.00016	0.07143	none
DYNLL2	AMBRA1	6.25269	0	4.56901	1.68368	0.00261	0.05769	one
DCLK1	SIPA1L1	6.25258	0	0	6.25258	0.00016	0.07143	none
ZNF638	SRGAP2	6.25256	0	0	6.25256	0.00016	0.07143	none
MCM4	ANK3	6.25254	0	0	6.25254	0.00016	0.07143	none
HELZ	PAN2	6.25205	0	0	6.25205	0.00016	0.07143	none
TIMM10	TIMM9	6.25169	0	0	6.25169	0.00016	0.07143	none					MI:0401(biochemical)	MI:0403(colocalization)	26344197	MI:0071(molecular sieving)	MI:0915(physical association)	14726512
EIF4E2	MAST3	6.25158	0	0	6.25158	0.00016	0.07143	none
KSR1	SRSF12	6.25154	0	0	6.25154	0.00016	0.07143	none
PPM1H	RTKN	6.25151	0	0	6.25151	0.00016	0.07143	none
COBLL1	HMBOX1	6.25138	0	0	6.25138	0.00016	0.07143	none
TIAM1	KCTD3	6.25129	0	0	6.25129	0.00016	0.07143	none
UXT	PPP1CB	6.25093	2.5976	0	3.65333	0.00261	0.05769	one
PSMD9	PKN3	6.25077	0	0	6.25077	0.00016	0.07143	none
RTKN	SIPA1L1	6.25035	0	0	6.25035	0.00016	0.07143	none
YAP1	CTNNB1	6.25028	0	0	6.25028	0.00016	0.07143	none								MI:0006(anti bait coimmunoprecipitation)	MI:0915(physical association)|MI:0914(association)	23245941|24976009
SPAG9	SBNO1	6.25003	0	0	6.25003	0.00016	0.07143	none
CDC25B	KCTD3	6.25003	0	0	6.25003	0.00016	0.07143	none
NANS	ANXA5	6.24995	0	0	6.24995	0.00023	0.07767	none
CCHCR1	YEATS4	6.2495	0	0	6.2495	0.00023	0.07767	none
KCTD3	RPTOR	6.24916	0	0	6.24916	0.00023	0.07767	none
HCCS	ESYT1	6.24914	0	0	6.24914	0.00023	0.07767	none
SCYL2	GORASP2	6.24875	0	0	6.24875	0.00023	0.07767	none
EYA4	SEC24B	6.24867	0	0	6.24867	0.00023	0.07767	none
MAST3	SIPA1L1	6.24863	0	0	6.24863	0.00023	0.07767	none
NUDT5	YAP1	6.24776	0	0	6.24776	0.00023	0.07767	none
CCHCR1	TUFT1	6.24768	0	0	6.24768	0.00023	0.07767	none	5.60233	0.08662	0.05444	one
EIF4E2	DENND4C	6.24764	0	0	6.24764	0.00023	0.07767	none
ZBTB21	SYDE1	6.24762	0	0	6.24762	0.00023	0.07767	none
PAN2	NISCH	6.24752	0	0	6.24752	0.00023	0.07767	none
EIF4E2	ZNF638	6.24742	0	0	6.24742	0.00023	0.07767	none
DDX1	HDAC1	6.24733	0	0	6.24733	0.00023	0.07767	none
GIGYF1	HDAC4	6.24707	0	0	6.24707	0.00023	0.07767	none
EAF1	NAF1	6.24705	0	0	6.24705	0.00023	0.07767	none	5.24566	0.13039	0.07007	one
PPM1H	MAST3	6.24698	0	0	6.24698	0.00023	0.07767	none
EXOC1	EXOC6	6.24686	2.23526	0	4.0116	0	0	both	10.5684	0.01056	0.02119	both
PRPF8	RIOK1	6.24669	0	0	6.24669	0.00023	0.07767	none	2.89428	0.71997	0.18439	none
UBE2D2	PLEC	6.24657	0	0	6.24657	0.00023	0.07767	none
TANC2	CGN	6.2465	0	0	6.2465	0.00023	0.07767	none
CS	ZNF207	6.2463	0	0	6.2463	0.00023	0.07767	none
ZNF638	SIPA1L1	6.24621	0	0	6.24621	0.00023	0.07767	none
KSR1	CDC25C	6.24606	0	0	6.24606	0.00023	0.07767	none
VPS53	PKN3	6.24605	0	0	6.24605	0.00023	0.07767	none
CDK16	KCTD3	6.24584	0	0	6.24584	0.00023	0.07767	none
COPZ1	SARNP	6.24583	0	0	6.24583	0.00023	0.07767	none
AGAP1	KIF13B	6.24583	0	0	6.24583	0.00023	0.07767	none
KSR1	SYDE1	6.24576	0	0	6.24576	0.00023	0.07767	none
ZW10	STOM	6.24548	1.43482	0	4.81066	0.00304	0.06195	one
PTPN13	CGN	6.24543	0	0	6.24543	0.00023	0.07767	none
NCKAP5L	CLOCK	6.24537	0	0	6.24537	0.00023	0.07767	none
COPS2	COPS7B	6.24502	0	0	6.24502	0.00023	0.07767	none	10.0345	0.01344	0.02151	both	MI:0401(biochemical)	MI:0403(colocalization)	26344197
EXOSC4	DHPS	6.24464	0	0	6.24464	0.00023	0.07767	none
DENND4C	SIPA1L1	6.24454	0	0	6.24454	0.00023	0.07767	none
EYA4	CCDC88A	6.24434	0	0	6.24434	0.00023	0.07767	none
SNRPB2	SF3A1	6.2442	0	0	6.2442	0.00023	0.07767	none	5.35102	0.11518	0.06491	one	MI:0401(biochemical)	MI:0403(colocalization)	22939629
COBLL1	AMOTL1	6.24384	0	0	6.24384	0.00023	0.07767	none
PA2G4	PLS3	6.2438	0	0	6.2438	0.00023	0.07767	none
LIMA1	MAGI1	6.24375	0	0	6.24375	0.00023	0.07767	none
SMDT1	EIF2B1	6.24372	0	0	6.24372	0.00023	0.07767	none
SRSF12	GIGYF1	6.2435	0	0	6.2435	0.00023	0.07767	none
MCM2	SBNO1	6.2428	0	0	6.2428	0.00023	0.07767	none
RPS28	SLC9A3R2	6.2428	0	6.2428	0	0.00304	0.06195	one
ZBTB21	NADK	6.2427	0	0	6.2427	0.00023	0.07767	none
NCKAP5L	PSMD9	6.24267	0	0	6.24267	0.00023	0.07767	none
EIF4E2	PPM1H	6.24257	0	0	6.24257	0.00023	0.07767	none
NF1	GIGYF1	6.2425	0	0	6.2425	0.00023	0.07767	none
SUB1	COPZ1	6.24233	0	0	6.24233	0.00023	0.07767	none
ZBTB21	GIGYF2	6.24226	0	0	6.24226	0.00023	0.07767	none
IFFO1	COBLL1	6.24216	0	0	6.24216	0.00023	0.07767	none
TMEM120B	NCLN	6.24213	0	0	6.24213	0.00023	0.07767	none
RABGAP1L	TFPT	6.2418	0	0	6.2418	0.00023	0.07767	none	3.81057	0.45141	0.14523	one
GOLGA5	TFPT	6.2418	0	0	6.2418	0.00023	0.07767	none
MAPKAP1	LRFN1	6.24153	0	0	6.24153	0.00023	0.07767	none
LIMA1	TESK2	6.24143	0	0	6.24143	0.00023	0.07767	none
CLPTM1	LMAN1	6.24126	0	0	6.24126	0.00023	0.07767	none
CDC25B	KIF13B	6.24057	0	0	6.24057	0.00023	0.07767	none
CCDC88A	PPIP5K2	6.24051	0	0	6.24051	0.00023	0.07767	none	3.91066	0.35033	0.12119	none
TESK2	MAGI1	6.24024	0	0	6.24024	0.00023	0.07767	none
PRPF8	PRPF6	6.24019	6.24019	0	0	0.00304	0.06195	one	5.3102	0.11735	0.06543	one	MI:0401(biochemical)	MI:0403(colocalization)	26344197
PPM1H	SIPA1L1	6.24012	0	0	6.24012	0.00023	0.07767	none
STEAP1	GOLPH3	6.24007	0	0	6.24007	0.00023	0.07767	none
LIMA1	DCLK1	6.23988	0	0	6.23988	0.00023	0.07767	none
SUPT5H	AIPL1	6.23936	6.23936	0	0	0.00304	0.06195	one
AGAP1	ZBTB21	6.23883	0	0	6.23883	0.00023	0.07767	none
DCLK1	MAGI1	6.23872	0	0	6.23872	0.00023	0.07767	none
VPS53	NCKAP5L	6.23853	0	0	6.23853	0.00023	0.07767	none
WDR24	AIPL1	6.23849	6.23849	0	0	0.00304	0.06195	one
GIGYF1	SYDE1	6.23842	0	0	6.23842	0.00023	0.07767	none
DNPEP	DNAJC9	6.23824	0	0	6.23824	0.00023	0.07767	none
MCM4	SBNO1	6.23779	0	0	6.23779	0.00023	0.07767	none
EIF4ENIF1	NISCH	6.23763	0	0	6.23763	0.00023	0.07767	none
PA2G4	EIF5B	6.23745	0	0	6.23745	0.00023	0.07767	none
EIF4E2	CGN	6.23735	0	0	6.23735	0.00023	0.07767	none
KSR1	AGAP1	6.23723	0	0	6.23723	0.00023	0.07767	none
CDK16	KIF13B	6.237	0	0	6.237	0.00023	0.07767	none
NANS	GPI	6.2369	0	0	6.2369	0.00023	0.07767	none
KSR1	NADK	6.23681	0	0	6.23681	0.00023	0.07767	none
DCLK1	TESK2	6.2366	0	0	6.2366	0.00023	0.07767	none
LRFN1	SRSF12	6.23618	0	0	6.23618	0.00023	0.07767	none
EIF5B	TRAP1	6.23603	0	0	6.23603	0.00023	0.07767	none
ECHDC1	SNAP47	6.23585	0	0	6.23585	0.00023	0.07767	none
TRAPPC1	PDLIM7	6.23555	0	0	6.23555	0.00023	0.07767	none
AAK1	UBE2D2	6.23548	0	0	6.23548	0.00023	0.07767	none
MOV10	CENPB	6.23528	0	0	6.23528	0.00023	0.07767	none
CBY1	GIGYF1	6.23525	0	0	6.23525	0.00304	0.06195	one
PPIH	SART3	6.23513	0	0	6.23513	0.00023	0.07767	none					MI:0004(affinity chromatography technology)	MI:0915(physical association)	19615732	MI:0007(anti tag coimmunoprecipitation)	MI:0915(physical association)	19615732
TANC2	ZBTB21	6.23495	0	0	6.23495	0.00023	0.07767	none
GIT2	TFPT	6.2349	0	0	6.2349	0.00023	0.07767	none
AMOTL1	CDADC1	6.23475	0	0	6.23475	0.00023	0.07767	none
ZNF638	LIMA1	6.23472	0	0	6.23472	0.00023	0.07767	none
ANKLE2	PPP2R1A	6.23449	0	6.23449	0	0.00304	0.06195	one	2.82974	0.74314	0.18767	none	MI:0004(affinity chromatography technology)	MI:0915(physical association)	23443559	MI:0007(anti tag coimmunoprecipitation)	MI:0914(association)	19156129
RABGAP1L	CCHCR1	6.23445	0	0	6.23445	0.00023	0.07767	none	3.11743	0.67898	0.1885	one
CCHCR1	GOLGA5	6.23445	0	0	6.23445	0.00023	0.07767	none	2.27013	0.87795	0.2065	none
TFPT	CLOCK	6.23432	0	0	6.23432	0.00023	0.07767	none
DENND4C	PPM1H	6.23428	0	0	6.23428	0.00023	0.07767	none
IFFO1	CDADC1	6.23423	0	0	6.23423	0.00023	0.07767	none
CDC25B	ZBTB21	6.23419	0	0	6.23419	0.00023	0.07767	none
PTPN13	ZBTB21	6.23389	0	0	6.23389	0.00023	0.07767	none
ZNF638	MAGI1	6.23367	0	0	6.23367	0.00023	0.07767	none
KSR1	GIGYF2	6.23353	0	0	6.23353	0.00023	0.07767	none
KSR1	CDC25B	6.23272	0	0	6.23272	0.00023	0.07767	none
PPP1CB	RIF1	6.23271	2.63785	0	3.59486	0.00304	0.06195	one	4.74488	0.13287	0.0717	none
PHLDB2	KCTD3	6.23251	0	0	6.23251	0.00023	0.07767	none
SIPA1L1	CGN	6.23246	0	0	6.23246	0.00023	0.07767	none
TFPT	PSMD9	6.23212	0	0	6.23212	0.00023	0.07767	none
PPA1	HPRT1	6.2321	0	0	6.2321	0.00023	0.07767	none
SART3	LSM4	6.23188	0	0	6.23188	0.00023	0.07767	none	10.2358	0.00683	0.01275	one	MI:0004(affinity chromatography technology)	MI:0915(physical association)	19615732	MI:0007(anti tag coimmunoprecipitation)	MI:0915(physical association)	19615732
ZNF638	TESK2	6.23175	0	0	6.23175	0.00023	0.07767	none
LRFN1	SYDE1	6.23174	0	0	6.23174	0.00023	0.07767	none
AAK1	LUZP1	6.23156	0	0	6.23156	0.00023	0.07767	none
DFNB31	MCC	6.23151	6.23151	0	0	0.00304	0.06195	one
HSDL2	DNPEP	6.23144	0	0	6.23144	0.00023	0.07767	none
KIAA0430	PCGF3	6.23109	0	0	6.23109	0.00023	0.07767	none
CDK16	ZBTB21	6.23103	0	0	6.23103	0.00023	0.07767	none
AGAP1	GIGYF1	6.23094	0	0	6.23094	0.00023	0.07767	none
NANS	UBE2N	6.2309	0	0	6.2309	0.00304	0.06195	one
ARL15	NOMO1	6.23084	0	0	6.23084	0.00023	0.07767	none
ZNF638	DCLK1	6.23047	0	0	6.23047	0.00023	0.07767	none
ZBTB21	RALGPS2	6.23029	0	0	6.23029	0.00023	0.07767	none
RDH11	COMT	6.23021	0	0	6.23021	0.00023	0.07767	none
RFX3	TAF6L	6.23	0	0	6.23	0.00304	0.06195	one
ARPC3	PITRM1	6.22989	0	0	6.22989	0.00023	0.07767	none
KSR1	CDK16	6.22966	0	0	6.22966	0.00023	0.07767	none
KIF13B	RASAL2	6.22965	0	0	6.22965	0.00023	0.07767	none
DENND1A	SRSF12	6.22958	0	0	6.22958	0.00023	0.07767	none
HELZ	PCGF5	6.22957	0	0	6.22957	0.00023	0.07767	none
CAMSAP2	ZBTB21	6.22933	0	0	6.22933	0.00023	0.07767	none
CAMSAP2	CGN	6.22916	0	0	6.22916	0.00023	0.07767	none
TRAPPC1	MB21D2	6.22912	0	0	6.22912	0.00023	0.07767	none
LPIN3	LRFN1	6.22895	0	0	6.22895	0.00023	0.07767	none
DZIP3	PKN3	6.22876	0	0	6.22876	0.00023	0.07767	none
VPS53	TFPT	6.22874	0	0	6.22874	0.00023	0.07767	none
MLK4	KIF13B	6.22797	0	0	6.22797	0.00023	0.07767	none
TUFT1	YEATS4	6.22796	0	0	6.22796	0.00023	0.07767	none
CCHCR1	CLOCK	6.22795	0	0	6.22795	0.00023	0.07767	none	3.81057	0.39475	0.13056	none
KIF18B	MAPRE3	6.22765	0	0	6.22765	0.00023	0.07767	none	4.25241	0.24913	0.10066	none
HELZ	PCGF3	6.22761	0	0	6.22761	0.00023	0.07767	none
SH3PXD2A	SRSF12	6.2276	0	0	6.2276	0.00023	0.07767	none
DNALI1	DNM2	6.22727	6.22727	0	0	0.00304	0.06195	one
TTC30A	DGKE	6.22719	0	3.82911	2.39808	0.00304	0.06195	one
CDC25B	GIGYF1	6.22698	0	0	6.22698	0.00023	0.07767	none
GPI	TRAP1	6.22667	0	0	6.22667	0.00023	0.07767	none
GRIPAP1	PKN3	6.22649	0	0	6.22649	0.00023	0.07767	none
LRFN1	HDAC4	6.22639	0	0	6.22639	0.00023	0.07767	none
TRAPPC2L	PDLIM7	6.22635	0	0	6.22635	0.00023	0.07767	none
SRGAP2	SRSF12	6.22607	0	0	6.22607	0.00023	0.07767	none
CCHCR1	PSMD9	6.22604	0	0	6.22604	0.00023	0.07767	none
MAPKAP1	DENND1A	6.22593	0	0	6.22593	0.00023	0.07767	none
DENND1A	SYDE1	6.22572	0	0	6.22572	0.00023	0.07767	none
RAB28	NCOA3	6.22545	0	6.22545	0	0.00304	0.06195	one
NCAPG2	RAF1	6.22543	0	0	6.22543	0.00304	0.06195	one
COMT	ESYT1	6.22532	0	0	6.22532	0.00023	0.07767	none
AGAP1	LRFN1	6.22521	0	0	6.22521	0.00023	0.07767	none
MED4	TRIP11	6.22483	0	0	6.22483	0.00023	0.07767	none
NUP88	PLEC	6.22482	0	0	6.22482	0.00023	0.07767	none
CDK16	GIGYF1	6.2243	0	0	6.2243	0.00023	0.07767	none
RTKN	LPIN3	6.22398	0	0	6.22398	0.00023	0.07767	none
SH3PXD2A	SYDE1	6.22392	0	0	6.22392	0.00023	0.07767	none
TMEM102	PDLIM7	6.22352	0	0	6.22352	0.00023	0.07767	none
DZIP3	NCKAP5L	6.2234	0	0	6.2234	0.00023	0.07767	none
KSR1	TANC2	6.22319	0	0	6.22319	0.00023	0.07767	none
CCHCR1	VPS53	6.22312	0	0	6.22312	0.00023	0.07767	none	4.21604	0.32971	0.1187	one
EIF4E2	SRSF12	6.22297	0	0	6.22297	0.00023	0.07767	none
ANXA5	PLS3	6.22291	0	0	6.22291	0.00023	0.07767	none
TIAM1	KIF13B	6.22287	0	0	6.22287	0.00023	0.07767	none
GIT2	CCHCR1	6.22276	0	0	6.22276	0.00023	0.07767	none	3.11743	0.67898	0.1885	one
RIOK1	SMU1	6.22274	0	0	6.22274	0.00023	0.07767	none
SRGAP2	SYDE1	6.22253	0	0	6.22253	0.00023	0.07767	none
SNRPB2	ANXA5	6.22246	0	0	6.22246	0.00023	0.07767	none
KSR1	CAMSAP2	6.22226	0	0	6.22226	0.00023	0.07767	none
SRSF12	SIPA1L1	6.22225	0	0	6.22225	0.00023	0.07767	none
KSR1	PTPN13	6.22212	0	0	6.22212	0.00023	0.07767	none
AMOTL1	SCML1	6.22191	0	0	6.22191	0.00023	0.07767	none
CDC25B	LRFN1	6.22176	0	0	6.22176	0.00023	0.07767	none
DNPEP	XRCC4	6.22159	0	0	6.22159	0.00023	0.07767	none
PRPF6	SMU1	6.22155	6.22155	0	0	0.00304	0.06195	one
IFFO1	SCML1	6.22153	0	0	6.22153	0.00023	0.07767	none
GRIPAP1	NCKAP5L	6.22142	0	0	6.22142	0.00023	0.07767	none
SH3PXD2A	MAPKAP1	6.22121	0	0	6.22121	0.00023	0.07767	none
DDX20	NAF1	6.22115	0	0	6.22115	0.00023	0.07767	none
RCOR1	PKN3	6.22113	0	0	6.22113	0.00023	0.07767	none
UBE2D2	SEC24B	6.22078	0	0	6.22078	0.00023	0.07767	none
RTKN	LIMA1	6.22075	0	0	6.22075	0.00023	0.07767	none
TBCE	DNAJC13	6.22051	0	0	6.22051	0.00023	0.07767	none	3.15379	0.63538	0.172	none
MAST3	LIMA1	6.22018	0	0	6.22018	0.00023	0.07767	none
DENND4C	LPIN3	6.22006	0	0	6.22006	0.00023	0.07767	none
DENND1A	AGAP1	6.22006	0	0	6.22006	0.00023	0.07767	none
SDF2L1	TCTN2	6.22002	0	3.58622	2.6338	0.00304	0.06195	one
SND1	EIF5B	6.21981	0	0	6.21981	0.00023	0.07767	none
EIF4E2	SYDE1	6.21971	0	0	6.21971	0.00023	0.07767	none
ABI1	NXN	6.21971	0	0	6.21971	0.00023	0.07767	none	3.91066	0.35033	0.12119	none
PPIH	LSM4	6.21951	0	0	6.21951	0.00023	0.07767	none
CDK16	LRFN1	6.21942	0	0	6.21942	0.00023	0.07767	none
SIPA1L1	SYDE1	6.21905	0	0	6.21905	0.00023	0.07767	none
RABGAP1L	YEATS4	6.21896	0	0	6.21896	0.00023	0.07767	none
GOLGA5	YEATS4	6.21896	0	0	6.21896	0.00023	0.07767	none
EIF2AK1	EAF1	6.21862	0	0	6.21862	0.00023	0.07767	none
HMG20A	PKN3	6.21859	0	0	6.21859	0.00023	0.07767	none
KSR1	RALGPS2	6.21852	0	0	6.21852	0.00023	0.07767	none
CCDC132	PKN3	6.21852	0	0	6.21852	0.00023	0.07767	none
SH3PXD2A	AGAP1	6.21851	0	0	6.21851	0.00023	0.07767	none
CDK11A	USP15	6.2184	0	0	6.2184	0.00023	0.07767	none
PPIP5K2	LUZP1	6.21839	0	0	6.21839	0.00023	0.07767	none
CCDC88A	UBE2D2	6.21838	0	0	6.21838	0.00023	0.07767	none
CTBP1	KIAA0430	6.21818	0	0	6.21818	0.00023	0.07767	none
SOWAHA	PAN2	6.21807	0	0	6.21807	0.00023	0.07767	none
RTKN	MAGI1	6.21802	0	0	6.21802	0.00023	0.07767	none
RABGAP1L	TUFT1	6.21801	0	0	6.21801	0.00023	0.07767	none	12.3991	0	0	both	MI:0004(affinity chromatography technology)	MI:0915(physical association)	26186194
TUFT1	GOLGA5	6.21801	0	0	6.21801	0.00023	0.07767	none	4.90919	0.17883	0.08406	one
DENND4A	KCTD3	6.21797	0	0	6.21797	0.00023	0.07767	none
IFT88	TTC30B	6.21786	3.88786	0	2.33	0	0	both	12.4155	0.00124	0.01018	one
MAPKAP1	SRGAP2	6.21758	0	0	6.21758	0.00023	0.07767	none
MAST3	MAGI1	6.21756	0	0	6.21756	0.00023	0.07767	none
SUB1	SARNP	6.21755	0	0	6.21755	0.00023	0.07767	none
CWC25	KCTD3	6.21748	0	0	6.21748	0.00023	0.07767	none
SRGAP2	AGAP1	6.21732	0	0	6.21732	0.00023	0.07767	none
KCTD3	PLEKHA7	6.2172	0	0	6.2172	0.00023	0.07767	none
CDC25B	DENND1A	6.21707	0	0	6.21707	0.00023	0.07767	none
MAX	ARNTL	6.21705	0	0	6.21705	0.00023	0.07767	none
COPS8	CUL2	6.2169	3.54571	0	2.67119	0.00304	0.06195	one	4.88383	0.18007	0.08392	one	MI:0004(affinity chromatography technology)	MI:0915(physical association)	21145461
RCOR1	NCKAP5L	6.21674	0	0	6.21674	0.00023	0.07767	none
PA2G4	IDH2	6.21671	0	0	6.21671	0.00023	0.07767	none
SLC9A3R2	ACTN1	6.2166	0	6.2166	0	0.00304	0.06195	one
PPM1H	LIMA1	6.21651	0	0	6.21651	0.00023	0.07767	none
DZIP3	TFPT	6.21645	0	0	6.21645	0.00023	0.07767	none
KCTD3	KIF1C	6.21604	0	0	6.21604	0.00023	0.07767	none
ARHGEF6	SLC9A3R2	6.21604	0	6.21604	0	0.00304	0.06195	one
RAP2B	RIN1	6.21582	0	6.21582	0	0.00304	0.06195	one
SRM	EFHC1	6.21567	6.21567	0	0	0.00304	0.06195	one
SH3PXD2A	CDC25B	6.21566	0	0	6.21566	0.00023	0.07767	none
LIMA1	SRSF12	6.21534	0	0	6.21534	0.00023	0.07767	none
IDH2	TRAP1	6.21528	0	0	6.21528	0.00023	0.07767	none
COPZ1	CHORDC1	6.21516	0	0	6.21516	0.00023	0.07767	none
NF1	LRFN1	6.21516	0	0	6.21516	0.00023	0.07767	none	3.47922	0.52646	0.15413	none
DENND1A	CDK16	6.21504	0	0	6.21504	0.00023	0.07767	none
EIF4E2	AGAP1	6.21491	0	0	6.21491	0.00023	0.07767	none
GRIPAP1	TFPT	6.21484	0	0	6.21484	0.00023	0.07767	none
DENND4C	LIMA1	6.21472	0	0	6.21472	0.00023	0.07767	none
SRSF12	MAGI1	6.21471	0	0	6.21471	0.00023	0.07767	none
EPS15L1	SMC1A	6.2147	0	0	6.2147	0.00023	0.07767	none
CDC25B	SRGAP2	6.21458	0	0	6.21458	0.00023	0.07767	none
YEATS4	CLOCK	6.21455	0	0	6.21455	0.00023	0.07767	none
HMG20A	NCKAP5L	6.21452	0	0	6.21452	0.00023	0.07767	none
NCKAP5L	CCDC132	6.21446	0	0	6.21446	0.00023	0.07767	none
PPM1H	MAGI1	6.21434	0	0	6.21434	0.00023	0.07767	none
AGAP1	SIPA1L1	6.21434	0	0	6.21434	0.00023	0.07767	none	4.43473	0.20162	0.0892	none
INPP5E	KCTD3	6.21424	0	0	6.21424	0.00304	0.06195	one
ARHGDIA	STOM	6.21414	0	0	6.21414	0.00304	0.06195	one
KCTD3	NAV1	6.21412	0	0	6.21412	0.00023	0.07767	none
SCYL1	P4HA2	6.2141	0	0	6.2141	0.00023	0.07767	none
TRAPPC2L	MB21D2	6.2141	0	0	6.2141	0.00023	0.07767	none
TUFT1	CLOCK	6.21374	0	0	6.21374	0.00023	0.07767	none	6.44963	0.04098	0.03386	one
SH3PXD2A	CDK16	6.21373	0	0	6.21373	0.00023	0.07767	none
SRSF12	TESK2	6.21356	0	0	6.21356	0.00023	0.07767	none
NADK	GIGYF1	6.21342	0	0	6.21342	0.00023	0.07767	none
PSMD9	YEATS4	6.21326	0	0	6.21326	0.00023	0.07767	none
KCTD3	FAM110B	6.2132	0	0	6.2132	0.00023	0.07767	none
SMDT1	EIF2B2	6.21316	0	0	6.21316	0.00023	0.07767	none
TBCE	EDRF1	6.2131	0	0	6.2131	0.00023	0.07767	none
SCYL2	SH3GLB1	6.21309	0	0	6.21309	0.00023	0.07767	none
RTKN	TESK2	6.21303	0	0	6.21303	0.00023	0.07767	none
DCLK1	SRSF12	6.21279	0	0	6.21279	0.00023	0.07767	none
MAST3	TESK2	6.21276	0	0	6.21276	0.00023	0.07767	none
LIMA1	SYDE1	6.21276	0	0	6.21276	0.00023	0.07767	none
CDK16	SRGAP2	6.21272	0	0	6.21272	0.00023	0.07767	none
HDAC4	CGN	6.2127	0	0	6.2127	0.00023	0.07767	none
LPIN3	MAST3	6.2126	0	0	6.2126	0.00023	0.07767	none
SF3A3	SRP68	6.21249	0	0	6.21249	0.00023	0.07767	none
TUFT1	PSMD9	6.21248	0	0	6.21248	0.00023	0.07767	none
CCHCR1	DZIP3	6.21245	0	0	6.21245	0.00023	0.07767	none
SCYL2	CDK5	6.21239	0	0	6.21239	0.00023	0.07767	none
EIF4E2	CDC25B	6.21238	0	0	6.21238	0.00023	0.07767	none
MAGI1	SYDE1	6.21218	0	0	6.21218	0.00023	0.07767	none
CDC25C	GIGYF1	6.21213	0	0	6.21213	0.00023	0.07767	none
DENND4C	MAGI1	6.21197	0	0	6.21197	0.00023	0.07767	none
SH3RF3	GIGYF1	6.21192	0	0	6.21192	0.00023	0.07767	none
CDC25B	SIPA1L1	6.21186	0	0	6.21186	0.00023	0.07767	none
GKAP1	RPP25L	6.21171	0	0	6.21171	0.00023	0.07767	none
TCEB3	ARHGAP26	6.21133	0	0	6.21133	0.00023	0.07767	none
VPS53	YEATS4	6.21128	0	0	6.21128	0.00023	0.07767	none
RABGAP1L	GOLGA5	6.21117	0	0	6.21117	0.00023	0.07767	none	2.42428	0.85253	0.21677	one
TESK2	SYDE1	6.21114	0	0	6.21114	0.00023	0.07767	none
CCHCR1	GRIPAP1	6.21106	0	0	6.21106	0.00023	0.07767	none	4.75504	0.1263	0.07025	none
RCOR1	TFPT	6.21104	0	0	6.21104	0.00023	0.07767	none
MCM6	SMC3	6.21075	0	0	6.21075	0.00023	0.07767	none
EAF1	POLD1	6.2107	0	0	6.2107	0.00023	0.07767	none
EIF4E2	CDK16	6.21066	0	0	6.21066	0.00023	0.07767	none
TUFT1	VPS53	6.21056	0	0	6.21056	0.00023	0.07767	none	6.16195	0.09501	0.06081	both
SND1	GPI	6.21045	0	0	6.21045	0.00023	0.07767	none
DCLK1	SYDE1	6.21044	0	0	6.21044	0.00023	0.07767	none
PPM1H	TESK2	6.21037	0	0	6.21037	0.00023	0.07767	none
NEK5	NEK1	6.21028	3.47426	0	2.73602	0.00304	0.06195	one
MAX	RPRD1A	6.21025	0	0	6.21025	0.00023	0.07767	none
ZNF638	SRSF12	6.21024	0	0	6.21024	0.00023	0.07767	none	3.73053	0.43028	0.13741	none
CDK16	SIPA1L1	6.21018	0	0	6.21018	0.00023	0.07767	none
EIF4E2	MAPKAP1	6.21016	0	0	6.21016	0.00023	0.07767	none
OSBPL6	KIF13B	6.21009	0	0	6.21009	0.00023	0.07767	none
GBA	COMT	6.2099	0	0	6.2099	0.00023	0.07767	none
RTKN	DCLK1	6.20968	0	0	6.20968	0.00023	0.07767	none
PLEC	URGCP	6.20957	0	0	6.20957	0.00023	0.07767	none
MAST3	DCLK1	6.20955	0	0	6.20955	0.00023	0.07767	none
SOWAHA	EIF4ENIF1	6.20949	0	0	6.20949	0.00023	0.07767	none
TMEM102	MB21D2	6.20945	0	0	6.20945	0.00023	0.07767	none
HMG20A	TFPT	6.20924	0	0	6.20924	0.00023	0.07767	none
KIF13B	FAM110B	6.20921	0	0	6.20921	0.00023	0.07767	none
TFPT	CCDC132	6.20919	0	0	6.20919	0.00023	0.07767	none
HAUS4	HAUS1	6.20898	0	0	6.20898	0.00023	0.07767	none	5.37919	0.11518	0.06491	one				MI:0676(tandem affinity purification)	MI:0914(association)	20360068
UFM1	PITRM1	6.20896	0	0	6.20896	0.00023	0.07767	none
AGAP1	LIMA1	6.20896	0	0	6.20896	0.00023	0.07767	none
AGAP1	MAGI1	6.20847	0	0	6.20847	0.00023	0.07767	none
MAPKAP1	SIPA1L1	6.20842	0	0	6.20842	0.00023	0.07767	none
LRFN1	CBY1	6.20832	0	0	6.20832	0.00304	0.06195	one
ZNF638	SYDE1	6.20812	0	0	6.20812	0.00023	0.07767	none
RABGAP1L	CLOCK	6.20783	0	0	6.20783	0.00023	0.07767	none	3.96472	0.40857	0.13642	one
GOLGA5	CLOCK	6.20783	0	0	6.20783	0.00023	0.07767	none	3.11743	0.65044	0.17402	none
CCHCR1	RCOR1	6.20777	0	0	6.20777	0.00023	0.07767	none
PPM1H	DCLK1	6.20772	0	0	6.20772	0.00023	0.07767	none
AGAP1	TESK2	6.20758	0	0	6.20758	0.00023	0.07767	none
DENND1A	HDAC4	6.20753	0	0	6.20753	0.00023	0.07767	none
KCTD3	USP21	6.20751	0	0	6.20751	0.00023	0.07767	none
AKAP12	KIF3C	6.20743	0	0	6.20743	0.00023	0.07767	none
DCAKD	HCCS	6.20704	0	0	6.20704	0.00023	0.07767	none
AGAP1	DCLK1	6.20699	0	0	6.20699	0.00023	0.07767	none
CDC25B	LIMA1	6.20697	0	0	6.20697	0.00023	0.07767	none
DENND4C	TESK2	6.20694	0	0	6.20694	0.00023	0.07767	none
SCYL2	PRCC	6.20693	0	0	6.20693	0.00023	0.07767	none
SCML1	CDADC1	6.20688	0	0	6.20688	0.00023	0.07767	none
RABGAP1L	PSMD9	6.20685	0	0	6.20685	0.00023	0.07767	none
GOLGA5	PSMD9	6.20685	0	0	6.20685	0.00023	0.07767	none
PHLDB2	KIF13B	6.20682	0	0	6.20682	0.00023	0.07767	none
CDC25B	MAGI1	6.20652	0	0	6.20652	0.00023	0.07767	none
ZBTB21	FAM110B	6.20652	0	0	6.20652	0.00023	0.07767	none
ZBTB21	RASAL2	6.20642	0	0	6.20642	0.00023	0.07767	none
SMDT1	EIF2B4	6.2064	0	0	6.2064	0.00023	0.07767	none
MLF1	DNAJC13	6.20634	0	0	6.20634	0.00023	0.07767	none
RPL26L1	LSM8	6.20625	0	0	6.20625	0.00023	0.07767	none
MLK4	ZBTB21	6.20625	0	0	6.20625	0.00023	0.07767	none
HMG20A	CCHCR1	6.20622	0	0	6.20622	0.00023	0.07767	none
CCHCR1	CCDC132	6.20617	0	0	6.20617	0.00023	0.07767	none	4.6215	0.22695	0.09455	one
CDK11A	SPAG9	6.20615	0	0	6.20615	0.00023	0.07767	none
CCDC150	C15orf26	6.20602	6.20602	0	0	0.00304	0.06195	one
KSR1	FAM110B	6.20591	0	0	6.20591	0.00023	0.07767	none
NUP88	PPIP5K2	6.2059	0	0	6.2059	0.00023	0.07767	none
CDC25B	TESK2	6.20571	0	0	6.20571	0.00023	0.07767	none
CDK16	LIMA1	6.20561	0	0	6.20561	0.00023	0.07767	none
RABGAP1L	VPS53	6.20534	0	0	6.20534	0.00023	0.07767	none	3.67704	0.53359	0.17386	both
VPS53	GOLGA5	6.20534	0	0	6.20534	0.00023	0.07767	none	2.82974	0.76281	0.20254	one
TBC1D32	HDAC1	6.20529	0	0	6.20529	0.00023	0.07767	none
CDK16	MAGI1	6.2052	0	0	6.2052	0.00023	0.07767	none
CDC25B	DCLK1	6.20517	0	0	6.20517	0.00023	0.07767	none
ZNF638	AGAP1	6.205	0	0	6.205	0.00023	0.07767	none
EIF2AK1	DDX20	6.20487	0	0	6.20487	0.00023	0.07767	none
PA2G4	PDIA3	6.20483	0	0	6.20483	0.00023	0.07767	none
EYA4	UBE2D2	6.20475	0	0	6.20475	0.00023	0.07767	none
RPTOR	KIF13B	6.20464	0	0	6.20464	0.00023	0.07767	none
CDK16	TESK2	6.20444	0	0	6.20444	0.00023	0.07767	none
USP21	KIF13B	6.20438	0	0	6.20438	0.00023	0.07767	none
CEP44	KLHL7	6.20424	0	0	6.20424	0.00023	0.07767	none
PSMD9	CLOCK	6.20409	0	0	6.20409	0.00023	0.07767	none
DZIP3	YEATS4	6.20408	0	0	6.20408	0.00023	0.07767	none
NUP205	STOM	6.204	0	3.11669	3.08731	0.00304	0.06195	one
CDK16	DCLK1	6.20393	0	0	6.20393	0.00023	0.07767	none
RTKN	NF1	6.20383	0	0	6.20383	0.00023	0.07767	none
OSBPL6	CGN	6.20375	0	0	6.20375	0.00023	0.07767	none
TUFT1	DZIP3	6.20357	0	0	6.20357	0.00023	0.07767	none
DENND4C	DCLK1	6.20356	0	0	6.20356	0.00023	0.07767	none
GIGYF1	FAM110B	6.20351	0	0	6.20351	0.00023	0.07767	none
TRAP1	PDIA3	6.2034	0	0	6.2034	0.00023	0.07767	none
TIAM1	ZBTB21	6.20338	0	0	6.20338	0.00023	0.07767	none
CDC25B	ZNF638	6.20336	0	0	6.20336	0.00023	0.07767	none
GRIPAP1	YEATS4	6.20314	0	0	6.20314	0.00023	0.07767	none
ARNTL	RPRD1A	6.20313	0	0	6.20313	0.00023	0.07767	none
TBC1D25	FAM110A	6.20308	0	0	6.20308	0.00023	0.07767	none
VPS53	CLOCK	6.2028	0	0	6.2028	0.00023	0.07767	none	4.37019	0.285	0.10845	one
SCYL2	SEPT7	6.20273	0	0	6.20273	0.00023	0.07767	none
TUFT1	GRIPAP1	6.20266	0	0	6.20266	0.00023	0.07767	none	6.29548	0.04378	0.0352	one
SARNP	CHORDC1	6.20245	0	0	6.20245	0.00023	0.07767	none
C19orf52	TIMM10	6.20241	0	0	6.20241	0.00023	0.07767	none	4.09826	0.3063	0.11197	none
RDH11	ESYT1	6.2024	0	0	6.2024	0.00023	0.07767	none
USP21	ZBTB21	6.20227	0	0	6.20227	0.00023	0.07767	none
ZNF638	CDK16	6.20225	0	0	6.20225	0.00023	0.07767	none
VPS53	PSMD9	6.20205	0	0	6.20205	0.00023	0.07767	none	6.16195	0.09501	0.06081	both
IVNS1ABP	SMC1A	6.20205	0	0	6.20205	0.00023	0.07767	none
MLF1	EDRF1	6.20203	0	0	6.20203	0.00023	0.07767	none
THADA	MLST8	6.2019	0	0	6.2019	0.00023	0.07767	none
SH3PXD2A	HDAC4	6.20182	0	0	6.20182	0.00023	0.07767	none
KSR1	USP21	6.20179	0	0	6.20179	0.00023	0.07767	none
SUB1	CHORDC1	6.20151	0	0	6.20151	0.00023	0.07767	none
LRFN1	FAM110B	6.20133	0	0	6.20133	0.00023	0.07767	none
KSR1	MLK4	6.20123	0	0	6.20123	0.00023	0.07767	none
NADK	CGN	6.20106	0	0	6.20106	0.00023	0.07767	none
KSR1	RASAL2	6.20105	0	0	6.20105	0.00023	0.07767	none
CNOT6L	CNOT6	6.20099	0	0	6.20099	0.00023	0.07767	none	5.65112	0.02626	0.0394	none
RCOR1	YEATS4	6.20093	0	0	6.20093	0.00023	0.07767	none
POSTN	MKS1	6.20086	0	0	6.20086	0.00023	0.07767	none
EIF2B2	EIF2B1	6.20082	0	0	6.20082	0.00023	0.07767	none	11.1464	0.00576	0.01622	both	MI:0004(affinity chromatography technology)|MI:0401(biochemical)	MI:0915(physical association)|MI:0403(colocalization)	21795329|26344197
MAX	HAUS6	6.20064	0	0	6.20064	0.00023	0.07767	none
TUFT1	RCOR1	6.20051	0	0	6.20051	0.00023	0.07767	none
EIF2AK1	NAF1	6.20048	0	0	6.20048	0.00023	0.07767	none
CLTA	APPL1	6.2003	0	0	6.2003	0.00023	0.07767	none
TSC22D3	NUFIP2	6.20026	0	0	6.20026	0.00023	0.07767	none
USP21	GIGYF1	6.19991	0	0	6.19991	0.00031	0.07767	none
RABGAP1L	DZIP3	6.19989	0	0	6.19989	0.00031	0.07767	none
RFX3	MBD2	6.19989	0	0	6.19989	0.00304	0.06195	one
DZIP3	GOLGA5	6.19989	0	0	6.19989	0.00031	0.07767	none
HMG20A	YEATS4	6.19988	0	0	6.19988	0.00031	0.07767	none	3.52289	0.58157	0.18369	both
YEATS4	CCDC132	6.19985	0	0	6.19985	0.00031	0.07767	none
PATZ1	AIPL1	6.19981	6.19981	0	0	0.00304	0.06195	one
C19orf52	TIMM9	6.19959	0	0	6.19959	0.00031	0.07767	none
HMG20A	TUFT1	6.19949	0	0	6.19949	0.00031	0.07767	none
TUFT1	CCDC132	6.19947	0	0	6.19947	0.00031	0.07767	none	6.16195	0.09501	0.06081	both
SRSF12	SYDE1	6.19947	0	0	6.19947	0.00031	0.07767	none
DENND1A	FAM110B	6.19937	0	0	6.19937	0.00031	0.07767	none
DCAKD	COMT	6.19925	0	0	6.19925	0.00031	0.07767	none
RABGAP1L	GRIPAP1	6.19918	0	0	6.19918	0.00031	0.07767	none	3.81057	0.45141	0.14523	one
GRIPAP1	GOLGA5	6.19918	0	0	6.19918	0.00031	0.07767	none	2.96328	0.69332	0.18028	none
IDH2	SND1	6.19907	0	0	6.19907	0.00031	0.07767	none
CDK11A	MCM2	6.19892	0	0	6.19892	0.00031	0.07767	none
KSR1	TIAM1	6.19888	0	0	6.19888	0.00031	0.07767	none
PPM1H	ZNF638	6.19885	0	0	6.19885	0.00031	0.07767	none
ZNF638	MAST3	6.19881	0	0	6.19881	0.00031	0.07767	none
SH3PXD2A	FAM110B	6.19879	0	0	6.19879	0.00031	0.07767	none
KCTD3	MELK	6.1987	0	0	6.1987	0.00031	0.07767	none
GIGYF1	GIGYF2	6.19863	0	0	6.19863	0.00031	0.07767	none	6.63195	0.00386	0.0495	none
TIMM17A	ELOVL5	6.19862	0	0	6.19862	0.00031	0.07767	none
RTKN	ZNF638	6.19849	0	0	6.19849	0.00031	0.07767	none
BLOC1S2	IFT20	6.19835	0	4.32496	1.8734	0.00304	0.06195	one
SRGAP2	FAM110B	6.19834	0	0	6.19834	0.00031	0.07767	none
AGPAT3	NOMO1	6.19828	0	0	6.19828	0.00031	0.07767	none
USP21	LRFN1	6.1982	0	0	6.1982	0.00031	0.07767	none
AP3B1	DDX20	6.19813	0	0	6.19813	0.00031	0.07767	none
DZIP3	CLOCK	6.1981	0	0	6.1981	0.00031	0.07767	none
AGAP1	SRSF12	6.19762	0	0	6.19762	0.00031	0.07767	none
DZIP3	PSMD9	6.19757	0	0	6.19757	0.00031	0.07767	none
RABGAP1L	RCOR1	6.19751	0	0	6.19751	0.00031	0.07767	none
RCOR1	GOLGA5	6.19751	0	0	6.19751	0.00031	0.07767	none
GRIPAP1	CLOCK	6.19749	0	0	6.19749	0.00031	0.07767	none	4.50372	0.18463	0.08533	none
EIF4E2	FAM110B	6.19743	0	0	6.19743	0.00031	0.07767	none
SRGAP2	HDAC4	6.19742	0	0	6.19742	0.00031	0.07767	none
MAST3	NF1	6.19735	0	0	6.19735	0.00031	0.07767	none
CREBBP	KIAA0430	6.1973	0	0	6.1973	0.00031	0.07767	none
EIF2B4	EIF2B1	6.19723	0	0	6.19723	0.00031	0.07767	none	12.099	0.00155	0.00883	one	MI:0401(biochemical)	MI:0403(colocalization)	26344197
SIPA1L1	FAM110B	6.19722	0	0	6.19722	0.00031	0.07767	none
GRIPAP1	PSMD9	6.19699	0	0	6.19699	0.00031	0.07767	none
GIT2	YEATS4	6.19698	0	0	6.19698	0.00031	0.07767	none
RTKN	CBY1	6.19692	0	0	6.19692	0.00304	0.06195	one
VPS53	DZIP3	6.19677	0	0	6.19677	0.00031	0.07767	none
MYO19	PHKG2	6.19674	0	0	6.19674	0.00031	0.07767	none
MIOS	BLM	6.19672	0	0	6.19672	0.00031	0.07767	none
HMG20A	GOLGA5	6.19672	0	0	6.19672	0.00031	0.07767	none
HMG20A	RABGAP1L	6.19672	0	0	6.19672	0.00031	0.07767	none
RABGAP1L	CCDC132	6.19669	0	0	6.19669	0.00031	0.07767	none	3.67704	0.53359	0.17386	both
GOLGA5	CCDC132	6.19669	0	0	6.19669	0.00031	0.07767	none	3.52289	0.54641	0.16438	one
DENND1A	USP21	6.19667	0	0	6.19667	0.00031	0.07767	none
CDC25B	SRSF12	6.19665	0	0	6.19665	0.00031	0.07767	none
AGAP1	SYDE1	6.19665	0	0	6.19665	0.00031	0.07767	none
HAUS6	ARNTL	6.19645	0	0	6.19645	0.00031	0.07767	none
RABGEF1	PKN3	6.19634	0	0	6.19634	0.00031	0.07767	none
NUP107	RAF1	6.19629	0	0	6.19629	0.00304	0.06195	one
VPS53	GRIPAP1	6.19623	0	0	6.19623	0.00031	0.07767	none	4.21604	0.32971	0.1187	one
SH3PXD2A	USP21	6.19621	0	0	6.19621	0.00031	0.07767	none
VCL	TTC21B	6.19621	3.77343	0	2.42279	0.00304	0.06195	one
USP15	SOX4	6.19619	0	0	6.19619	0.00031	0.07767	none
MAX	PHLDB3	6.19608	0	0	6.19608	0.00031	0.07767	none
RCOR1	CLOCK	6.19605	0	0	6.19605	0.00031	0.07767	none
CDK16	SRSF12	6.19599	0	0	6.19599	0.00031	0.07767	none
TBCE	NMT1	6.19598	0	0	6.19598	0.00031	0.07767	none
SRGAP2	USP21	6.19586	0	0	6.19586	0.00031	0.07767	none
CDC25B	SYDE1	6.19576	0	0	6.19576	0.00031	0.07767	none
SMAP2	RBMS1	6.19566	0	0	6.19566	0.00031	0.07767	none
RCOR1	PSMD9	6.19562	0	0	6.19562	0.00031	0.07767	none
GIT2	TUFT1	6.1954	0	0	6.1954	0.00031	0.07767	none	5.75648	0.13052	0.07415	both
HMG20A	CLOCK	6.19536	0	0	6.19536	0.00031	0.07767	none
CLOCK	CCDC132	6.19534	0	0	6.19534	0.00031	0.07767	none	4.37019	0.285	0.10845	one
LIMA1	FAM110B	6.19519	0	0	6.19519	0.00031	0.07767	none
CDK16	SYDE1	6.19517	0	0	6.19517	0.00031	0.07767	none
EIF4E2	USP21	6.19515	0	0	6.19515	0.00031	0.07767	none
ARPC3	UFM1	6.19503	0	0	6.19503	0.00031	0.07767	none
FAM110B	MAGI1	6.19501	0	0	6.19501	0.00031	0.07767	none
USP21	SIPA1L1	6.19498	0	0	6.19498	0.00031	0.07767	none
HMG20A	PSMD9	6.19497	0	0	6.19497	0.00031	0.07767	none
VPS53	RCOR1	6.19496	0	0	6.19496	0.00031	0.07767	none
PSMD9	CCDC132	6.19495	0	0	6.19495	0.00031	0.07767	none
CCDC93	PKN3	6.19492	0	0	6.19492	0.00031	0.07767	none
SLC35F5	SHOC2	6.19471	0	0	6.19471	0.00031	0.07767	none
TESK2	FAM110B	6.19467	0	0	6.19467	0.00031	0.07767	none
CDC25B	AGAP1	6.19446	0	0	6.19446	0.00031	0.07767	none
DCLK1	FAM110B	6.19445	0	0	6.19445	0.00031	0.07767	none
HMG20A	VPS53	6.19436	0	0	6.19436	0.00031	0.07767	none
VPS53	CCDC132	6.19434	0	0	6.19434	0.00031	0.07767	none	12.0061	0.00192	0.00962	both	MI:0401(biochemical)	MI:0403(colocalization)	26344197
MAX	PTRF	6.19433	0	0	6.19433	0.00031	0.07767	none
EXOSC9	EXOSC4	6.19431	0	0	6.19431	0.00031	0.07767	none	6.63195	0.00386	0.0495	none	MI:0401(biochemical)|MI:0018(two hybrid)	MI:0407(direct interaction)|MI:0403(colocalization)	26344197|15231747	MI:0018(two hybrid)|MI:0006(anti bait coimmunoprecipitation)|MI:0007(anti tag coimmunoprecipitation)	MI:0915(physical association)|MI:0914(association)	20531386|12788944
HAUS6	RPRD1A	6.19429	0	0	6.19429	0.00031	0.07767	none
COPS6	COPS7B	6.19427	0	0	6.19427	0.00031	0.07767	none	10.306	0.01152	0.02109	both	MI:0401(biochemical)	MI:0403(colocalization)	26344197	MI:0007(anti tag coimmunoprecipitation)	MI:0915(physical association)	19615732
AKAP12	DYRK2	6.19425	0	0	6.19425	0.00031	0.07767	none
CAMSAP2	GIGYF1	6.19412	0	0	6.19412	0.00031	0.07767	none
CDK16	AGAP1	6.19395	0	0	6.19395	0.00031	0.07767	none
CDK11A	MCM4	6.19391	0	0	6.19391	0.00031	0.07767	none
CCDC93	NCKAP5L	6.19389	0	0	6.19389	0.00031	0.07767	none
GPI	PLS3	6.19374	0	0	6.19374	0.00031	0.07767	none
CDK5	SH3GLB1	6.19372	0	0	6.19372	0.00031	0.07767	none
ZNF638	FAM110B	6.1937	0	0	6.1937	0.00031	0.07767	none
CNOT6	CNOT11	6.19351	0	0	6.19351	0.00031	0.07767	none
UBE2N	TRAP1	6.19349	0	0	6.19349	0.00304	0.06195	one
DZIP3	GRIPAP1	6.19348	0	0	6.19348	0.00031	0.07767	none
USP21	LIMA1	6.1934	0	0	6.1934	0.00031	0.07767	none
CDC25B	CDK16	6.19332	0	0	6.19332	0.00031	0.07767	none
ARL15	AGPAT3	6.19328	0	0	6.19328	0.00031	0.07767	none
PHLDB3	ARNTL	6.19328	0	0	6.19328	0.00031	0.07767	none
USP21	MAGI1	6.19325	0	0	6.19325	0.00031	0.07767	none
USP21	TESK2	6.19299	0	0	6.19299	0.00031	0.07767	none
USP21	DCLK1	6.19282	0	0	6.19282	0.00031	0.07767	none
KCTD3	MTFR1L	6.19276	0	0	6.19276	0.00031	0.07767	none
RCOR1	DZIP3	6.19258	0	0	6.19258	0.00031	0.07767	none
CCDC93	TFPT	6.19256	0	0	6.19256	0.00031	0.07767	none
DENND4C	ZNF638	6.19228	0	0	6.19228	0.00031	0.07767	none
RCOR1	GRIPAP1	6.19227	0	0	6.19227	0.00031	0.07767	none
SH3GLB1	PRCC	6.19226	0	0	6.19226	0.00031	0.07767	none
ZNF638	USP21	6.19223	0	0	6.19223	0.00031	0.07767	none
HMG20A	DZIP3	6.19216	0	0	6.19216	0.00031	0.07767	none
DZIP3	CCDC132	6.19215	0	0	6.19215	0.00031	0.07767	none
CDK5	PRCC	6.19212	0	0	6.19212	0.00031	0.07767	none
RAVER1	GORASP2	6.1921	0	0	6.1921	0.00031	0.07767	none
QTRTD1	MARC1	6.19207	0	0	6.19207	0.00031	0.07767	none
ARNTL	PTRF	6.19207	0	0	6.19207	0.00031	0.07767	none
DCAKD	RDH11	6.19188	0	0	6.19188	0.00031	0.07767	none
HMG20A	GRIPAP1	6.19187	0	0	6.19187	0.00031	0.07767	none
GRIPAP1	CCDC132	6.19186	0	0	6.19186	0.00031	0.07767	none	4.21604	0.32971	0.1187	one
PHLDB3	RPRD1A	6.19184	0	0	6.19184	0.00031	0.07767	none
CCHCR1	CCDC93	6.19179	0	0	6.19179	0.00031	0.07767	none	2.96328	0.69332	0.18028	none
MAPKAP1	LIMA1	6.19176	0	0	6.19176	0.00031	0.07767	none
NADK	LRFN1	6.19176	0	0	6.19176	0.00031	0.07767	none
RTKN	HDAC4	6.19172	0	0	6.19172	0.00031	0.07767	none
AGMAT	BNIP1	6.1917	0	0	6.1917	0.00031	0.07767	none
EIF2B4	EIF2B2	6.19165	0	0	6.19165	0.00031	0.07767	none	10.6539	0.00435	0.0099	one	MI:0401(biochemical)|MI:0018(two hybrid)	MI:0407(direct interaction)|MI:0403(colocalization)	25416956|26344197	MI:1356(validated two hybrid)|MI:0397(two hybrid array)	MI:0915(physical association)	25416956
WEE1	CSNK1A1	6.19142	0	0	6.19142	0.00031	0.07767	none
DCAKD	ESYT1	6.19132	0	0	6.19132	0.00031	0.07767	none
NOMO1	METTL9	6.1913	0	0	6.1913	0.00031	0.07767	none
OIP5	PKN3	6.19129	0	0	6.19129	0.00031	0.07767	none
HMG20A	RCOR1	6.1912	0	0	6.1912	0.00031	0.07767	none	10.9149	0.00373	0.00956	one
RCOR1	CCDC132	6.19119	0	0	6.19119	0.00031	0.07767	none
SH3GLB1	SEPT7	6.19114	0	0	6.19114	0.00031	0.07767	none
EXOSC9	EXOSC2	6.19111	0	0	6.19111	0.00031	0.07767	none	6.44963	0.00734	0.05444	none	MI:0401(biochemical)	MI:0403(colocalization)	22939629|26344197	MI:0007(anti tag coimmunoprecipitation)|MI:0029(cosedimentation through density gradient)|MI:0006(anti bait coimmunoprecipitation)	MI:0914(association)	17545563|17412707|12788944
EXOSC9	EXOSC7	6.19109	0	0	6.19109	0.00031	0.07767	none	13.0151	0.00093	0.01119	one	MI:0004(affinity chromatography technology)|MI:0401(biochemical)	MI:0915(physical association)|MI:0403(colocalization)	26186194|26344197	MI:0007(anti tag coimmunoprecipitation)|MI:0006(anti bait coimmunoprecipitation)	MI:0914(association)	12788944
CDK5	SEPT7	6.19103	0	0	6.19103	0.00031	0.07767	none
SRSF12	FAM110B	6.19094	0	0	6.19094	0.00031	0.07767	none
RPRD1A	PTRF	6.19091	0	0	6.19091	0.00031	0.07767	none
HMG20A	CCDC132	6.19087	0	0	6.19087	0.00031	0.07767	none
OIP5	NCKAP5L	6.19073	0	0	6.19073	0.00031	0.07767	none
CTBP1	HELZ	6.19062	0	0	6.19062	0.00031	0.07767	none
ANKRD13A	ARHGDIA	6.19061	0	0	6.19061	0.00031	0.07767	none
NDUFA9	SOAT1	6.1906	0	0	6.1906	0.00031	0.07767	none
FAM110B	SYDE1	6.19058	0	0	6.19058	0.00031	0.07767	none
MAST3	CBY1	6.19055	0	0	6.19055	0.00304	0.06195	one
DNAJC13	EDRF1	6.19043	0	0	6.19043	0.00031	0.07767	none
EIF4ENIF1	PAN2	6.19036	0	0	6.19036	0.00031	0.07767	none
MAPKAP1	MAGI1	6.19023	0	0	6.19023	0.00031	0.07767	none
COPZ1	DRG1	6.19022	0	0	6.19022	0.00031	0.07767	none
CCDC93	YEATS4	6.1902	0	0	6.1902	0.00031	0.07767	none
SEPT7	PRCC	6.19015	0	0	6.19015	0.00031	0.07767	none
TUFT1	CCDC93	6.1901	0	0	6.1901	0.00031	0.07767	none
USP21	SRSF12	6.19008	0	0	6.19008	0.00031	0.07767	none
DENND1A	NF1	6.19007	0	0	6.19007	0.00031	0.07767	none
AGAP1	FAM110B	6.19004	0	0	6.19004	0.00031	0.07767	none
OIP5	TFPT	6.19001	0	0	6.19001	0.00031	0.07767	none
KIAA1524	STOM	6.18985	0	3.61538	2.57448	0.00304	0.06195	one
PHLDB3	HAUS6	6.18983	0	0	6.18983	0.00031	0.07767	none	3.9929	0.34144	0.11965	none
USP21	SYDE1	6.18979	0	0	6.18979	0.00031	0.07767	none
CDC25B	FAM110B	6.18976	0	0	6.18976	0.00031	0.07767	none
OIP5	CCHCR1	6.18959	0	0	6.18959	0.00031	0.07767	none
CDK16	FAM110B	6.18957	0	0	6.18957	0.00031	0.07767	none
STK4	DYRK2	6.18956	0	0	6.18956	0.00031	0.07767	none
ANXA5	EIF5B	6.18955	0	0	6.18955	0.00031	0.07767	none
RABGAP1L	CCDC93	6.18941	0	0	6.18941	0.00031	0.07767	none
CCDC93	GOLGA5	6.18941	0	0	6.18941	0.00031	0.07767	none
ARL15	METTL9	6.18939	0	0	6.18939	0.00031	0.07767	none
USP21	AGAP1	6.18937	0	0	6.18937	0.00031	0.07767	none
HAUS6	PTRF	6.18928	0	0	6.18928	0.00031	0.07767	none
PHLDB2	ZBTB21	6.18925	0	0	6.18925	0.00031	0.07767	none
RTKN	CDC25C	6.18917	0	0	6.18917	0.00031	0.07767	none
CDC25B	USP21	6.18916	0	0	6.18916	0.00031	0.07767	none
CCDC93	CLOCK	6.18907	0	0	6.18907	0.00031	0.07767	none
CDK16	USP21	6.18901	0	0	6.18901	0.00031	0.07767	none
CCDC93	PSMD9	6.18897	0	0	6.18897	0.00031	0.07767	none
VPS53	CCDC93	6.18882	0	0	6.18882	0.00031	0.07767	none
PLEKHA7	KIF13B	6.18878	0	0	6.18878	0.00031	0.07767	none
SH3RF3	LPIN3	6.18874	0	0	6.18874	0.00031	0.07767	none
OIP5	YEATS4	6.18873	0	0	6.18873	0.00031	0.07767	none
OIP5	TUFT1	6.18868	0	0	6.18868	0.00031	0.07767	none
PHLDB3	PTRF	6.18851	0	0	6.18851	0.00031	0.07767	none
EIF4E2	HDAC4	6.18842	0	0	6.18842	0.00031	0.07767	none
RABGAP1L	OIP5	6.1883	0	0	6.1883	0.00031	0.07767	none
OIP5	GOLGA5	6.1883	0	0	6.1883	0.00031	0.07767	none
CCDC93	DZIP3	6.18827	0	0	6.18827	0.00031	0.07767	none
CCDC93	GRIPAP1	6.1882	0	0	6.1882	0.00031	0.07767	none
OIP5	CLOCK	6.18812	0	0	6.18812	0.00031	0.07767	none
OIP5	PSMD9	6.18806	0	0	6.18806	0.00031	0.07767	none
RCOR1	CCDC93	6.18803	0	0	6.18803	0.00031	0.07767	none
MAST3	HDAC4	6.18802	0	0	6.18802	0.00031	0.07767	none
OIP5	VPS53	6.18798	0	0	6.18798	0.00031	0.07767	none
HMG20A	CCDC93	6.18795	0	0	6.18795	0.00031	0.07767	none
CCDC93	CCDC132	6.18795	0	0	6.18795	0.00031	0.07767	none
USP21	FAM110B	6.18787	0	0	6.18787	0.00031	0.07767	none
STOM	CAND2	6.18769	0	2.33361	3.85407	0.00304	0.06195	one	3.11743	0.65044	0.17402	none
OIP5	DZIP3	6.18768	0	0	6.18768	0.00031	0.07767	none
OIP5	GRIPAP1	6.18764	0	0	6.18764	0.00031	0.07767	none
INPP5E	CGN	6.18764	0	0	6.18764	0.00304	0.06195	one
AGPAT3	METTL9	6.18759	0	0	6.18759	0.00031	0.07767	none
OIP5	RCOR1	6.18755	0	0	6.18755	0.00031	0.07767	none
HMG20A	OIP5	6.18751	0	0	6.18751	0.00031	0.07767	none
OIP5	CCDC132	6.18751	0	0	6.18751	0.00031	0.07767	none
POSTN	B9D1	6.18749	0	0	6.18749	0.00304	0.06195	one
MAPKAP1	TESK2	6.18744	0	0	6.18744	0.00031	0.07767	none
SND1	PDIA3	6.18719	0	0	6.18719	0.00031	0.07767	none
TBC1D32	XYLT2	6.18716	0	0	6.18716	0.00031	0.07767	none
B9D1	MKS1	6.18714	0	0	6.18714	0.00304	0.06195	one
OIP5	CCDC93	6.18712	0	0	6.18712	0.00031	0.07767	none
MAX	PHF21A	6.1871	0	0	6.1871	0.00031	0.07767	none
NEDD1	NCAPH2	6.18707	0	0	6.18707	0.00031	0.07767	none
PHF21A	ARNTL	6.18706	0	0	6.18706	0.00031	0.07767	none
PHF21A	RPRD1A	6.18704	0	0	6.18704	0.00031	0.07767	none
PHF21A	HAUS6	6.18702	0	0	6.18702	0.00031	0.07767	none
PHLDB3	PHF21A	6.18701	0	0	6.18701	0.00031	0.07767	none
PSMG1	POMP	6.187	0	0	6.187	0.00031	0.07767	none	5.65112	0.02626	0.0394	none	MI:0004(affinity chromatography technology)	MI:0915(physical association)	17189198
PHF21A	PTRF	6.187	0	0	6.187	0.00031	0.07767	none	5.06334	0.15678	0.07819	one
KSR1	ANKRD34A	6.18698	0	0	6.18698	0.00031	0.07767	none
KSR1	FAM53C	6.18698	0	0	6.18698	0.00031	0.07767	none
SMAD9	ZNF143	6.18698	0	0	6.18698	0.00031	0.07767	none
SMAD9	SMAP2	6.18698	0	0	6.18698	0.00031	0.07767	none
SMAD9	RBMS1	6.18698	0	0	6.18698	0.00031	0.07767	none
ARL15	SERINC1	6.18698	0	0	6.18698	0.00031	0.07767	none
EEA1	PIBF1	6.18698	0	0	6.18698	0.00304	0.06195	one
SLIT2	LUM	6.18698	0	0	6.18698	0.00031	0.07767	none
SLIT2	RSRC1	6.18698	0	0	6.18698	0.00031	0.07767	none
EIF4E2	ANKRD34A	6.18698	0	0	6.18698	0.00031	0.07767	none
EIF4E2	FAM53C	6.18698	0	0	6.18698	0.00031	0.07767	none
SUB1	DIS3	6.18698	0	0	6.18698	0.00031	0.07767	none
MLF1	C1orf168	6.18698	0	0	6.18698	0.00031	0.07767	none
SH3PXD2A	ANKRD34A	6.18698	0	0	6.18698	0.00031	0.07767	none
SH3PXD2A	FAM53C	6.18698	0	0	6.18698	0.00031	0.07767	none
OCC1	PDE9A	6.18698	0	0	6.18698	0.00031	0.07767	none
OIP5	PHF21A	6.18698	0	0	6.18698	0.00031	0.07767	none
AGPAT3	SERINC1	6.18698	0	0	6.18698	0.00031	0.07767	none
TIMM17A	ROMO1	6.18698	0	0	6.18698	0.00031	0.07767	none
TMEM120A	SERINC1	6.18698	0	0	6.18698	0.00031	0.07767	none
CDC25B	ANKRD34A	6.18698	0	0	6.18698	0.00031	0.07767	none
CDC25B	FAM53C	6.18698	0	0	6.18698	0.00031	0.07767	none
TMEM120B	SERINC1	6.18698	0	0	6.18698	0.00031	0.07767	none	3.74158	0.47998	0.15115	one
DENND1A	ANKRD34A	6.18698	0	0	6.18698	0.00031	0.07767	none
DENND1A	LPIN3	6.18698	0	0	6.18698	0.00031	0.07767	none
DENND1A	FAM53C	6.18698	0	0	6.18698	0.00031	0.07767	none
DIS3	SARNP	6.18698	0	0	6.18698	0.00031	0.07767	none
DIS3	SEPT7	6.18698	0	0	6.18698	0.00031	0.07767	none
DIS3	COPZ1	6.18698	0	0	6.18698	0.00031	0.07767	none
DIS3	SCYL2	6.18698	0	0	6.18698	0.00031	0.07767	none
DIS3	CDK5	6.18698	0	0	6.18698	0.00031	0.07767	none
DIS3	SH3GLB1	6.18698	0	0	6.18698	0.00031	0.07767	none
DIS3	CHORDC1	6.18698	0	0	6.18698	0.00031	0.07767	none	4.71503	0.20832	0.09057	one
DIS3	PRCC	6.18698	0	0	6.18698	0.00031	0.07767	none
RPL32	FAU	6.18698	0	0	6.18698	0.00031	0.07767	none
PMFBP1	MMADHC	6.18698	0	0	6.18698	0.00031	0.07767	none
PMFBP1	AAMP	6.18698	0	0	6.18698	0.00031	0.07767	none
CEP44	GLI3	6.18698	0	0	6.18698	0.00031	0.07767	none
ZNF638	ANKRD34A	6.18698	0	0	6.18698	0.00031	0.07767	none
ZNF638	FAM53C	6.18698	0	0	6.18698	0.00031	0.07767	none
TBCE	C1orf168	6.18698	0	0	6.18698	0.00031	0.07767	none
CDK16	ANKRD34A	6.18698	0	0	6.18698	0.00031	0.07767	none
CDK16	FAM53C	6.18698	0	0	6.18698	0.00031	0.07767	none
NCLN	SERINC1	6.18698	0	0	6.18698	0.00031	0.07767	none
SLC1A1	CXCR4	6.18698	0	0	6.18698	0.00031	0.07767	none
TSC22D3	AGAP3	6.18698	0	0	6.18698	0.00031	0.07767	none
NOMO1	SERINC1	6.18698	0	0	6.18698	0.00031	0.07767	none
EXOSC9	LUM	6.18698	0	0	6.18698	0.00031	0.07767	none
EXOSC9	RSRC1	6.18698	0	0	6.18698	0.00031	0.07767	none
EXOSC2	LUM	6.18698	0	0	6.18698	0.00031	0.07767	none
EXOSC2	RSRC1	6.18698	0	0	6.18698	0.00031	0.07767	none
EXOSC7	LUM	6.18698	0	0	6.18698	0.00031	0.07767	none
EXOSC7	RSRC1	6.18698	0	0	6.18698	0.00031	0.07767	none
EXOSC4	LUM	6.18698	0	0	6.18698	0.00031	0.07767	none
EXOSC4	RSRC1	6.18698	0	0	6.18698	0.00031	0.07767	none
DNAJC13	C1orf168	6.18698	0	0	6.18698	0.00031	0.07767	none
INTU	DOCK5	6.18698	0	0	6.18698	0.00304	0.06195	one
EDRF1	C1orf168	6.18698	0	0	6.18698	0.00031	0.07767	none
RAB3IP	EPN2	6.18698	0	0	6.18698	0.00304	0.06195	one
RAB3IP	CCNYL1	6.18698	0	0	6.18698	0.00304	0.06195	one
RAB3IP	ANKRD34A	6.18698	0	0	6.18698	0.00304	0.06195	one
RAB3IP	FAM53C	6.18698	0	0	6.18698	0.00304	0.06195	one
CCDC93	PHF21A	6.18698	0	0	6.18698	0.00031	0.07767	none
FAM53C	LRFN1	6.18698	0	0	6.18698	0.00031	0.07767	none
FAM53C	SRSF12	6.18698	0	0	6.18698	0.00031	0.07767	none
FAM53C	USP21	6.18698	0	0	6.18698	0.00031	0.07767	none
FAM53C	FAM110A	6.18698	0	0	6.18698	0.00031	0.07767	none
FAM53C	FAM110B	6.18698	0	0	6.18698	0.00031	0.07767	none
FAM53C	MAGI1	6.18698	0	0	6.18698	0.00031	0.07767	none
FAM53C	TESK2	6.18698	0	0	6.18698	0.00031	0.07767	none
FAM53C	LIMA1	6.18698	0	0	6.18698	0.00031	0.07767	none
FAM53C	DCLK1	6.18698	0	0	6.18698	0.00031	0.07767	none
FAM53C	TBC1D25	6.18698	0	0	6.18698	0.00031	0.07767	none
FAM53C	ZBTB21	6.18698	0	0	6.18698	0.00031	0.07767	none
FAM53C	GIGYF1	6.18698	0	0	6.18698	0.00031	0.07767	none
FAM53C	SRGAP2	6.18698	0	0	6.18698	0.00031	0.07767	none
FAM53C	ANKRD34A	6.18698	0	0	6.18698	0.00031	0.07767	none
FAM53C	SYDE1	6.18698	0	0	6.18698	0.00031	0.07767	none
FAM53C	AGAP1	6.18698	0	0	6.18698	0.00031	0.07767	none
FAM53C	KCTD3	6.18698	0	0	6.18698	0.00031	0.07767	none
FAM53C	SIPA1L1	6.18698	0	0	6.18698	0.00031	0.07767	none
FAM53C	KIF13B	6.18698	0	0	6.18698	0.00031	0.07767	none
CLTA	CLTB	6.18698	0	0	6.18698	0.00031	0.07767	none
CLTB	APPL1	6.18698	0	0	6.18698	0.00031	0.07767	none
ELOVL5	ROMO1	6.18698	0	0	6.18698	0.00031	0.07767	none
SERINC1	METTL9	6.18698	0	0	6.18698	0.00031	0.07767	none
ANKRD34A	LRFN1	6.18698	0	0	6.18698	0.00031	0.07767	none
ANKRD34A	SRSF12	6.18698	0	0	6.18698	0.00031	0.07767	none
ANKRD34A	USP21	6.18698	0	0	6.18698	0.00031	0.07767	none
ANKRD34A	FAM110A	6.18698	0	0	6.18698	0.00031	0.07767	none
ANKRD34A	FAM110B	6.18698	0	0	6.18698	0.00031	0.07767	none
ANKRD34A	MAGI1	6.18698	0	0	6.18698	0.00031	0.07767	none
ANKRD34A	TESK2	6.18698	0	0	6.18698	0.00031	0.07767	none
ANKRD34A	LIMA1	6.18698	0	0	6.18698	0.00031	0.07767	none
ANKRD34A	ZBTB21	6.18698	0	0	6.18698	0.00031	0.07767	none
ANKRD34A	DCLK1	6.18698	0	0	6.18698	0.00031	0.07767	none
ANKRD34A	TBC1D25	6.18698	0	0	6.18698	0.00031	0.07767	none
ANKRD34A	GIGYF1	6.18698	0	0	6.18698	0.00031	0.07767	none
ANKRD34A	SRGAP2	6.18698	0	0	6.18698	0.00031	0.07767	none
ANKRD34A	SYDE1	6.18698	0	0	6.18698	0.00031	0.07767	none
ANKRD34A	AGAP1	6.18698	0	0	6.18698	0.00031	0.07767	none
ANKRD34A	KCTD3	6.18698	0	0	6.18698	0.00031	0.07767	none
ANKRD34A	SIPA1L1	6.18698	0	0	6.18698	0.00031	0.07767	none
ANKRD34A	KIF13B	6.18698	0	0	6.18698	0.00031	0.07767	none
NUFIP2	AGAP3	6.18698	0	0	6.18698	0.00031	0.07767	none
LUM	RSRC1	6.18698	0	0	6.18698	0.00031	0.07767	none
IRF2BP1	C1orf168	6.18698	0	0	6.18698	0.00031	0.07767	none
KLHL7	GLI3	6.18698	0	0	6.18698	0.00031	0.07767	none
C8orf37	CST6	6.18698	0	0	6.18698	0.00304	0.06195	one
PLCL2	SHOC2	6.18698	0	0	6.18698	0.00031	0.07767	none	6.8551	0.0027	0.05303	none
PLCL2	SLC35F5	6.18698	0	0	6.18698	0.00031	0.07767	none
PSMG1	CEP120	6.18695	0	0	6.18695	0.00031	0.07767	none
HMG20A	PHF21A	6.18695	0	0	6.18695	0.00031	0.07767	none	11.5518	0.00186	0.00721	one
RCOR1	PHF21A	6.18695	0	0	6.18695	0.00031	0.07767	none	5.55581	0.03206	0.0414	none	MI:0096(pull down)	MI:0407(direct interaction)	15325272
PHF21A	CCDC132	6.18695	0	0	6.18695	0.00031	0.07767	none	4.77565	0.19963	0.08865	one
DZIP3	PHF21A	6.18694	0	0	6.18694	0.00031	0.07767	none
PHF21A	GRIPAP1	6.18694	0	0	6.18694	0.00031	0.07767	none	4.90919	0.1066	0.0656	none
VPS53	PHF21A	6.18692	0	0	6.18692	0.00031	0.07767	none	4.77565	0.19963	0.08865	one
PHF21A	PSMD9	6.18692	0	0	6.18692	0.00031	0.07767	none
PHF21A	CLOCK	6.18691	0	0	6.18691	0.00031	0.07767	none	5.06334	0.08536	0.05952	none
RABGAP1L	PHF21A	6.1869	0	0	6.1869	0.00031	0.07767	none	4.37019	0.285	0.10845	one
PHF21A	GOLGA5	6.1869	0	0	6.1869	0.00031	0.07767	none	3.52289	0.50676	0.15113	none
TUFT1	PHF21A	6.18688	0	0	6.18688	0.00031	0.07767	none	6.8551	0.03074	0.02806	one
PHF21A	YEATS4	6.18687	0	0	6.18687	0.00031	0.07767	none
CCHCR1	PHF21A	6.18682	0	0	6.18682	0.00031	0.07767	none	4.21604	0.26226	0.10325	none
PHF21A	TFPT	6.18679	0	0	6.18679	0.00031	0.07767	none
PHF21A	NCKAP5L	6.18675	0	0	6.18675	0.00031	0.07767	none
PHF21A	PKN3	6.18671	0	0	6.18671	0.00031	0.07767	none
OIP5	PTRF	6.18669	0	0	6.18669	0.00031	0.07767	none	5.06334	0.21305	0.10027	both
PHLDB3	OIP5	6.18662	0	0	6.18662	0.00031	0.07767	none
SLIT2	EXOSC9	6.18648	0	0	6.18648	0.00031	0.07767	none
CCDC93	PTRF	6.18644	0	0	6.18644	0.00031	0.07767	none
OIP5	HAUS6	6.18643	0	0	6.18643	0.00031	0.07767	none
PIGS	GPR89C	6.18641	0	0	6.18641	0.00031	0.07767	none
CEP120	POMP	6.18636	0	0	6.18636	0.00031	0.07767	none
PHLDB3	CCDC93	6.18631	0	0	6.18631	0.00031	0.07767	none
SIPA1L1	HDAC4	6.1863	0	0	6.1863	0.00031	0.07767	none
NPHP4	TUBB1	6.18625	6.18625	0	0	0.00304	0.06195	one	3.21751	0.64235	0.18165	one
OIP5	RPRD1A	6.18604	0	0	6.18604	0.00031	0.07767	none	4.21604	0.32971	0.1187	one
RAB14	HCCS	6.186	0	0	6.186	0.00031	0.07767	none
CCDC93	HAUS6	6.18597	0	0	6.18597	0.00031	0.07767	none
DYRK2	SAV1	6.18594	0	0	6.18594	0.00031	0.07767	none
DCAKD	TMX1	6.18579	0	0	6.18579	0.00031	0.07767	none
KIF13B	KIF1C	6.18578	0	0	6.18578	0.00031	0.07767	none	6.8551	0.0027	0.05303	none
OIP5	ARNTL	6.18576	0	0	6.18576	0.00031	0.07767	none
CD2BP2	SNRNP200	6.18569	0	0	6.18569	0.00031	0.07767	none	10.3636	0.00559	0.01106	one	MI:0401(biochemical)	MI:0403(colocalization)	26344197	MI:0006(anti bait coimmunoprecipitation)	MI:0915(physical association)	17353931
CREBBP	HELZ	6.18565	0	0	6.18565	0.00031	0.07767	none
RFX3	CDK20	6.18563	0	0	6.18563	0.00304	0.06195	one	5.60233	0.08662	0.05444	one
MAPKAP1	DCLK1	6.18558	0	0	6.18558	0.00031	0.07767	none
RTKN	RALGPS2	6.18535	0	0	6.18535	0.00031	0.07767	none
CCP110	NCAPH2	6.18535	0	0	6.18535	0.00304	0.06195	one
CCDC93	RPRD1A	6.18524	0	0	6.18524	0.00031	0.07767	none
ATRX	EAF1	6.18523	0	0	6.18523	0.00031	0.07767	none
MAX	OIP5	6.18522	0	0	6.18522	0.00031	0.07767	none
KSR1	PHLDB2	6.1852	0	0	6.1852	0.00031	0.07767	none
USP21	FAM110A	6.18518	0	0	6.18518	0.00031	0.07767	none
LIMA1	CGN	6.18489	0	0	6.18489	0.00031	0.07767	none
PPIH	LSM6	6.18481	0	0	6.18481	0.00031	0.07767	none
HMG20A	PTRF	6.18479	0	0	6.18479	0.00031	0.07767	none
CCDC132	PTRF	6.18479	0	0	6.18479	0.00031	0.07767	none	5.06334	0.21305	0.10027	both
CCDC93	ARNTL	6.18473	0	0	6.18473	0.00031	0.07767	none
FAM110A	FAM110B	6.18467	0	0	6.18467	0.00031	0.07767	none
RCOR1	PTRF	6.18461	0	0	6.18461	0.00031	0.07767	none
TMEM231	B9D1	6.1846	0	0	6.1846	0	0	both					MI:0004(affinity chromatography technology)	MI:0915(physical association)	26186194
EDRF1	IRF2BP1	6.1844	0	0	6.1844	0.00031	0.07767	none
OGT	UNC119	6.18429	0	0	6.18429	0.00304	0.06195	one
PHLDB3	CCDC132	6.18427	0	0	6.18427	0.00031	0.07767	none
HMG20A	PHLDB3	6.18426	0	0	6.18426	0.00031	0.07767	none
LSM8	LSM6	6.18424	0	0	6.18424	0.00031	0.07767	none					MI:0018(two hybrid)	MI:0407(direct interaction)	15231747	MI:0018(two hybrid)	MI:0915(physical association)	15231747
GRIPAP1	PTRF	6.18423	0	0	6.18423	0.00031	0.07767	none	4.50372	0.25396	0.10155	one
RAB3IL1	PDLIM7	6.18419	0	0	6.18419	0.00031	0.07767	none
DZIP3	PTRF	6.18407	0	0	6.18407	0.00031	0.07767	none
PHLDB3	RCOR1	6.18404	0	0	6.18404	0.00031	0.07767	none
NCKAP5L	RABGEF1	6.18404	0	0	6.18404	0.00031	0.07767	none
SPAG9	SOX4	6.18394	0	0	6.18394	0.00031	0.07767	none
GIT2	GOLGA5	6.18392	0	0	6.18392	0.00031	0.07767	none	3.11743	0.67898	0.1885	one
GIT2	RABGAP1L	6.18392	0	0	6.18392	0.00031	0.07767	none	3.27158	0.64395	0.19591	both
MAX	CCDC93	6.18372	0	0	6.18372	0.00031	0.07767	none
DNAJC13	IRF2BP1	6.18365	0	0	6.18365	0.00031	0.07767	none
DENND1A	CBY1	6.18362	0	0	6.18362	0.00304	0.06195	one
BBX	SPAG1	6.18361	0	0	6.18361	0.00031	0.07767	none
PHLDB3	GRIPAP1	6.18357	0	0	6.18357	0.00031	0.07767	none
TCTN3	TCTN1	6.18349	0	0	6.18349	0.00031	0.07767	none
PHLDB3	DZIP3	6.18337	0	0	6.18337	0.00031	0.07767	none
TMEM120B	METTL9	6.18335	0	0	6.18335	0.00031	0.07767	none	4.4572	0.19351	0.08768	none
NCLN	METTL9	6.18335	0	0	6.18335	0.00031	0.07767	none
ESYT1	TMX1	6.1832	0	0	6.1832	0.00031	0.07767	none
HAUS6	CCDC132	6.1829	0	0	6.1829	0.00031	0.07767	none
HMG20A	HAUS6	6.18289	0	0	6.18289	0.00031	0.07767	none
VPS53	PTRF	6.18282	0	0	6.18282	0.00031	0.07767	none	4.37019	0.34645	0.13272	both
SRSF5	SRSF3	6.18275	0	0	6.18275	0.00031	0.07767	none
RDH11	TMX1	6.1827	0	0	6.1827	0.00031	0.07767	none
SEPT7	CHORDC1	6.18269	0	0	6.18269	0.00031	0.07767	none
PRPF4	LSM6	6.18262	0	0	6.18262	0.00031	0.07767	none	10.8951	0.00672	0.01598	both	MI:0004(affinity chromatography technology)	MI:0915(physical association)	19615732	MI:0007(anti tag coimmunoprecipitation)	MI:0915(physical association)	19615732
QTRTD1	PGM3	6.18259	0	0	6.18259	0.00031	0.07767	none
[truncated: 2,907 more rows]

## Sheet: Title
Supplementary Data file 3: Significant, socioaffinity scored interactions. List of significant (FDR/FPR <= 0.1) protein interactions determined by analysis of socioaffinity. The separate terms for socioaffinity (SAij) are given as Spoke_ij, Spoke_ji and Matrix_ij; Interactions also seen in BioPlex or Intact are also given.
