# Supplementary material for: An organelle-specific protein landscape identifies novel diseases and molecular mechanisms
Source: Nat Commun. 2016 May 13;7:11491. doi: 10.1038/ncomms11491 (PMC4869170; doi:10.1038/ncomms11491)
Supplement: Supplementary Data 4 — Complexes and evaluation. Complexes determined by hierarchical clustering of socioaffinity values with core and attachments and overlaps with various other datasets also given in terms of the fractional overlap. [file ncomms11491-s5.xlsx]

## Sheet: Title
Supplementary data file 4: Complexes and evaluation.
Complexes determined by hierarchical clustering of socioaffinity values with core and attachments and overlaps with various other datasets also given in terms of the fractional overlap

## Sheet: complex_evaluation
Complex	Name	Core	Attachments	Status	Complex Overlap								Complex Enrichment														GO enrichment
					Sprot_Comp		CORUM		Havugimana_et_al_2012		Huttlin_et_al_2015		KEGG	KEGG	KEGG	KEGG	KEGG	KEGG	KEGG	REACT:TAS							molecular_function							cellular_component							biological_process
					complex	overlap	complex	overlap	complex	overlap	complex	overlap	Name	p_value	Fdr	In complex	In background	annotated in complex	annotated in background	Name	p_value	Fdr	In complex	In background	annotated in complex	annotated in background	Name	p_value	Fdr	In complex	In background	annotated in complex	annotated in background	Name	p_value	Fdr	In complex	In background	annotated in complex	annotated in background	Name	p_value	Fdr	In complex	In background	annotated in complex	annotated in background
1	KIF3	KIF3B KIFAP3 KIF3A	SLC9A3R2	Part of existing complex	KIFA3_HUMAN:2	0.6					Core_Attach:005279	0.375						0	3977	MHC class II antigen presentation	3.20526e-06	0	3	113	3	7597	microtubule binding	0.000315482	0.017	2	170	3	16473	extracellular exosome	0.00371735	0.042	3	2713	3	17508	microtubule-based movement	6.26084e-08	0	3	66	3	16367
2	Exocyst-2	EXOC8 EXOC6B EXOC6 EXOC7 EXOC5	EXOC2 EXOC3 EXOC1 EXOC4	Part of existing complex	EXOC5_HUMAN:1	0.355556	Sec6/8 exocyst complex	0.4	C_541	0.457143	Core_Attach:004700	0.384615						1	3977	Translocation of GLUT4 to the plasma membrane	8.31871e-09	0	4	74	4	7597						3	16473	plasma membrane	0.0711777	0.416	3	3787	5	17508	exocytosis	0.000210878	0.048	2	76	5	16367
3	Exocyst-1	EXOC2 EXOC3 EXOC1	EXOC6 EXOC7 EXOC4 EXOC6B EXOC5 RALB	Part of existing complex	EXOC5_HUMAN:1	0.333333	Sec6/8 exocyst complex	0.375	C_541	0.190476	Core:0.04700	0.266667						1	3977	Translocation of GLUT4 to the plasma membrane	8.87421e-07	0	3	74	3	7597						3	16473	membrane	0.0311235	0.182	2	1850	3	17508	exocytosis	9.62332e-08	0	3	76	3	16367
4	BBSome	BBS9 BBS1 BBS2 BBS5 BBS4 BBS7 TTC8	CLUAP1 BBIP1 LZTFL1	Part of existing complex	TTC8_HUMAN:1	0.7					Core:0.04894	1						0	3977	BBSome-mediated cargo-targeting to cilium	1.28602e-11	0	7	23	7	7597	RNA polymerase II repressing transcription factor binding	1.54869e-11	0	6	27	7	16473	cilium	6.80354e-06	0.001	3	103	7	17508	melanosome transport	1.47408e-10	0	4	23	7	16367
5	-	TBC1D32 CFAP20 CLASRP CDK20	RFX3	Novel	MAK_HUMAN:1	0.0416667				0	Core_Attach:4.04701	0.0416667						0	3977						0	7597						2	16473	cilium	7.8763e-07	0	3	103	4	17508	cilium morphogenesis	5.68911e-05	0.015	2	51	4	16367
6	Dynein-1	TCTEX1D2 WDR60 DYNLT1	DYNLT3 WDR34 TIPRL DYNLRB2 DYNLRB1 PAFAH1B1 MAPRE2	Novel	DC1I2_HUMAN:1	0.111111			C_583	0.0333333	Core_Attach:0.04466	0.0277778						0	3977						2	7597						2	16473						2	17508						2	16367
7	-	TCTN2 CALR MAGT1		Novel	HMR1_HUMAN:3	0.0666667	Calreticulin oligomer complex	0.333333	C_421	0.0666667	Core:0.04809	0.111111						1	3977						3	7597						2	16473	membrane	0.0311235	0.182	2	1850	3	17508	cellular protein metabolic process	0.00349929	0.116	2	566	3	16367
8	Dynein-2	DYNC1I2 PAFAH1B1 DYNC1LI1 DYNLT3 DYNC1H1	TCTEX1D2 DYNLT1	Part of existing complex with additional components	DYHC1_HUMAN:1	0.36	CDC5L complex	0.00666667	C_583	0.18	Core:0.04926	0.45				2	3977	2	3977	MHC class II antigen presentation	0.000651536	0.044	2	113	3	7597	protein binding	0.0325322	0.231	5	8304	5	16473	extracellular exosome	0.173973	0.689	2	2713	5	17508	transport	6.38183e-07	0	4	312	5	16367
9	-	ENDOD1 STOM ERLIN1 GPAA1		Novel	RN170_HUMAN:2	0.0833333	GAA1-GPI8-PIGT-PIG-PIGS complex	0.05	C_265	0.0625	Core_Attach:0.04989	0.0416667						1	3977						1	7597						4	16473	extracellular exosome	0.116014	0.489	2	2713	4	17508						4	16367
10	GID	GID4 MAEA MKLN1 LCN2 GID8 WDR26 RANBP9 RMND5B ARMC8 RANBP10 YPEL5 RMND5A HTRA2 ZMYND19	DDX5 RAB8A PGRMC2 UBE2H EFHC2	Part of existing complex with additional components	RANB9_HUMAN:1	0.0457143	CTLH complex	0.357143	C_505	0.047619	Core_Attach:0.05105	0.35						1	3977						2	7597	Ran GTPase binding	6.66838e-05	0.015	2	26	8	16473	cytoskeleton	0.0130022	0.388	2	349	9	17508	response to herbicide	3.13289e-06	0.005	2	8	6	16367
11	Dynactin	ACTR10 ACTR1B DCTN2 DCTN3 DCTN1 DCTN6 DCTN4 DCTN5	CAPZB CAPZA1 MAPRE1 ACTR1A	Part of existing complex	DCTN6_HUMAN:1	0.4			C_64	0.25	Core:0.04458	0.680556						1	3977	MHC class II antigen presentation	1.19784e-11	0	7	113	7	7597	dynein binding	1.60547e-05	0.006	2	13	8	16473	extracellular exosome	0.358512	0.948	2	2713	8	17508	melanosome transport	5.2622e-05	0.033	2	23	8	16367
12	-	CCDC28B LAGE3 OSGEP		Novel including part of existing complex	OSGEP_HUMAN:1	0.266667			C_399	0.0833333	Core_Attach:0.01022	0.222222						0	3977						0	7597						3	16473	nucleus	0.195286	0.63	2	4960	3	17508						3	16367
13	NEF	NEFM NEFL XPNPEP3 VIM	ZYG11B DFNB31 GLB1	Part of existing complex with additional components	ARG28_HUMAN:2	0.0277778			C_249	0.0625	Core_Attach:0.05141	0.204545	Amyotrophic lateral sclerosis (ALS)	0.000237687	0.015	2	36	3	3977						2	7597	protein C-terminus binding	0.000597643	0.022	2	166	4	16473	extracellular exosome	0.116014	0.489	2	2713	4	17508						4	16367
14	IFT-A	IFT43 IFT140 TULP3 TTC21B WDR35 IFT122 WDR19	PISD NTPCR NIPSNAP1 PFKP	Part of existing complex with additional components	IFT43_HUMAN:1	0.285714			C_152	0.0357143	Core:0.04892	0.571429						0	3977	Intraflagellar transport	2.31015e-12	0	6	53	7	7597						4	16473	cilium	3.89979e-08	0	4	103	7	17508	negative regulation of smoothened signaling pathway	3.95003e-05	0.022	2	23	7	16367
15	-	PIBF1 AHI1 PTPRQ	EEA1 SLC9A3R2 ATP2B2 SNX27	Novel	MKS1_HUMAN:1	0.0833333				0	Core_Attach:0.05071	0.0666667						0	3977						0	7597						3	16473	centrosome	0.00144064	0.026	2	387	3	17508						2	16367
16	-	PLK1 SPAG5 MED1		Novel including part of existing complex	SGOL2_HUMAN:1	0.222222	P-TEFb-BRD4-TRAP220 complex	0.0833333	C_124	0.111111	Core_Attach:1.03785	0.0666667						1	3977						2	7597						3	16473	spindle pole	8.89428e-05	0.003	2	96	3	17508	negative regulation of apoptotic process	0.00254581	0.095	2	482	3	16367
17	HSF1/HSPA1L/MAPRE2	HSF1 BAG3 MAPRE2 HSPA1L	PPP1CA	Novel	SYMPK_HUMAN:1	0.0416667	HSF1-YWHAE complex	0.125	C_130	0.0833333	Core:0.04543	0.125						1	3977	Regulation of HSF1-mediated heat shock response	5.70367e-07	0	3	64	3	7597						4	16473	cytoplasm	0.0609177	0.351	3	4676	4	17508	cellular response to heat	8.70585e-05	0.018	2	63	4	16367
18	TRAPP	TRAPPC9 TRAPPC3 TRAPPC10 TRAPPC4	TRAPPC2L PDLIM7 RAB3IP TRAPPC1 MB21D2 TMEM102	Part of existing complex	TPC2L_HUMAN:1	0.333333			C_390	0.0625	Core_Attach:0.04734	0.25						0	3977						1	7597						3	16473	Golgi apparatus	0.0115378	0.121	2	792	4	17508						4	16367
19	-	DNAAF2 DYX1C1 UBE3D		Novel	TCPD_HUMAN:1	0.030303				0	Core_Attach:1.04907	0.047619						0	3977						0	7597						3	16473						3	17508						3	16367
20	FOXJ/RFX	FOXJ1 RFX1 RFX3	PLK1 CFAP20	Part of existing complex						0	Core_Attach:0.05250	0.428571						0	3977						0	7597	RNA polymerase II distal enhancer sequence-specific DNA binding transcription factor activity	4.58761e-05	0.006	2	65	3	16473	nucleus	0.0227273	0.157	3	4960	3	17508						3	16367
21	-	TRIM32 UBE2N UBA1		Novel	UB2V1_HUMAN:2	0.0833333	UBC13-UEV1a complex	0.166667	C_308	0.0833333		0				2	3977	2	3977	Antigen processing: Ubiquitination & Proteasome degradation	2.11297e-05	0	3	211	3	7597	ubiquitin binding	3.04078e-05	0.005	2	53	3	16473	extracellular exosome	0.0645786	0.258	2	2713	3	17508	positive regulation of I-kappaB kinase/NF-kappaB signaling	0.000269112	0.041	2	156	3	16367
22	ANKS/NEK	NEK7 ANKS3 NEK8 ANKS6		Part of existing complex with additional components	ANKS6_HUMAN:2	0.375				0	Core_Attach:2.04741	0.0416667						0	3977						1	7597	ATP binding	0.0220437	0.134	2	1456	3	16473	cilium	0.000102432	0.007	2	103	3	17508	protein phosphorylation	0.000894527	0.07	2	490	2	16367
23	IFT-B2	HSPB11 IFT52 IFT27 IFT46 IFT74	IFT80 TTC30A IFT22 IFT81 IFT172 IFT88 SMC6 IFT20 TTC26 TTC30B	Part of existing complex	IFT81_HUMAN:1	0.384615			C_115	0.0666667	Core:0.05107	0.12						0	3977						5	7597	protein C-terminus binding	0.00098947	0.037	2	166	5	16473	cilium	5.69693e-09	0	4	103	5	17508	negative regulation of epithelial cell proliferation	0.000118367	0.036	2	57	5	16367
24	IFT-B1	CLUAP1 IFT20 IFT57 IFT80 IFT172 IFT88 TRAF3IP1	IFT27 IFT46 TTC30A IFT22 IFT81 IFT74 HSPB11 IFT52 DTNBP1 TTC26 TTC30B BLOC1S2	Part of existing complex	IFT88_HUMAN:1	0.367347			C_115	0.047619	Core:0.05107	0.466667						1	3977	Intraflagellar transport	2.90945e-12	0	7	53	7	7597						5	16473	dendrite terminus	2.05376e-06	0	2	6	7	17508	heart looping	0.000222011	0.059	2	54	7	16367
25	TUBG/NME	TCHP AMPD2 NME7 TUBGCP4 TUBG1		Novel including part of existing complex	MZT1_HUMAN:1	0.1			C_6	0.4	Core_Attach:0.04778	0.163636						0	3977	Recruitment of NuMA to mitotic centrosomes	2.62569e-05	0.008	2	23	3	7597	structural constituent of cytoskeleton	0.000346265	0.019	2	98	5	16473	centrosome	1.15509e-06	0.001	4	387	5	17508	microtubule nucleation	7.82748e-06	0.004	2	15	5	16367
26	-	TOR1AIP2 RREB1 ARL6		Novel	IFT27_HUMAN:2	0.030303	LSD1 complex	0.025641		0	Core_Attach:2.02978	0.0666667						0	3977						1	7597	metal ion binding	0.0339446	0.153	2	1821	3	16473	extracellular exosome	0.0645786	0.258	2	2713	3	17508						3	16367
27	IQ/CALM1	LRPPRC CALM1 IQCB1 TBC1D4 CEP290 MYL6 IQGAP2 RAC1 MYL6B EIF5B IQGAP1 COX6C IQGAP3	STOM	Novel including part of existing complex	HACD3_HUMAN:1	0.0384615	HSP90-FKBP38-CAM-Ca(2+) complex	0.0384615	C_336	0.0769231	Core_Attach:0.04448	0.115385	Proteoglycans in cancer	0.00809703	0.354	2	117	5	3977	RHO GTPases activate PAKs	5.1155e-06	0.001	3	21	13	7597	Rho GTPase binding	0.000230627	0.041	2	29	13	16473	actin cytoskeleton	0.0101445	0.345	2	209	13	17508	neurotrophin TRK receptor signaling pathway	0.0192855	0.688	2	274	13	16367
28	-	DNAJC9 HSDL2 XRCC4	KIF3A	Novel	DNLI4_HUMAN:2	0.0833333	DNA ligase IV-XRCC4 complex	0.166667	C_26	0.166667	Core_Attach:1.05096	0.0416667						1	3977						1	7597						2	16473	nucleus	0.195286	0.63	2	4960	3	17508						3	16367
29	-	NDUFS1 SOAT1 ACAP2		Novel			Respiratory chain complex I (incomplete intermediate) mitochondrial	0.030303	C_212	0.0833333	Core_Attach:0.04832	0.0196078				2	3977	2	3977						1	7597						3	16473	membrane	0.0311235	0.182	2	1850	3	17508						3	16367
30	U5-snRNP	PRPF8 RIOK1 SMU1 SNRNP200	PRPF6	Part of existing complex with additional components	RBM5_HUMAN:1	0.125	Exon junction complex (mRNA splicing-dependent)	0.125	C_613	0.05	Core_Attach:0.05074	0.0666667				3	3977	3	3977	mRNA Splicing - Minor Pathway	2.98405e-05	0.002	2	42	2	7597	protein binding	0.318649	0.508	3	8304	4	16473	membrane	0.0311235	0.216	2	1850	3	17508						3	16367
31	-	ANXA5 GPI PA2G4	TRAP1 SND1 UBE2N	Novel	BRE1A_HUMAN:3	0.0416667			C_327	0.0833333		0						1	3977						1	7597						3	16473	extracellular exosome	0.00371735	0.042	3	2713	3	17508	negative regulation of apoptotic process	0.00254581	0.095	2	482	3	16367
32	RPGR	CLUH ECT2 RPP25L RPGR NPHP4 NEK4 RAI14 MPRIP NPHP1 TEFM GKAP1 RPGRIP1L	RPGRIP1 RAF1 TUBB1	Part of existing complex with additional components	FTM_HUMAN:2	0.297619	MRIP-RHOA complex	0.0416667		0	Core_Attach:0.03987	0.09375						0	3977						4	7597	protein binding	0.0346993	0.557	9	8304	11	16473	tight junction	7.02361e-07	0	4	110	12	17508	actin cytoskeleton organization	0.00223936	0.346	2	132	9	16367
33	ARL/NPHP/UNC119	UNC119B UNC119 ARL3 ARL2 NPHP3 SPRR2A	OGT	Part of existing complex with additional components	U119B_HUMAN:2	0.25			C_59	0.0833333	Core_Attach:0.04884	0.136364						0	3977						4	7597	GTP binding	0.00699738	0.145	2	367	6	16473	extracellular exosome	0.235201	0.857	2	2713	6	17508	small GTPase mediated signal transduction	0.00345336	0.17	2	254	6	16367
34	MAK/ICK/KIAA0556	ICK MAK KIAA0556 FLG PRDX2		Novel	MAK_HUMAN:1	0.0333333			C_165	0.0666667		0						0	3977						1	7597	ATP binding	0.041513	0.258	2	1456	4	16473	nucleus	0.0248903	0.243	4	4960	5	17508	protein phosphorylation	0.00515615	0.202	2	490	4	16367
35	CDR2/UQCC	KTN1 CDR2 GOLGA6L2 KLC4 CDR2L UQCC1 UQCC2		Part of existing complex with additional components			TNF-alpha/NF-kappa B signaling complex 8	0.0238095	C_503	0.0238095	Core:0.05022	0.285714						0	3977						2	7597						6	16473						5	17508	positive regulation of mitochondrial translation	6.71775e-07	0.003	2	6	4	16367
36	APC	CDC27 CDC23 CDC16 ANAPC7		Part of existing complex	CDC26_HUMAN:2	0.0833333	Cell division cycle complex (CDC27 CDC16 ANAPC7)	0.75	C_593	0.4	Core_Attach:0.04415	0.166667	Ubiquitin mediated proteolysis	3.76762e-07	0	4	100	4	3977	Senescence-Associated Secretory Phenotype (SASP)	8.77373e-09	0	4	75	4	7597	protein phosphatase binding	8.59444e-05	0.008	2	63	4	16473	centrosome	0.00283912	0.061	2	387	4	17508	metaphase/anaphase transition of mitotic cell cycle	9.40446e-07	0	2	7	4	16367
37	COP9-signalosome	GPS1 COPS8 COPS2 COPS3 COPS6 COPS4 COPS5 VHL COPS7B CUL2		Part of existing complex with additional components	CSN3_HUMAN:2	0.6125	COP9 signalosome complex	0.7	C_579	0.711111	Core:0.04871	0.457143	HIF-1 signaling pathway	0.000223873	0.013	2	60	2	3977	Oxygen-dependent proline hydroxylation of Hypoxia-inducible Factor Alpha	5.30267e-06	0	2	18	2	7597						10	16473	extracellular exosome	0.19279	0.901	3	2713	10	17508	transcription from RNA polymerase II promoter	0.0340712	0.687	2	488	10	16367
38	MKS1	MKS1 POSTN TMEM231 B9D2 B9D1		Novel including part of existing complex	B9D2_HUMAN:1	0.1		0		0	Core_Attach:0.05230	0.16						0	3977						3	7597						5	16473	centrosome	0.000103687	0.007	3	387	5	17508						5	16367
39	-	FKBP15 AIPL1 SUPT5H BLM WDR24 FGFR1OP MIOS PATZ1 PDE5A		Novel including part of existing complex	MIO_HUMAN:3	0.0555556	BLM-TRF2 complex	0.0555556	C_220	0.0277778	Core_Attach:0.04202	0.0888889						1	3977						4	7597	chromatin binding	0.0133507	0.286	2	377	8	16473	cytoplasm	0.138738	0.799	4	4676	8	17508	regulation of cGMP metabolic process	2.35009e-06	0.001	2	6	7	16367
40	U4/U6-snRNP	LSM8 LSM4 RPL32 ALYREF PPIH RPL26L1 PRPF3 PRPF4	SART3 OLA1	Part of existing complex with additional components	PRP18_HUMAN:1	0.166667	LSm2-8 complex	0.0714286	C_553	0.140625	Core:0.05031	0.0625	Ribosome	0.0163593	0.38	2	117	7	3977	Eukaryotic Translation Termination	0.0011823	0.089	2	84	5	7597	protein binding	0.149916	0.603	6	8304	8	16473	extracellular exosome	0.358512	0.948	2	2713	8	17508	gene expression	1.1316e-05	0.009	5	770	8	16367
41	Exosome	EXOSC2 EXOSC7 EXOSC4		Part of existing complex	EXOS4_HUMAN:2	0.166667	Exosome	0.272727	C_313	0.333333	Core_Attach:0.04834	0.176471	RNA degradation	2.50434e-06	0	3	55	3	3977	Butyrate Response Factor 1 (BRF1) destabilizes mRNA	9.30826e-09	0	3	17	3	7597	exoribonuclease activity	2.87184e-10	0	3	12	3	16473	exosome (RNase complex)	4.15086e-10	0	3	14	3	17508	nuclear-transcribed mRNA catabolic process, deadenylation-dependent decay	3.2047e-08	0	3	53	3	16367
42	-	CCDC88A PPIP5K2 AAK1 PLEC LUZP1 SEC24B EYA4		Novel	SC24A_HUMAN:1	0.0357143	Girdin homo-oligomer complex	0.142857	C_109	0.0714286	Core:0.05039	0.0357143						1	3977						3	7597	actin binding	0.0043027	0.124	2	286	6	16473	extracellular exosome	0.297293	0.909	2	2713	7	17508	small molecule metabolic process	0.118158	0.693	2	1422	7	16367
43	NOT	CNOT2 CNOT11 CNOT6		Part of existing complex with additional components	CNOT3_HUMAN:1	0.111111				0	Core:0.04786	0.0952381						1	3977						3	7597	poly(A)-specific ribonuclease activity	1.21574e-06	0	2	11	3	16473	membrane	0.0311235	0.182	2	1850	3	17508	nuclear-transcribed mRNA catabolic process, deadenylation-dependent decay	3.2047e-08	0	3	53	3	16367
44	-	AP3B1 EAF1 DDX20		Novel	AP3M1_HUMAN:1	0.0833333	SMN complex (GEMIN5 4 3) SMN-independent intermediate	0.111111	C_133	0.111111	Core:0.04776	0.047619						1	3977						2	7597						3	16473	membrane	0.0311235	0.182	2	1850	3	17508						3	16367
45	-	PAN2 KIAA0430 PCGF5 NISCH HELZ SOWAHA EIF4ENIF1 CTBP1		Novel	PCGF5_HUMAN:1	0.03125	SHARP-CtBP complex	0.0416667		0	Core_Attach:0.03763	0.03125				2	3977	2	3977						2	7597	protein binding	0.233291	0.75	5	8304	7	16473	membrane	0.00334324	0.116	4	1850	7	17508						7	16367
46	MCM	SMC1A GAPVD1 SBNO1 SPAG9 SMC3 USP15 MCM4 MCM6 ANK3 MCM2 GTF3C4 IVNS1ABP	HSF1 PLK1 EPS15L1	Novel including part of existing complex	CINP_HUMAN:2	0.0681818	MCM2-MCM4-MCM6-MCM7 complex	0.1875	C_359	0.0833333	Core_Attach:0.05116	0.075	DNA replication	5.14939e-06	0.002	3	33	5	3977	Establishment of Sister Chromatid Cohesion	6.82442e-05	0.009	2	11	9	7597	ATP binding	0.00157149	0.131	5	1456	11	16473	meiotic cohesin complex	4.3016e-06	0.001	2	5	12	17508	DNA replication	0.000106964	0.069	3	132	12	16367
47	-	HCCS RDH11 COMT GBA		Novel						0	Core_Attach:0.03980	0.03125	Metabolic pathways	0.0875761	0.21	2	527	4	3977						3	7597						4	16473	extracellular exosome	0.116014	0.489	2	2713	4	17508	small molecule metabolic process	0.0401957	0.324	2	1422	4	16367
48	-	CCHCR1 YEATS4 CLOCK PKN3 RABGAP1L TUFT1 GOLGA5 GIT2 PSMD9 TFPT NCKAP5L		Novel including part of existing complex	CIPC_HUMAN:1	0.0454545	SRCAP-associated chromatin remodeling complex	0.00909091	C_58	0.0454545	Core_Attach:0.05160	0.0727273				2	3977	2	3977	HATs acetylate histones	0.00117928	0.116	2	108	4	7597	GTPase activator activity	0.00938045	0.291	2	248	10	16473	nucleus	0.0361188	0.553	6	4960	10	17508	positive regulation of transcription, DNA-templated	0.00283143	0.373	3	496	10	16367
49	AP2/CLT	EIF3CL OCRL SNX9 APPL1 CLTA CLTB AP2A1 AP2B1		Novel including part of existing complex	DP13A_HUMAN:2	0.0714286	AR-AKT-APPL complex	0.0416667	C_87	0.0625	Core:0.04827	0.0416667				2	3977	2	3977	EGFR downregulation	1.09248e-06	0	3	25	7	7597	structural molecule activity	0.00357653	0.132	2	191	8	16473	clathrin coat of trans-Golgi network vesicle	1.25571e-09	0	3	6	8	17508	ephrin receptor signaling pathway	0.000837675	0.177	2	91	8	16367
50	-	SESTD1 EIF3K BLOC1S3 ARPC4 DNALI1 PFN2 FBXO30 DNM2 ACTR3 GSN		Novel including part of existing complex	ARP3_HUMAN:2	0.0571429	Arp2/3 protein complex	0.0571429	C_577	0.0444444	Core_Attach:1.04611	0.0571429						1	3977	Regulation of actin dynamics for phagocytic cup formation	0.00161055	0.12	2	68	7	7597	structural constituent of cytoskeleton	0.00152822	0.102	2	98	10	16473	extracellular exosome	0.000756584	0.041	6	2713	9	17508	ephrin receptor signaling pathway	0.00107311	0.216	2	91	9	16367
51	AIMP	SDCCAG8 ERC1 AIMP2 AIMP1 OFD1 QARS		Part of existing complex with additional components	SYRC_HUMAN:1	0.166667	Multisynthetase complex	0.136364	C_610	0.0833333	Core_Attach:0.03536	0.222222				2	3977	2	3977	Loss of Nlp from mitotic centrosomes	0.000624443	0.054	2	61	5	7597						6	16473	centrosome	0.00689213	0.134	2	387	6	17508	gene expression	0.0018641	0.144	3	770	6	16367
52	Proteasome	APMAP EHD3 PSMD8 TCEB2 AAR2 FUZ SMC4 PSMD13 DOCK5 INTU AFG3L2 VAPB AGPAT2 RNGTT PSMD12 PSMC4 PSMD7 PSMC6 VPS4A		Novel including part of existing complex	PRS10_HUMAN:1	0.0263158	PA700 complex	0.0947368	C_620	0.0462131	Core_Attach:0.04751	0.0789474	Endocytosis	0.0146862	0.618	2	76	10	3977	SCF-beta-TrCP mediated degradation of Emi1	7.53541e-10	0	6	54	16	7597	ATPase activity	0.00665253	0.372	2	158	13	16473	proteasome accessory complex	2.34774e-11	0	5	17	18	17508	positive regulation of canonical Wnt signaling pathway	3.57004e-09	0	6	128	18	16367
