# Supplementary material for: An organelle-specific protein landscape identifies novel diseases and molecular mechanisms
Source: Nat Commun. 2016 May 13;7:11491. doi: 10.1038/ncomms11491 (PMC4869170; doi:10.1038/ncomms11491)
Supplement: Supplementary Data 6 — EPASIS analysis of the IFT-B complex Summary of EPASIS data for the IFT-B complex. Shown are the correlations to the IFT-B sub-complex templates for all detected proteins as well as standard deviations. [file ncomms11491-s7.xlsx]

## Sheet: IFT27_IFT88_results.chi2.all.su
subcomplex	protein.id	protein.name	gene.name	Dist_IFT-B2	Dist_IFT-B1	mean.sd
IFT-B2	Q9UG01	Intraflagellar transport protein 172 homolog	IFT172	0.048	0.266	0.033
IFT-B2	Q8IY31	Intraflagellar transport protein 20 homolog	IFT20	0.062	0.363	0.051
IFT-B2	Q8TDR0	TRAF3-interacting protein 1	TRAF3IP1	0.068	0.37	0.05
IFT-B2	Q96AJ1	Clusterin-associated protein 1	CLUAP1	0.076	0.257	0.033
IFT-B2	Q9P2H3	Intraflagellar transport protein 80 homolog	IFT80	0.082	0.384	0.05
IFT-B2	Q9NWB7	Intraflagellar transport protein 57 homolog	IFT57	0.09	0.238	0.036
IFT-B2_cand	Q9H3U1	Protein unc-45 homolog A	UNC45A	0.207	0.335	0.101
IFT-B1_cand	P17066	Heat shock 70 kDa protein 6	HSPA6	0.24	0.136	0.224
unknown	P52306	Rap1 GTPase-GDP dissociation stimulator 1	RAP1GDS1	0.245	0.399	0.116
IFT-B1	Q86WT1	Tetratricopeptide repeat protein 30A	TTC30A	0.251	0.085	0.063
IFT-B1_cand	P51571	Translocon-associated protein subunit delta	SSR4	0.268	0.168	0.077
IFT-B1_cand	P13473	Lysosome-associated membrane glycoprotein 2	LAMP2	0.273	0.2	0.166
unknown	Q9UNF1,Q12816	Melanoma-associated antigen D2	MAGED2	0.285	0.262	0.192
unknown	Q01650	Large neutral amino acids transporter small subunit 1	SLC7A5	0.297	0.302	0.183
IFT-B1_cand	Q9NYL9	Tropomodulin-3	TMOD3	0.3	0.226	0.171
unknown	P51648	Fatty aldehyde dehydrogenase	ALDH3A2	0.3	0.468	0.08
unknown	P19367	Hexokinase-1	HK1	0.301	0.282	0.107
IFT-B1	Q8WYA0	Intraflagellar transport protein 81 homolog	IFT81	0.31	0.002	0.052
IFT-B1	Q96LB3	Intraflagellar transport protein 74 homolog	IFT74	0.31	0.003	0.053
IFT-B1	Q9H7X7	Rab-like protein 5	RABL5	0.313	0.006	0.054
IFT-B1	Q9NQC8	Intraflagellar transport protein 46 homolog	IFT46	0.314	0.018	0.057
IFT-B1	A0AVF1	Tetratricopeptide repeat protein 26	TTC26	0.315	0.01	0.056
unknown	Q9UJS0	Calcium-binding mitochondrial carrier protein Aralar2	SLC25A13	0.315	0.303	0.246
IFT-B1	Q9Y366	Intraflagellar transport protein 52 homolog	IFT52	0.318	0.008	0.059
IFT-B1_cand	O00165	HCLS1-associated protein X-1	HAX1	0.326	0.092	0.079
IFT-B1_cand	P08195	4F2 cell-surface antigen heavy chain	SLC3A2	0.326	0.218	0.151
IFT-B1_cand	Q9BRK5	45 kDa calcium-binding protein	SDF4	0.327	0.11	0.086
IFT-B1_cand	O75190	DnaJ homolog subfamily B member 6	DNAJB6	0.328	0.129	0.085
IFT-B1_cand	P05023,P13637	Sodium/potassium-transporting ATPase subunit alpha-1	ATP1A1	0.329	0.236	0.161
unknown	Q9Y285	Phenylalanine--tRNA ligase alpha subunit	FARSA	0.329	0.419	0.096
IFT-B1	Q8N4P2	Tetratricopeptide repeat protein 30B	TTC30B	0.336	0.028	0.06
IFT-B1_cand	O15269	Serine palmitoyltransferase 1	SPTLC1	0.336	0.152	0.127
IFT-B1_cand	Q8WWC4	Uncharacterized protein C2orf47, mitochondrial	C2orf47	0.338	0.189	0.279
IFT-B1	Q9Y547	Heat shock protein beta-11	HSPB11	0.339	0.071	0.126
unknown	O43592	Exportin-T	XPOT	0.339	0.277	0.234
unknown	P59998	Actin-related protein 2/3 complex subunit 4	ARPC4	0.344	0.275	0.173
unknown	P68371	Tubulin beta-4B chain	TUBB4B	0.358	0.285	0.428
IFT-B1_cand	Q9BUF5	Tubulin beta-6 chain	TUBB6	0.364	0.205	0.138
IFT-B1_cand	O76071	Probable cytosolic iron-sulfur protein assembly protein CIAO1	CIAO1	0.365	0.173	0.151
IFT-B1_cand	Q99653	Calcium-binding protein p22	CHP	0.371	0.182	0.202
IFT-B1_cand	Q13257	Mitotic spindle assembly checkpoint protein MAD2A	MAD2L1	0.377	0.169	0.137
IFT-B1_cand	Q6P4A7	Sideroflexin-4	SFXN4	0.379	0.177	0.239
IFT-B1_cand	Q9UPY5	Cystine/glutamate transporter	SLC7A11	0.38	0.235	0.293
unknown	P54727,P54725	UV excision repair protein RAD23 homolog B	RAD23B	0.394	0.52	0.129
IFT-B1_cand	Q9NWW5	Ceroid-lipofuscinosis neuronal protein 6	CLN6	0.396	0.195	0.217
IFT-B1_cand	Q13099	Intraflagellar transport protein 88 homolog	IFT88	0.396	0.204	0.207
IFT-B1_cand	Q96K37	Solute carrier family 35 member E1	SLC35E1	0.4	0.17	0.282
IFT-B1_cand	Q13232	Nucleoside diphosphate kinase 3	NME3	0.415	0.207	0.231
IFT-B1_cand	Q9ULX6	A-kinase anchor protein 8-like	AKAP8L	0.416	0.172	0.059
unknown	Q13011	Delta(3,5)-Delta(2,4)-dienoyl-CoA isomerase, mitochondrial	ECH1	0.416	0.548	0.085
IFT-B1_cand	Q9H936,Q9H1K4	Mitochondrial glutamate carrier 1	SLC25A22	0.418	0.184	0.143
IFT-B1_cand	Q9UJ14	Gamma-glutamyltransferase 7,Gamma-glutamyltransferase 7 heavy chain,Gamma-glutamyltransferase 7 light chain	GGT7	0.418	0.198	0.204
IFT-B1_cand	Q9Y3D0	Mitotic spindle-associated MMXD complex subunit MIP18	FAM96B	0.422	0.192	0.145
unknown	Q8TD19	Serine/threonine-protein kinase Nek9	NEK9	0.43	0.571	0.073
unknown	P52701	DNA mismatch repair protein Msh6	MSH6	0.44	0.566	0.14
unknown	Q12792	Twinfilin-1	TWF1	0.444	0.539	0.121
IFT-B1_cand	Q9HC07	Transmembrane protein 165	TMEM165	0.454	0.22	0.278
unknown	Q9NR45	Sialic acid synthase	NANS	0.462	0.601	0.068
unknown	P10620	Microsomal glutathione S-transferase 1	MGST1	0.47	0.565	0.164
unknown	O43765	Small glutamine-rich tetratricopeptide repeat-containing protein alpha	SGTA	0.471	0.594	0.102
unknown	Q9Y2G8	DnaJ homolog subfamily C member 16	DNAJC16	0.48	0.279	0.199
unknown	P48735	Isocitrate dehydrogenase [NADP], mitochondrial	IDH2	0.51	0.643	0.088
unknown	O43776	Asparagine--tRNA ligase, cytoplasmic	NARS	0.519	0.664	0.059
unknown	Q9H3N1	Thioredoxin-related transmembrane protein 1	TMX1	0.537	0.671	0.076
unknown	Q01081	Splicing factor U2AF 35 kDa subunit	U2AF1	0.54	0.675	0.078
unknown	Q9Y6E2	Basic leucine zipper and W2 domain-containing protein 2	BZW2	0.579	0.713	0.017

## Sheet: IFT27_results.chi2.all.subcompl
subcomplex	protein.id	protein.name	gene.name	Dist_IFT-B2	Dist_IFT-B1	mean.sd
IFT-B2	Q9UG01	Intraflagellar transport protein 172 homolog	IFT172	0.051	0.314	0.033
IFT-B2	Q8IY31	Intraflagellar transport protein 20 homolog	IFT20	0.059	0.412	0.054
IFT-B2	Q8TDR0	TRAF3-interacting protein 1	TRAF3IP1	0.073	0.426	0.054
IFT-B2	Q96AJ1	Clusterin-associated protein 1	CLUAP1	0.077	0.303	0.034
IFT-B2	Q9P2H3	Intraflagellar transport protein 80 homolog	IFT80	0.079	0.435	0.052
IFT-B2	Q9NWB7	Intraflagellar transport protein 57 homolog	IFT57	0.085	0.289	0.033
IFT-B2_cand_IFT-B1_cand	Q13099	Intraflagellar transport protein 88 homolog	IFT88	0.152	0.213	0.036
IFT-B2_cand	P52306	Rap1 GTPase-GDP dissociation stimulator 1	RAP1GDS1	0.238	0.47	0.049
IFT-B2_cand	P51648	Fatty aldehyde dehydrogenase	ALDH3A2	0.262	0.463	0.048
IFT-B2_cand_IFT-B1_cand	P51571	Translocon-associated protein subunit delta	SSR4	0.263	0.204	0.075
IFT-B1_cand	P19367	Hexokinase-1	HK1	0.293	0.263	0.064
IFT-B1_cand	P13473	Lysosome-associated membrane glycoprotein 2	LAMP2	0.322	0.168	0.11
IFT-B1_cand	P17066	Heat shock 70 kDa protein 6	HSPA6	0.333	0.186	0.254
IFT-B1_cand	Q01650	Large neutral amino acids transporter small subunit 1	SLC7A5	0.348	0.232	0.06
IFT-B1	Q86WT1	Tetratricopeptide repeat protein 30A	TTC30A	0.351	0.024	0.032
IFT-B1_cand	O00165	HCLS1-associated protein X-1	HAX1	0.352	0.149	0.072
IFT-B1_cand	Q9BRK5	45 kDa calcium-binding protein	SDF4	0.354	0.172	0.071
IFT-B1	Q8N4P2	Tetratricopeptide repeat protein 30B	TTC30B	0.355	0.017	0.028
IFT-B1_cand	O75190	DnaJ homolog subfamily B member 6	DNAJB6	0.358	0.183	0.075
IFT-B1	Q96LB3	Intraflagellar transport protein 74 homolog	IFT74	0.36	0.005	0.024
IFT-B1	Q9NQC8	Intraflagellar transport protein 46 homolog	IFT46	0.363	0.01	0.028
IFT-B1	Q8WYA0	Intraflagellar transport protein 81 homolog	IFT81	0.364	0.012	0.025
IFT-B1	Q9H7X7	Rab-like protein 5	RABL5	0.365	0.008	0.025
IFT-B1	Q9Y366	Intraflagellar transport protein 52 homolog	IFT52	0.366	0.006	0.029
IFT-B1	A0AVF1	Tetratricopeptide repeat protein 26	TTC26	0.369	0.017	0.027
IFT-B1_cand	Q9UNF1,Q12816	Melanoma-associated antigen D2	MAGED2	0.379	0.236	0.075
IFT-B1_cand	Q9UJS0	Calcium-binding mitochondrial carrier protein Aralar2	SLC25A13	0.402	0.219	0.052
IFT-B1_cand	Q9BUF5	Tubulin beta-6 chain	TUBB6	0.408	0.242	0.091
IFT-B1_cand	P08195	4F2 cell-surface antigen heavy chain	SLC3A2	0.417	0.239	0.031
unknown	P68371	Tubulin beta-4B chain	TUBB4B	0.421	0.337	0.348
IFT-B1_cand	P05023,P13637	Sodium/potassium-transporting ATPase subunit alpha-1	ATP1A1	0.424	0.251	0.019
IFT-B1_cand	Q9ULX6	A-kinase anchor protein 8-like	AKAP8L	0.441	0.229	0.05
IFT-B1_cand	O15269	Serine palmitoyltransferase 1	SPTLC1	0.454	0.254	0.066
IFT-B1_cand	Q8WWC4	Uncharacterized protein C2orf47, mitochondrial	C2orf47	0.463	0.239	0.076
IFT-B1_cand	Q13257	Mitotic spindle assembly checkpoint protein MAD2A	MAD2L1	0.463	0.247	0.07
IFT-B1_cand	O43592	Exportin-T	XPOT	0.468	0.284	0.043
IFT-B1_cand	Q13232	Nucleoside diphosphate kinase 3	NME3	0.487	0.268	0.07
IFT-B1_cand	Q9H936,Q9H1K4	Mitochondrial glutamate carrier 1	SLC25A22	0.505	0.276	0.056
IFT-B1_cand	Q9NWW5	Ceroid-lipofuscinosis neuronal protein 6	CLN6	0.512	0.284	0.076
unknown	Q6P4A7	Sideroflexin-4	SFXN4	0.512	0.292	0.073
unknown	Q9HC07	Transmembrane protein 165	TMEM165	0.52	0.291	0.106
unknown	Q96K37	Solute carrier family 35 member E1	SLC35E1	0.522	0.295	0.096
unknown	Q99653	Calcium-binding protein p22	CHP	0.53	0.3	0.079
unknown	Q9UJ14	Gamma-glutamyltransferase 7,Gamma-glutamyltransferase 7 heavy chain,Gamma-glutamyltransferase 7 light chain	GGT7	0.533	0.311	0.058
unknown	Q9UPY5	Cystine/glutamate transporter	SLC7A11	0.551	0.334	0.061

## Sheet: TabelS6_IFT27_IFT88_results.chi
subcomplex	protein.id	protein.name	gene.name	Dist_IFT-B2	Dist_IFT-B1	mean.sd
IFT-B2	Q9UG01	Intraflagellar transport protein 172 homolog	IFT172	0.047	0.216	0.033
IFT-B2	Q8IY31	Intraflagellar transport protein 20 homolog	IFT20	0.065	0.31	0.052
IFT-B2	Q8TDR0	TRAF3-interacting protein 1	TRAF3IP1	0.065	0.311	0.046
IFT-B2	Q96AJ1	Clusterin-associated protein 1	CLUAP1	0.075	0.211	0.033
IFT-B2	Q9P2H3	Intraflagellar transport protein 80 homolog	IFT80	0.086	0.33	0.05
IFT-B2	Q9NWB7	Intraflagellar transport protein 57 homolog	IFT57	0.097	0.189	0.039
IFT-B1	Q86WT1	Tetratricopeptide repeat protein 30A	TTC30A	0.153	0.119	0.047
IFT-B1	Q9Y547	Heat shock protein beta-11	HSPB11	0.191	0.12	0.038
unknown	Q9H3U1	Protein unc-45 homolog A	UNC45A	0.219	0.301	0.09
IFT-B1	Q8WYA0	Intraflagellar transport protein 81 homolog	IFT81	0.269	0.017	0.027
IFT-B1	Q96LB3	Intraflagellar transport protein 74 homolog	IFT74	0.274	0.023	0.024
IFT-B1	Q9H7X7	Rab-like protein 5	RABL5	0.275	0.025	0.028
IFT-B1	A0AVF1	Tetratricopeptide repeat protein 26	TTC26	0.275	0.029	0.031
IFT-B1	Q9NQC8	Intraflagellar transport protein 46 homolog	IFT46	0.283	0.038	0.03
IFT-B1	Q9Y366	Intraflagellar transport protein 52 homolog	IFT52	0.285	0.034	0.032
IFT-B1	Q8N4P2	Tetratricopeptide repeat protein 30B	TTC30B	0.337	0.085	0.035
unknown	O76071	Probable cytosolic iron-sulfur protein assembly protein CIAO1	CIAO1	0.469	0.231	0.045
unknown	Q13099	Intraflagellar transport protein 88 homolog	IFT88	0.687	0.493	0.012
unknown	Q9Y2G8	DnaJ homolog subfamily C member 16	DNAJC16	0.715	0.52	0.002

## Sheet: Title
Supplementary data file 6: EPASIS analysis of the IFT-B complex
Summary of EPASIS data for the IFT-B complex. Shown are the correlations to the IFT-B sub-complex templates for all detected proteins as well as standard deviations.
