# Supplementary material for: An organelle-specific protein landscape identifies novel diseases and molecular mechanisms
Source: Nat Commun. 2016 May 13;7:11491. doi: 10.1038/ncomms11491 (PMC4869170; doi:10.1038/ncomms11491)
Supplement: Supplementary Data 7 — IFT- B variants List of variants selected according to whether they were likely to disrupt protein-protein interactions. [file ncomms11491-s8.xlsx]

## Sheet: IFT-B variants
Site-type	Gene	IFT-	Mutation	Confidence	Predicted impact on structure	Clone available?	Expression?	Fold-change <=-1
Known interface	IFT27	B	R131Q	**	Near HSPB11 interface	Yes	Yes
Known interface	HSPB11	B	R61S	**	Not at HSPB11 interface, possibly on other binding site.	Yes	Yes
Known interface	HSPB11	B	T41I	**	At HSPB11 interface.	Yes	Yes
TPR binding site	IFT172	B	E1153G	***	Binding site residue.	Yes	Yes
TPR binding site	IFT172	B	E1159K	***	Next to binding site residue.
TPR binding site	IFT88	B	R607H	***	Binding site residue.	Yes	Yes
TPR binding site	IFT88	B	D544V	***	Next to binding site residue.
TPR binding site	IFT88	B	K517E	**	Not at binding site, but probably affects structure.
TPR binding site	IFT172	B	H1051R	*	Not at binding site, but probably affects structure.
WD-repeat binding site	IFT172	B	Y149C	**	At binding site (1st loop).	Yes	Yes
TPR binding site	TTC21B	A	L795P	***	Next to binding site residue.	Excluded (IFT-A)
TPR binding site	WDR19	A	S1037L	***	Next to binding site residue.	Excluded (IFT-A)
TPR binding site	TTC21B	A	P209L	**	C-terminus of TPR, possibly on second binding site.	Excluded (IFT-A)
TPR binding site	TTC21B	A	D755Y	**	C-terminus of TPR, possibly on second binding site.	Excluded (IFT-A)
TPR binding site	TTC21B	A	R939W	**	Not at binding site, but probably affects structure.	Excluded (IFT-A)
TPR binding site	TTC21B	A	R863Q	**	C-terminus of TPR, possibly on second binding site.	Excluded (IFT-A)
WD-repeat binding site	WDR19	A	D159N	**	At binding site (3rd loop).	Excluded (IFT-A)
WD-repeat binding site	WDR19	A	N273D	**	At binding site (1st loop).	Excluded (IFT-A)

## Sheet: Title
Supplementary data file 7: IFT-B variants
List of variants selected according to whether they were likely to disrupt protein-protein interactions.
