# Supplementary material for: An organelle-specific protein landscape identifies novel diseases and molecular mechanisms
Source: Nat Commun. 2016 May 13;7:11491. doi: 10.1038/ncomms11491 (PMC4869170; doi:10.1038/ncomms11491)
Supplement: Supplementary Data 8 — Overlapping genetic disease List of genetic diseases overlapping with the ciliary interactome. Known ciliopathies are shown highlighted. [file ncomms11491-s9.xlsx]

## Sheet: Overlapping genetic disease
Disease name (OMIM)	Enrichment ratio	Log(2) ratio	Fisher p	Fisher P (multiple testing corrected)	Observed count	Expected count	Frequence of genes in ciliary proteome	Total genes in disease group	Frequence of genes in total human proteome	List of overlapping genes
Joubert syndrome	10.203	3.35	7.62e-08	6.035e-06	12	1.2	0.0091	18	0.0009	AHI1 CEP290 CSPP1 INPP5E KIF7 NPHP1 OFD1 PDE6D TCTN1 TMEM231 TMEM237 TTC21B
Bardet-Biedl syndrome	12.244	3.61	4.64e-06	0.0003675	8	0.7	0.0061	10	0.0005	ARL6 BBIP1 BBS12 BBS2 BBS4 BBS5 IFT27 LZTFL1
Ciliary dyskinesia	5.886	2.56	3.65e-05	0.00289	10	1.7	0.0076	26	0.0013	CCDC103 CCDC40 DNAAF1 DNAAF2 DNAAF5 LRRC6 NME8 RSPH9 SPAG1 ZMYND10
Retinitis pigmentosa	4.325	2.11	3.74e-05	0.00296	13	3	0.0098	46	0.0023	C2ORF71 KLHL7 MAK PRPF3 PRPF31 PRPF4 PRPF6 PRPF8 RP2 RPGR SNRNP200 TTC8 TULP1
Nephronophthisis	9.739	3.28	5.2e-05	0.00412	7	0.7	0.0053	11	0.0005	ANKS6 INVS NEK8 NPHP1 NPHP3 NPHP4 WDR19
Meckel syndrome	13.118	3.71	5.93e-05	0.0047	6	0.5	0.0045	7	0.0003	B9D1 B9D2 MKS1 NPHP3 RPGRIP1L TCTN2
Leukodystrophy with vanishing white matter	15.305	3.94	0.000162	0.01283	5	0.3	0.0038	5	0.0002	EIF2B1 EIF2B2 EIF2B3 EIF2B4 EIF2B5
Cranioectodermal dysplasia	15.305	3.94	0.000791	0.06265	4	0.3	0.003	4	0.0002	IFT122 IFT43 WDR19 WDR35
Leber congenital amaurosis	5.886	2.56	0.00331	0.26215	5	0.8	0.0038	13	0.0006	AIPL1 CEP290 LCA5 RPGRIP1 SPATA7
Senior-Loken syndrome	15.305	3.94	0.00397	0.31442	3	0.2	0.0023	3	0.0001	IQCB1 NPHP4 SDCCAG8
Mitochondrial complex I deficiency	4.709	2.24	0.01509	1	4	0.8	0.003	13	0.0006	NDUFAF3 NDUFAF4 NDUFS1 NDUFS2
Hermansky-Pudlak syndrome*	5.102	2.35	0.02956	1	3	0.6	0.0023	9	0.0004	AP3B1 BLOC1S3 DTNBP1
Cone-rod dystrophy	5.102	2.35	0.02956	1	3	0.6	0.0023	9	0.0004	C8ORF37 RAB28 RPGR
3M syndrome*	10.203	3.35	0.03277	1	2	0.2	0.0015	3	0.0001	CCDC8 OBSL1
Primary pigmented nodular adrenocortical disease	10.203	3.35	0.03277	1	2	0.2	0.0015	3	0.0001	PRKACA PRKAR1A
Immunodeficiency	2.551	1.35	0.04286	1	5	2	0.0038	30	0.0015	CORO1A MAGT1 PGM3 PIK3R1 STIM1
Orofaciodigital syndrome	7.652	2.94	0.04596	1	2	0.3	0.0015	4	0.0002	OFD1 TCTN3
Congenital generalized lipodystrophy	7.652	2.94	0.04596	1	2	0.3	0.0015	4	0.0002	AGPAT2 PTRF
Cortical dysplasia	6.122	2.61	0.06027	1	2	0.3	0.0015	5	0.0002	KIF5C TUBG1
Cornelia de Lange syndrome	6.122	2.61	0.06027	1	2	0.3	0.0015	5	0.0002	SMC1A SMC3
Mitochondrial complex IV deficiency	5.102	2.35	0.07534	1	2	0.4	0.0015	6	0.0003	MT-CO2 SCO1
Lissencephaly	4.373	2.13	0.09085	1	2	0.5	0.0015	7	0.0003	NDE1 PAFAH1B1
Mental retardation	1.44	0.53	0.09504	1	8	5.6	0.0061	85	0.0042	ARHGEF6 CUL4B DYRK1A GDI1 IQSEC2 PACS1 SETD5 TRAPPC9
Nephrotic syndrome	3.826	1.94	0.10655	1	2	0.5	0.0015	8	0.0004	ARHGDIA DGKE
Mitochondrial complex III deficiency	3.826	1.94	0.10655	1	2	0.5	0.0015	8	0.0004	UQCC2 UQCRC2
Leukodystrophy	3.401	1.77	0.1222	1	2	0.6	0.0015	9	0.0004	AIMP1 GALC
Charcot-Marie-Tooth disease	3.401	1.77	0.1222	1	2	0.6	0.0015	9	0.0004	DNM2 KARS
Focal segmental glomerulosclerosis	3.401	1.77	0.1222	1	2	0.6	0.0015	9	0.0004	ACTN4 MYO1E
Deafness	1.293	0.37	0.14328	1	6	4.6	0.0045	71	0.0035	CDH23 DFNB31 DIABLO EYA4 MYO7A PTPRQ
Parkinson disease	2.783	1.48	0.15264	1	2	0.7	0.0015	11	0.0005	GIGYF2 HTRA2
Thyroid papillary carcinoma	2.783	1.48	0.15264	1	2	0.7	0.0015	11	0.0005	ERC1 GOLGA5
Leukemia	2.551	1.35	0.16713	1	2	0.8	0.0015	12	0.0006	ARHGAP26 BCR
Spinocerebellar ataxia	1.177	0.24	0.23096	1	3	2.5	0.0023	39	0.0019	AFG3L2 ATXN10 ELOVL5
Myopathy	1.391	0.48	0.26911	1	2	1.4	0.0015	22	0.0011	BAG3 DNM2
Cardiomyopathy	0.928	-0.11	0.28917	1	2	2.2	0.0015	33	0.0016	RAF1 VCL
Total genes in proteome: 20202 (Uniprot Swissprot)
Total genes in ciliary proteome: 1320
Total number of disease groups:88
Known ciliopathies are coloured yellow

## Sheet: Title
Supplementary data file 8: Overlapping genetic disease
List of genetic diseases overlapping with the ciliary interactome. Known ciliopathies are shown highlighted.
