# Supplementary material for: An organelle-specific protein landscape identifies novel diseases and molecular mechanisms
Source: Nat Commun. 2016 May 13;7:11491. doi: 10.1038/ncomms11491 (PMC4869170; doi:10.1038/ncomms11491)
Supplement: Supplementary Data 9 — Evidence for ciliary involvement of bait and prey proteins The table includes information for all bait and prey proteins if these are gold standard proteins or appeared in earlier studies to define ciliary involvement. [file ncomms11491-s10.xlsx]

## Sheet: Baits
Protein	Ciliopathy	SCGSv1 (van Dam et al. 2013)	Proximity labeling (Mick et al. 2015)	siRNA (Wheway et al. 2015)
AHI1	Yes	Yes
AIPL1
ANKS3
ANKS6	Yes		Yes
ARL13B	Yes	Yes	Yes
ARL3		Yes	Yes
ARL6	Yes	Yes	Yes
ARMC8
B9D1	Yes	Yes
B9D2	Yes	Yes
BBS1	Yes	Yes
BBS10	Yes	Yes
BBS12	Yes	Yes
BBS2	Yes	Yes
BBS4	Yes	Yes
BBS5	Yes	Yes
BBS7	Yes	Yes
BBS9	Yes	Yes
C21orf2	Yes	Yes		Yes
C2orf71	Yes	Yes
C8orf37	Yes	Yes
CALM2
CAMK2A
CBY1		Yes
CC2D2A	Yes	Yes
CCDC103	Yes	Yes
CCDC28B	Yes	Yes
CCDC40	Yes	Yes
CCDC65	Yes
CCP110		Yes
CDC23				Yes
CDH23	Yes	Yes
CDR2
CEP170
CEP41	Yes	Yes	Yes
CEP97		Yes		Yes
CFAP161
CFAP20			Yes
CFAP52
CFAP61
CIB2
CLUAP1		Yes	Yes
COPS8
CSPP1	Yes		Yes
DCAF7
DCTN1
DCTN2				Yes
DFNB31	Yes	Yes
DNAAF1	Yes	Yes
DNAAF2	Yes	Yes
DNAAF3	Yes	Yes
DNAI1	Yes	Yes
DNAI2	Yes	Yes
DNALI1		Yes
DYNC2LI1	Yes		Yes
DYNLL1
DYNLL2				Yes
DYNLRB2
DYNLT1		Yes		Yes
DYX1C1	Yes	Yes
DZANK1
DZIP1
E2F4
EFHC1		Yes
EFHC2				Yes
EXOC1
EXOC2
EXOC3		Yes
EXOC4	Yes	Yes		Yes
EXOC5		Yes
EXOC6		Yes
EXOC6B		Yes
EXOC7
EXOC8	Yes
FAM161A	Yes	Yes
FOXJ1		Yes
FUZ		Yes
GID8
HSF1
HSPA1L
HSPA5			Yes	Yes
HSPB11		Yes
HYLS1	Yes	Yes
ICK				Yes
IFT122	Yes	Yes	Yes	Yes
IFT140	Yes	Yes
IFT172	Yes	Yes	Yes
IFT20		Yes
IFT22		Yes
IFT27	Yes	Yes		Yes
IFT43	Yes	Yes
IFT46		Yes
IFT52		Yes	Yes
IFT57		Yes	Yes
IFT74		Yes	Yes
IFT80	Yes	Yes	Yes
IFT81	Yes	Yes	Yes
IFT88		Yes	Yes	Yes
INPP5E	Yes	Yes	Yes
INTU		Yes
INVS	Yes	Yes
IQCB1	Yes	Yes
KIAA0556
KIF3A		Yes	Yes
KIF3B		Yes	Yes
KIFAP3			Yes
LCA5	Yes	Yes	Yes
LCA5L
LRRC6	Yes	Yes
LZTFL1	Yes	Yes
MAATS1
MAEA
MAK	Yes	Yes
MAPRE1		Yes	Yes
MAPRE2
MKKS	Yes	Yes		Yes
MKLN1
MNS1		Yes
MYO7A	Yes	Yes		Yes
NEK1	Yes	Yes
NEK4		Yes		Yes
NEK7
NEK8	Yes	Yes
NINL		Yes
NME7		Yes	Yes
NME8	Yes	Yes		Yes
NPHP3	Yes	Yes
NPHP4	Yes	Yes
NUDC
OCRL	Yes	Yes
OFD1	Yes	Yes		Yes
PACRG		Yes
PACS1
PAFAH1B1		Yes		Yes
PDZD7	Yes	Yes
PIBF1	Yes	Yes		Yes
PLK1		Yes		Yes
POC1B	Yes
POLL
PPP1CA
PPP1CB
PPP1R7
PPP2R1A			Yes
PRDX2
PRPF31	Yes			Yes
PRPF38A				Yes
PRPF6	Yes			Yes
PTPDC1		Yes
PTPRQ	Yes			Yes
RAB28	Yes			Yes
RAB3IP		Yes
RAB8A		Yes
RAC1			Yes
RAF1
RALB
RANBP10
RANBP9
RFX3		Yes
RIBC1
RIN1
RMND5A
RMND5B
RP2	Yes	Yes
RPGR	Yes	Yes
RPGRIP1	Yes	Yes
RPGRIP1L	Yes	Yes
RSPH9	Yes	Yes
SDCCAG8	Yes	Yes
SLC9A3R2
SPAG16		Yes
SPAG5
SPAG6		Yes
SPATA4				Yes
SPATA7	Yes	Yes
SPEF1
SSNA1		Yes
STEAP3
STOM
TCTEX1D2
TCTN2	Yes	Yes
TEKT2		Yes
TMEM107	Yes
TMEM231	Yes	Yes
TMEM237	Yes	Yes
TRAF3IP1		Yes
TRIM32	Yes	Yes		Yes
TTC21A
TTC21B	Yes	Yes	Yes	Yes
TTC26		Yes	Yes
TTC30A		Yes	Yes
TTC30B		Yes	Yes
TTC8	Yes	Yes
TTLL1
TUBB4B
TULP1	Yes	Yes		Yes
TULP3		Yes		Yes
UBE2K
UBE2N
UNC119
USH1C	Yes	Yes		Yes
USH1G	Yes	Yes
VANGL2
VAV1
VHL	Yes	Yes
VIM
WDR19	Yes	Yes	Yes
WDR26
WDR34	Yes			Yes
WDR35	Yes	Yes	Yes
WDR47
WDR60	Yes	Yes	Yes
WDR66
XPNPEP3	Yes	Yes
YPEL5
YWHAE
ZMYND10	Yes
ZMYND12

## Sheet: Title
Supplementary data file 9: Evidence for ciliary involvement of bait and prey proteins
The table includes information for all bait and prey proteins if these are gold standard proteins or appeared in earlier studies to define ciliar involvement.

## Sheet: Interactome
Protein	Bait/Prey	Ciliopathy	SCGSv1 (van Dam et al. 2013)	Proximity labeling (Mick et al. 2015)	siRNA (Wheway et al. 2015)
AAK1	Prey
AAMP	Prey				Yes
AAR2	Prey
AARS	Prey
ABCD3	Prey
ABCF1	Prey
ABI1	Prey
ABLIM1	Prey
ACAD9	Prey
ACAP2	Prey
ACSL1	Prey
ACSL3	Prey
ACTBL2	Prey
ACTN1	Prey			Yes
ACTN4	Prey			Yes	Yes
ACTR10	Prey
ACTR1A	Prey
ACTR1B	Prey
ACTR3	Prey
ADCY6	Prey			Yes	Yes
ADRM1	Prey
AFG3L2	Prey
AGAP1	Prey
AGAP3	Prey
AGMAT	Prey
AGPAT2	Prey
AGPAT3	Prey
AHI1	Bait	Yes	Yes
AHNAK	Prey
AIMP1	Prey
AIMP2	Prey			Yes
AIPL1	Bait
AKAP12	Prey
AKT1S1	Prey
ALKBH2	Prey
ALYREF	Prey				Yes
AMBRA1	Prey
AMER1	Prey
AMOT	Prey
AMOTL1	Prey
AMPD2	Prey
ANAPC7	Prey
ANK3	Prey
ANKLE2	Prey				Yes
ANKMY2	Prey
ANKRD13A	Prey
ANKRD28	Prey
ANKRD34A	Prey
ANKS3	Bait
ANKS6	Bait	Yes		Yes
ANXA5	Prey
AP2A1	Prey			Yes
AP2A2	Prey
AP2B1	Prey
AP2M1	Prey
AP2S1	Prey
AP3B1	Prey
APLP2	Prey
APMAP	Prey
APPL1	Prey			Yes
ARAF	Prey
ARFGAP3	Prey
ARHGAP10	Prey
ARHGAP19	Prey
ARHGAP26	Prey
ARHGAP44	Prey
ARHGDIA	Prey
ARHGEF6	Prey
ARID3A	Prey
ARID3B	Prey
ARL15	Prey
ARL2	Prey			Yes
ARL2BP	Prey
ARL3	Bait		Yes	Yes
ARL6	Bait	Yes	Yes	Yes
ARL6IP5	Prey
ARL8B	Prey
ARMC8	Bait
ARNTL	Prey
ARPC3	Prey
ARPC4	Prey
ASAP2	Prey
ATAD1	Prey
ATG16L1	Prey
ATG2B	Prey
ATL2	Prey
ATP2B2	Prey
ATP5E	Prey
ATP5H	Prey
ATP5I	Prey
ATP5O	Prey
ATRX	Prey
ATXN10	Prey	Yes	Yes
AURKB	Prey
B9D1	Bait	Yes	Yes
B9D2	Bait	Yes	Yes
BACH1	Prey
BAD	Prey
BAG3	Prey
BAIAP2	Prey				Yes
BBIP1	Prey	Yes
BBS1	Bait	Yes	Yes
BBS12	Bait	Yes	Yes
BBS2	Bait	Yes	Yes
BBS4	Bait	Yes	Yes
BBS5	Bait	Yes	Yes
BBS7	Bait	Yes	Yes
BBS9	Bait	Yes	Yes
BBX	Prey
BCKDHA	Prey
BCKDHB	Prey
BCR	Prey
BDH1	Prey
BLM	Prey
BLOC1S2	Prey
BLOC1S3	Prey
BNIP1	Prey
BUB1	Prey				Yes
BUB3	Prey
BZW1	Prey
BZW2	Prey
C12orf45	Prey				Yes
C15orf26	Prey
C15orf39	Prey
C16orf58	Prey				Yes
C19orf52	Prey
C1orf168	Prey
C20orf27	Prey
C21orf2	Bait	Yes	Yes		Yes
C2orf44	Prey				Yes
C2orf71	Bait	Yes	Yes
C3	Prey
C8orf37	Bait	Yes	Yes
CALM1	Prey
CALR	Prey			Yes
CAMK2A	Bait
CAMK2B	Prey
CAMSAP2	Prey				Yes
CAMSAP3	Prey				Yes
CAND2	Prey
CAPNS1	Prey
CAPZA1	Prey
CAPZA2	Prey
CAPZB	Prey			Yes
CBS	Prey
CBY1	Bait		Yes
CCAR2	Prey
CCDC103	Bait	Yes	Yes
CCDC122	Prey
CCDC132	Prey
CCDC144A	Prey
CCDC150	Prey
CCDC154	Prey
CCDC28B	Bait	Yes	Yes
CCDC40	Bait	Yes	Yes
CCDC51	Prey
CCDC8	Prey
CCDC85C	Prey
CCDC88A	Prey
CCDC93	Prey
CCHCR1	Prey
CCNYL1	Prey
CCP110	Bait		Yes
CD2BP2	Prey
CDADC1	Prey
CDC16	Prey				Yes
CDC23	Bait				Yes
CDC25B	Prey
CDC25C	Prey
CDC27	Prey				Yes
CDC7	Prey
CDH23	Bait	Yes	Yes
CDK11A	Prey
CDK16	Prey
CDK17	Prey				Yes
CDK18	Prey				Yes
CDK20	Prey
CDK4	Prey
CDK5	Prey
CDR2	Bait
CDR2L	Prey
CENPB	Prey
CENPH	Prey
CEP120	Prey	Yes			Yes
CEP131	Prey
CEP170	Bait
CEP290	Prey	Yes	Yes		Yes
CEP44	Prey
CEP76	Prey
CEP97	Bait		Yes		Yes
CFAP20	Bait			Yes
CGN	Prey
CHCHD1	Prey
CHCHD2	Prey				Yes
CHCHD3	Prey
CHCHD6	Prey
CHEK1	Prey
CHIC2	Prey
CHORDC1	Prey			Yes
CHPF	Prey
CHST3	Prey
CISD1	Prey
CIZ1	Prey
CLASP1	Prey			Yes
CLASP2	Prey
CLASRP	Prey
CLGN	Prey
CLINT1	Prey
CLIP1	Prey				Yes
CLOCK	Prey
CLPTM1	Prey
CLTA	Prey
CLTB	Prey
CLUAP1	Bait		Yes	Yes
CLUH	Prey
CMTM6	Prey
CNNM4	Prey
CNOT1	Prey				Yes
CNOT10	Prey
CNOT11	Prey
CNOT2	Prey
CNOT6	Prey
CNOT6L	Prey
CNOT7	Prey
CNP	Prey
COA7	Prey
COBLL1	Prey
COL14A1	Prey
COMT	Prey
COPS2	Prey
COPS3	Prey
COPS4	Prey
COPS5	Prey
COPS6	Prey
COPS7B	Prey
COPS8	Bait
COPZ1	Prey				Yes
CORO1A	Prey
CORO1B	Prey			Yes
COX6C	Prey
CPNE3	Prey
CPSF6	Prey
CREBBP	Prey
CRNN	Prey
CRTC1	Prey
CRTC2	Prey
CRTC3	Prey
CS	Prey				Yes
CSE1L	Prey				Yes
CSNK1A1	Prey
CSNK2A1	Prey
CSNK2B	Prey				Yes
CSPP1	Bait	Yes		Yes
CST4	Prey
CST6	Prey
CTBP1	Prey				Yes
CTBP2	Prey
CTNNA1	Prey			Yes
CTNNB1	Prey		Yes
CTR9	Prey				Yes
CTSA	Prey
CTSV	Prey
CUL2	Prey
CUL3	Prey
CUL4A	Prey				Yes
CUL4B	Prey
CWC25	Prey
CXCR4	Prey
CXorf57	Prey
CYCS	Prey
CYFIP1	Prey
CYHR1	Prey
DAB2IP	Prey
DACT3	Prey
DARS2	Prey
DCAF11	Prey
DCAF7	Bait
DCAKD	Prey
DCLK1	Prey
DCP1A	Prey
DCP1B	Prey
DCTN1	Bait
DCTN2	Bait				Yes
DCTN3	Prey
DCTN4	Prey			Yes	Yes
DCTN5	Prey
DCTN6	Prey
DCTPP1	Prey
DDA1	Prey
DDHD1	Prey
DDX1	Prey			Yes
DDX17	Prey
DDX20	Prey
DDX24	Prey				Yes
DDX41	Prey
DDX5	Prey
DENND1A	Prey
DENND4A	Prey
DENND4C	Prey
DEPDC1B	Prey
DFNB31	Bait	Yes	Yes
DGKE	Prey				Yes
DHPS	Prey
DHX30	Prey			Yes
DHX9	Prey			Yes	Yes
DIABLO	Prey
DICER1	Prey
DIS3	Prey
DNAAF1	Bait	Yes	Yes
DNAAF2	Bait	Yes	Yes
DNAAF5	Prey	Yes
DNAJB1	Prey			Yes
DNAJB4	Prey
DNAJC13	Prey
DNAJC8	Prey
DNAJC9	Prey				Yes
DNALI1	Bait		Yes
DNM2	Prey				Yes
DNPEP	Prey				Yes
DOCK5	Prey
DOCK7	Prey
DPP8	Prey				Yes
DPYSL5	Prey
DRG1	Prey				Yes
DTNBP1	Prey
DUSP27	Prey
DVL3	Prey			Yes
DYNC1H1	Prey				Yes
DYNC1I2	Prey				Yes
DYNC1LI1	Prey
DYNC1LI2	Prey
DYNC2H1	Prey	Yes	Yes	Yes
DYNLL1	Bait
DYNLL2	Bait				Yes
DYNLRB1	Prey
DYNLRB2	Bait
DYNLT1	Bait		Yes		Yes
DYNLT3	Prey
DYRK1A	Prey
DYRK2	Prey
DYX1C1	Bait	Yes	Yes
DZANK1	Bait
DZIP3	Prey
E2F4	Bait
E2F5	Prey
EAF1	Prey
EBF3	Prey
EBP	Prey
ECHDC1	Prey
ECHS1	Prey
ECSIT	Prey
ECT2	Prey
EDC3	Prey
EDRF1	Prey
EEA1	Prey
EFHC1	Bait		Yes
EFHC2	Bait				Yes
EFTUD2	Prey				Yes
EHBP1	Prey
EHD3	Prey
EI24	Prey
EIF2AK1	Prey
EIF2B1	Prey
EIF2B2	Prey
EIF2B3	Prey				Yes
EIF2B4	Prey				Yes
EIF2B5	Prey				Yes
EIF3CL	Prey
EIF3D	Prey				Yes
EIF3E	Prey
EIF3K	Prey				Yes
EIF3L	Prey
EIF3M	Prey
EIF4E2	Prey
EIF4ENIF1	Prey
EIF5B	Prey
ELOVL5	Prey
EML4	Prey
EML5	Prey
ENAH	Prey
ENDOD1	Prey
EPN2	Prey
EPS15L1	Prey
ERC1	Prey
ERF	Prey
ERGIC1	Prey
ERLIN1	Prey
ERLIN2	Prey
ESF1	Prey
ESYT1	Prey
EXOC1	Bait
EXOC2	Bait
EXOC3	Bait		Yes
EXOC4	Bait	Yes	Yes		Yes
EXOC5	Bait		Yes
EXOC6	Bait		Yes
EXOC6B	Bait		Yes
EXOC7	Bait
EXOC8	Bait	Yes
EXOSC2	Prey
EXOSC4	Prey
EXOSC7	Prey
EXOSC9	Prey
EYA4	Prey
EZR	Prey			Yes
FAAP100	Prey
FAM110A	Prey
FAM110B	Prey
FAM117A	Prey
FAM117B	Prey
FAM122B	Prey
FAM188B	Prey
FAM210A	Prey
FAM53B	Prey
FAM53C	Prey
FAM65A	Prey
FANCB	Prey
FANCL	Prey
FAU	Prey				Yes
FBRS	Prey
FBXL19	Prey
FBXO30	Prey
FBXO45	Prey
FECH	Prey
FERMT2	Prey
FGD6	Prey
FGFR1OP	Prey
FKBP15	Prey
FLG	Prey
FMNL2	Prey
FOXJ1	Bait		Yes
FOXK1	Prey				Yes
FOXK2	Prey
FOXO3	Prey
FUCA1	Prey
FUZ	Bait		Yes
GAB2	Prey
GALC	Prey
GAN	Prey
GAPVD1	Prey
GARS	Prey
GBA	Prey
GCC2	Prey
GCN1L1	Prey
GDAP2	Prey
GDI1	Prey
GGA1	Prey
GID4	Prey
GID8	Bait
GIGYF1	Prey
GIGYF2	Prey				Yes
GIT1	Prey
GIT2	Prey
GKAP1	Prey
GLA	Prey
GLB1	Prey
GLCCI1	Prey
GLI3	Prey		Yes
GLRX3	Prey			Yes
GM2A	Prey
GOLGA5	Prey
GOLGA6L2	Prey
GOLPH3	Prey
GOPC	Prey
GORASP2	Prey
GPAA1	Prey				Yes
GPBP1L1	Prey
GPHN	Prey
GPI	Prey			Yes
GPR89C	Prey
GPS1	Prey
GRIPAP1	Prey
GSN	Prey			Yes
GTF2H1	Prey
GTF2H2C	Prey
GTF2I	Prey
GTF3C2	Prey
GTF3C4	Prey
GTF3C5	Prey
GYS1	Prey
H3F3A	Prey
HACD2	Prey
HAUS1	Prey
HAUS4	Prey
HAUS6	Prey
HAUS8	Prey
HCCS	Prey				Yes
HDAC1	Prey			Yes
HDAC2	Prey
HDAC4	Prey
HDAC5	Prey				Yes
HDAC7	Prey
HEATR1	Prey
HELZ	Prey
HIF1AN	Prey
HIST1H2BO	Prey
HM13	Prey
HMBOX1	Prey
HMG20A	Prey
HMGB1	Prey
HMMR	Prey
HNRNPUL1	Prey
HOOK1	Prey
HPRT1	Prey
HSDL2	Prey
HSF1	Bait
HSP90AB2P	Prey
HSP90AB3P	Prey
HSPA1L	Bait
HSPA5	Bait			Yes	Yes
HSPB11	Bait		Yes
HSPBP1	Prey
HTRA2	Prey
IARS	Prey				Yes
ICK	Bait				Yes
IDH2	Prey
IFFO1	Prey
IFT122	Bait	Yes	Yes	Yes	Yes
IFT140	Bait	Yes	Yes
IFT172	Bait	Yes	Yes	Yes
IFT20	Bait		Yes
IFT22	Bait		Yes
IFT27	Bait	Yes	Yes		Yes
IFT43	Bait	Yes	Yes
IFT46	Bait		Yes
IFT52	Bait		Yes	Yes
IFT57	Bait		Yes	Yes
IFT74	Bait		Yes	Yes
IFT80	Bait	Yes	Yes	Yes
IFT81	Bait	Yes	Yes	Yes
IFT88	Bait		Yes	Yes	Yes
IGHA2	Prey
IGHG4	Prey
IKBIP	Prey
IMMT	Prey
INPP5E	Bait	Yes	Yes	Yes
INTU	Bait		Yes
INVS	Bait	Yes	Yes
IPO11	Prey
IPO13	Prey				Yes
IPO4	Prey
IPO8	Prey
IPO9	Prey
IQCB1	Bait	Yes	Yes
IQGAP1	Prey
IQGAP2	Prey
IQGAP3	Prey				Yes
IQSEC2	Prey
IRF2BP1	Prey				Yes
ITGAV	Prey
IVL	Prey
IVNS1ABP	Prey
JUN	Prey
KARS	Prey
KCTD3	Prey
KCTD5	Prey				Yes
KDM1A	Prey
KIAA0430	Prey
KIAA0556	Bait
KIAA0930	Prey
KIAA1279	Prey
KIAA1468	Prey
KIAA1524	Prey
KIAA1671	Prey
KIF13B	Prey
KIF18A	Prey
KIF18B	Prey
KIF1B	Prey			Yes
KIF1C	Prey
KIF2C	Prey
KIF3A	Bait		Yes	Yes
KIF3B	Bait		Yes	Yes
KIF3C	Prey		Yes
KIF5C	Prey
KIF7	Prey	Yes	Yes
KIFAP3	Bait			Yes
KLC1	Prey
KLC3	Prey
KLC4	Prey
KLHL7	Prey
KPNA3	Prey
KPNA4	Prey
KPNB1	Prey				Yes
KSR1	Prey
KTN1	Prey
LAGE3	Prey
LARGE	Prey
LARP1	Prey
LARS	Prey
LAS1L	Prey
LCA5	Bait	Yes	Yes	Yes
LCN2	Prey
LEO1	Prey
LIMA1	Prey
LMAN1	Prey
LMO7	Prey
LNP	Prey
LONP1	Prey				Yes
LONP2	Prey
LPCAT3	Prey
LPIN3	Prey
LRCH2	Prey
LRCH3	Prey
LRFN1	Prey
LRPPRC	Prey				Yes
LRRC16A	Prey
LRRC47	Prey
LRRC6	Bait	Yes	Yes
LSM1	Prey
LSM4	Prey
LSM6	Prey				Yes
LSM8	Prey
LTV1	Prey
LUM	Prey
LUZP1	Prey
LZTFL1	Bait	Yes	Yes
MAATS1	Bait
MAEA	Bait
MAGED2	Prey
MAGI1	Prey
MAGT1	Prey
MAK	Bait	Yes	Yes
MAML1	Prey
MAP3K2	Prey				Yes
MAP3K3	Prey
MAP7	Prey
MAP7D3	Prey
MAPKAP1	Prey
MAPRE1	Bait		Yes	Yes
MAPRE2	Bait
MAPRE3	Prey
MARC1	Prey
MARK2	Prey
MAST3	Prey
MAX	Prey
MB21D2	Prey
MBD2	Prey
MBNL1	Prey
MBOAT7	Prey
MCC	Prey
MCM2	Prey
MCM3	Prey
MCM4	Prey
MCM6	Prey
MCM7	Prey
MCU	Prey
MED1	Prey
MED15	Prey
MED4	Prey
MELK	Prey			Yes
METTL25	Prey
METTL9	Prey
MFAP1	Prey				Yes
MICALL1	Prey
MICU1	Prey
MIOS	Prey
MIPOL1	Prey
MKLN1	Bait
MKS1	Prey	Yes	Yes
MLEC	Prey			Yes
MLF1	Prey		Yes		Yes
MLK4	Prey
MLLT4	Prey
MLST8	Prey
MMADHC	Prey
MNS1	Bait		Yes
MOB4	Prey
MON2	Prey
MORC3	Prey
MOV10	Prey
MPC2	Prey
MPRIP	Prey
MRE11A	Prey
MRPL12	Prey
MRPL38	Prey
MRPL39	Prey
MRPS17	Prey
MRPS25	Prey
MRPS28	Prey
MRPS31	Prey
MRPS35	Prey
MSH2	Prey
MTA2	Prey
MT-CO2	Prey
MTFR1L	Prey
MTOR	Prey				Yes
MTPAP	Prey
MUC5AC	Prey
MYBBP1A	Prey
MYCBP2	Prey			Yes
MYL12B	Prey
MYL6	Prey
MYL6B	Prey
MYO19	Prey
MYO1E	Prey
MYO5B	Prey
MYO7A	Bait	Yes	Yes		Yes
NADK	Prey				Yes
NAF1	Prey
NAGLT1	Prey
NANS	Prey
NAT14	Prey
NAV1	Prey
NCAPG2	Prey
NCAPH2	Prey
NCKAP1	Prey
NCKAP5L	Prey
NCLN	Prey
NCOA3	Prey
NDE1	Prey				Yes
NDEL1	Prey
NDUFA10	Prey
NDUFA3	Prey
NDUFA5	Prey				Yes
NDUFA9	Prey
NDUFAF3	Prey
NDUFAF4	Prey
NDUFS1	Prey
NDUFS2	Prey
NEDD1	Prey
NEFL	Prey
NEFM	Prey
NEK1	Bait	Yes	Yes
NEK4	Bait		Yes		Yes
NEK5	Prey				Yes
NEK7	Bait
NEK8	Bait	Yes	Yes
NEK9	Prey			Yes
NET1	Prey
NEURL4	Prey
NF1	Prey
NFKB1	Prey
NFKBIL1	Prey
NINL	Bait		Yes
NIPSNAP1	Prey
NISCH	Prey
NKAP	Prey
NKRF	Prey
NKTR	Prey
NME7	Bait		Yes	Yes
NME8	Bait	Yes	Yes		Yes
NMT1	Prey
NOLC1	Prey
NOMO1	Prey				Yes
NPHP1	Prey	Yes	Yes
NPHP3	Bait	Yes	Yes
NPHP4	Bait	Yes	Yes
NRF1	Prey
NRXN1	Prey
NSDHL	Prey				Yes
NSF	Prey
NTPCR	Prey				Yes
NUDC	Bait
NUDT5	Prey
NUF2	Prey				Yes
NUFIP2	Prey
NUMB	Prey
NUMBL	Prey
NUP107	Prey				Yes
NUP133	Prey
NUP160	Prey
NUP205	Prey
NUP50	Prey
NUP88	Prey				Yes
NXN	Prey			Yes
OBSL1	Prey				Yes
OCC1	Prey
OCIAD1	Prey
OCRL	Bait	Yes	Yes
OFD1	Bait	Yes	Yes		Yes
OGT	Prey				Yes
OIP5	Prey
OLA1	Prey
OPA1	Prey
OSBPL1A	Prey
OSBPL3	Prey
OSBPL6	Prey
OSGEP	Prey				Yes
OTUB1	Prey				Yes
OXA1L	Prey
P4HA2	Prey
P4HB	Prey
PA2G4	Prey
PACRG	Bait		Yes
PACS1	Bait
PAFAH1B1	Bait		Yes		Yes
PAFAH1B2	Prey
PAK4	Prey
PALD1	Prey
PAM16	Prey
PAN2	Prey				Yes
PAN3	Prey
PANK2	Prey
PARD3	Prey		Yes		Yes
PATZ1	Prey
PCDH9	Prey
PCGF3	Prey				Yes
PCGF5	Prey
PCK2	Prey
PDE5A	Prey
PDE6D	Prey	Yes	Yes
PDE8A	Prey				Yes
PDE9A	Prey				Yes
PDF	Prey
PDHB	Prey				Yes
PDIA3	Prey				Yes
PDLIM1	Prey
PDLIM7	Prey
PDRG1	Prey
PDZD11	Prey
PFKFB2	Prey
PFKP	Prey
PFN2	Prey
PGM3	Prey
PGRMC2	Prey				Yes
PHB	Prey
PHB2	Prey
PHF21A	Prey
PHKG2	Prey
PHLDB2	Prey
PHLDB3	Prey
PI4KB	Prey
PIBF1	Bait	Yes	Yes		Yes
PIGS	Prey
PIGT	Prey
PIGU	Prey
PIH1D1	Prey
PIK3R1	Prey
PISD	Prey
PITRM1	Prey			Yes
PKD2	Prey	Yes	Yes	Yes
PKN3	Prey				Yes
PLCL2	Prey
PLEC	Prey
PLEKHA5	Prey
PLEKHA7	Prey
PLK1	Bait		Yes		Yes
PLS3	Prey
PMFBP1	Prey
POLD1	Prey			Yes
POLL	Bait
POLR2E	Prey				Yes
POM121	Prey
POM121C	Prey
POMK	Prey
POMP	Prey				Yes
POSTN	Prey
PPA1	Prey			Yes
PPFIBP1	Prey
PPID	Prey
PPIH	Prey
PPIP5K2	Prey
PPM1H	Prey
PPP1CA	Bait
PPP1CB	Bait
PPP1CC	Prey			Yes
PPP1R10	Prey
PPP1R11	Prey
PPP1R12A	Prey				Yes
PPP1R13L	Prey
PPP1R2	Prey				Yes
PPP1R7	Bait
PPP1R8	Prey
PPP2CB	Prey
PPP2R1A	Bait			Yes
PPP2R2A	Prey
PPP2R2D	Prey
PPP2R5C	Prey
PPP2R5D	Prey
PPP2R5E	Prey
PPP4R2	Prey
PQBP1	Prey				Yes
PRAME	Prey
PRCC	Prey				Yes
PRDX2	Bait
PRDX3	Prey
PRKACA	Prey			Yes
PRKAR1A	Prey			Yes
PRKCI	Prey
PRKD1	Prey
PRKG2	Prey
PRMT1	Prey
PRPF3	Prey				Yes
PRPF31	Bait	Yes			Yes
PRPF38A	Bait				Yes
PRPF4	Prey
PRPF6	Bait	Yes			Yes
PRPF8	Prey	Yes
PRPS2	Prey
PRRC2B	Prey
PSMA2	Prey				Yes
PSMA7	Prey				Yes
PSMB1	Prey				Yes
PSMC3	Prey			Yes	Yes
PSMC4	Prey				Yes
PSMC5	Prey				Yes
PSMC6	Prey				Yes
PSMD12	Prey				Yes
PSMD13	Prey
PSMD6	Prey				Yes
PSMD7	Prey				Yes
PSMD8	Prey				Yes
PSMD9	Prey				Yes
PSMG1	Prey
PTDSS1	Prey
PTDSS2	Prey
PTOV1	Prey
PTPDC1	Bait		Yes
PTPN13	Prey
PTPN14	Prey
PTPRG	Prey
PTPRQ	Bait	Yes			Yes
PTRF	Prey
PVRL2	Prey
PXMP2	Prey
PXN	Prey
PYGL	Prey				Yes
QARS	Prey				Yes
QSER1	Prey
QTRTD1	Prey
RAB10	Prey
RAB11FIP1	Prey
RAB11FIP2	Prey
RAB14	Prey
RAB21	Prey
RAB28	Bait	Yes			Yes
RAB2A	Prey
RAB39A	Prey
RAB3IL1	Prey				Yes
RAB3IP	Bait		Yes
RAB6A	Prey
RAB8A	Bait		Yes
RABEP1	Prey				Yes
RABEP2	Prey
RABGAP1L	Prey
RABGEF1	Prey
RABL3	Prey
RAC1	Bait			Yes
RAD50	Prey
RAF1	Bait
RAI14	Prey
RALB	Bait
RALGPS2	Prey
RANBP10	Bait
RANBP9	Bait
RAP2B	Prey
RASAL2	Prey				Yes
RASSF8	Prey
RAVER1	Prey
RB1	Prey
RBFOX1	Prey
RBL1	Prey
RBM14	Prey
RBMS1	Prey
RCE1	Prey
RCOR1	Prey
RDH10	Prey
RDH11	Prey
REEP3	Prey
REEP4	Prey
RFC4	Prey
RFT1	Prey
RFX1	Prey
RFX3	Bait		Yes
RGAG1	Prey
RHBDD2	Prey
RIF1	Prey
RIN1	Bait
RIOK1	Prey
RMND5A	Bait
RMND5B	Bait
RNF126	Prey
RNF138	Prey
RNF2	Prey
RNF214	Prey
RNGTT	Prey
RNH1	Prey
ROCK2	Prey
ROMO1	Prey
RP2	Bait	Yes	Yes
RPA1	Prey			Yes
RPA2	Prey				Yes
RPA3	Prey
RPAP3	Prey
RPGR	Bait	Yes	Yes
RPGRIP1	Bait	Yes	Yes
RPGRIP1L	Bait	Yes	Yes
RPL26L1	Prey
RPL32	Prey				Yes
RPP25L	Prey
RPRD1A	Prey
RPS13	Prey
RPS19	Prey				Yes
RPS28	Prey
RPTOR	Prey
RQCD1	Prey
RREB1	Prey				Yes
RRP1B	Prey
RSPH10B	Prey
RSPH9	Bait	Yes	Yes
RSPRY1	Prey
RSRC1	Prey
RTCB	Prey
RTKN	Prey
SAAL1	Prey
SAMM50	Prey
SARNP	Prey
SART1	Prey				Yes
SART3	Prey
SAV1	Prey
SBNO1	Prey
SCAMP3	Prey
SCD	Prey			Yes
SCML1	Prey
SCO1	Prey
SCYL1	Prey
SCYL2	Prey
SDCCAG8	Bait	Yes	Yes
SDF2L1	Prey
SEC16A	Prey
SEC23IP	Prey
SEC24B	Prey				Yes
SECISBP2L	Prey
SEPSECS	Prey
SEPT11	Prey			Yes
SEPT7	Prey		Yes	Yes
SERINC1	Prey
SESTD1	Prey
SETD5	Prey
SETDB1	Prey
SF3A1	Prey				Yes
SF3A3	Prey				Yes
SF3B3	Prey				Yes
SF3B6	Prey
SH2D4A	Prey
SH3BP4	Prey
SH3GLB1	Prey				Yes
SH3PXD2A	Prey
SH3RF3	Prey
SHMT2	Prey
SHOC2	Prey
SIGMAR1	Prey
SIPA1L1	Prey
SKP1	Prey
SLC1A1	Prey
SLC25A29	Prey
SLC25A4	Prey
SLC35E1	Prey
SLC35F5	Prey
SLC35F6	Prey
SLC7A11	Prey
SLC9A3R1	Prey
SLC9A3R2	Bait
SLC9C1	Prey
SLIT2	Prey
SMAD9	Prey
SMAP2	Prey
SMC1A	Prey
SMC2	Prey
SMC3	Prey
SMC4	Prey
SMC6	Prey
SMDT1	Prey
SMEK1	Prey
SMU1	Prey				Yes
SMYD2	Prey
SNAP29	Prey
SNAP47	Prey
SNAPC1	Prey				Yes
SND1	Prey
SNRNP200	Prey				Yes
SNRPB	Prey
SNRPB2	Prey
SNRPD1	Prey				Yes
SNRPD2	Prey				Yes
SNRPD3	Prey				Yes
SNRPG	Prey				Yes
SNX27	Prey
SNX33	Prey
SNX9	Prey
SOAT1	Prey
SORL1	Prey
SOWAHA	Prey
SOX4	Prey
SPAG1	Prey	Yes			Yes
SPAG16	Bait		Yes
SPAG5	Bait
SPAG9	Prey
SPATA5	Prey
SPATA5L1	Prey
SPATA7	Bait	Yes	Yes
SPIRE1	Prey
SPRR2A	Prey
SPRR2D	Prey
SRGAP2	Prey
SRM	Prey
SRP68	Prey
SRSF12	Prey
SRSF3	Prey
SRSF5	Prey
SRSF6	Prey
SRSF7	Prey
SSB	Prey
SSBP2	Prey
SSNA1	Bait		Yes
SSRP1	Prey
STARD13	Prey
STARD3NL	Prey
STEAP1	Prey
STEAP3	Bait
STIM1	Prey
STK3	Prey
STK4	Prey				Yes
STOM	Bait
STOML2	Prey				Yes
STRN	Prey
STT3B	Prey
STX18	Prey
SUB1	Prey
SUCLG1	Prey			Yes
SUPT16H	Prey				Yes
SUPT5H	Prey			Yes	Yes
SURF4	Prey			Yes
SYDE1	Prey
SYNCRIP	Prey
TAF6L	Prey
TANC2	Prey
TARBP2	Prey
TBC1D1	Prey
TBC1D25	Prey
TBC1D32	Prey	Yes
TBC1D4	Prey
TBCD	Prey
TBCE	Prey
TBK1	Prey
TBKBP1	Prey
TBR1	Prey
TCEB2	Prey				Yes
TCEB3	Prey
TCHP	Prey
TCP11L1	Prey				Yes
TCTEX1D2	Bait
TCTN1	Prey	Yes	Yes
TCTN2	Bait	Yes	Yes
TCTN3	Prey	Yes	Yes
TEFM	Prey
TEKT2	Bait		Yes
TESK2	Prey
TF	Prey
TFB2M	Prey
TFPT	Prey
THADA	Prey
THAP11	Prey
THEM6	Prey
TIAM1	Prey
TIMM10	Prey				Yes
TIMM17A	Prey
TIMM17B	Prey
TIMM9	Prey
TIPRL	Prey
TLK1	Prey				Yes
TLK2	Prey
TM9SF2	Prey
TM9SF3	Prey
TMED1	Prey				Yes
TMED4	Prey				Yes
TMEM102	Prey
TMEM120A	Prey
TMEM120B	Prey
TMEM161A	Prey
TMEM184B	Prey
TMEM231	Bait	Yes	Yes
TMEM237	Bait	Yes	Yes
TMEM41B	Prey
TMEM55A	Prey
TMEM55B	Prey
TMX1	Prey
TNKS1BP1	Prey
TNPO1	Prey		Yes	Yes
TNPO3	Prey
TOMM22	Prey				Yes
TOR1AIP2	Prey
TP53	Prey
TP53BP1	Prey
TP53BP2	Prey
TRAF3IP1	Bait		Yes
TRAF3IP2	Prey
TRAF6	Prey
TRAFD1	Prey
TRAP1	Prey
TRAPPC1	Prey
TRAPPC10	Prey		Yes
TRAPPC2L	Prey
TRAPPC3	Prey		Yes
TRAPPC4	Prey
TRAPPC9	Prey		Yes
TRIM11	Prey
TRIM32	Bait	Yes	Yes		Yes
TRIM56	Prey
TRIP11	Prey		Yes
TRPC4AP	Prey
TSC2	Prey			Yes
TSC22D3	Prey
TSG101	Prey			Yes
TSPYL4	Prey
TSSC1	Prey				Yes
TTC21A	Bait
TTC21B	Bait	Yes	Yes	Yes	Yes
TTC26	Bait		Yes	Yes
TTC30A	Bait		Yes	Yes
TTC30B	Bait		Yes	Yes
TTC8	Bait	Yes	Yes
TTI1	Prey
TUBA3C	Prey
TUBB1	Prey
TUBG1	Prey
TUBGCP4	Prey		Yes
TUFT1	Prey
TULP1	Bait	Yes	Yes		Yes
TULP3	Bait		Yes		Yes
TXLNA	Prey
TXLNG	Prey
TXNDC5	Prey				Yes
UBA1	Prey			Yes	Yes
UBAC2	Prey
UBAP2	Prey
UBE2D2	Prey
UBE2H	Prey
UBE2K	Bait
UBE2N	Bait
UBE2V1	Prey
UBE2V2	Prey
UBE3B	Prey
UBE3D	Prey
UCK2	Prey
UFM1	Prey				Yes
UGGT2	Prey
UHRF1BP1	Prey
UHRF1BP1L	Prey
UNC119	Bait
UNC119B	Prey			Yes
UQCC1	Prey
UQCC2	Prey
UQCRC1	Prey
UQCRC2	Prey
URGCP	Prey
URI1	Prey
USH1C	Bait	Yes	Yes		Yes
USH1G	Bait	Yes	Yes
USP15	Prey				Yes
USP21	Prey
USP46	Prey
USP8	Prey
UXT	Prey
VAMP7	Prey
VAPA	Prey
VAPB	Prey
VASP	Prey
VCL	Prey			Yes
VDAC1	Prey
VDAC3	Prey		Yes
VIM	Bait
VPRBP	Prey
VPS45	Prey
VPS4A	Prey
VPS51	Prey
VPS53	Prey
VSIG8	Prey
VTI1B	Prey
VTN	Prey			Yes
WASF1	Prey
WBP11	Prey				Yes
WDR19	Bait	Yes	Yes	Yes
WDR20	Prey
WDR24	Prey
WDR26	Bait
WDR34	Bait	Yes			Yes
WDR35	Bait	Yes	Yes	Yes
WDR48	Prey
WDR5	Prey
WDR60	Bait	Yes	Yes	Yes
WDR62	Prey
WDR70	Prey
WDR83	Prey
WDR92	Prey
WDTC1	Prey
WEE1	Prey				Yes
WNK1	Prey
WRN	Prey
XIAP	Prey
XPNPEP3	Bait	Yes	Yes
XPO4	Prey
XPO5	Prey
XPO6	Prey
XRCC4	Prey
XRN2	Prey
XYLT2	Prey
YAP1	Prey				Yes
YEATS4	Prey
YME1L1	Prey				Yes
YPEL5	Bait
YWHAE	Bait
ZBTB21	Prey
ZC3HAV1	Prey
ZFP36L2	Prey
ZMYND10	Bait	Yes
ZMYND19	Prey
ZNF143	Prey
ZNF146	Prey
ZNF207	Prey
ZNF609	Prey
ZNF638	Prey
ZNF836	Prey
ZNRF1	Prey
ZNRF2	Prey
ZRANB2	Prey
ZW10	Prey
ZYG11B	Prey
ZYX	Prey
